# Supplementary material for: Transcriptional frontloading contributes to cross‐tolerance between stressors
Source: Evol Appl. 2020 Oct 22;14(2):577–87. doi: 10.1111/eva.13142 (PMC7896706; doi:10.1111/eva.13142)
Supplement: Supplementary file 2 — Appendix S2 [file EVA-14-577-s002.xlsx]

## Sheet: Contents
	APPENDIX B PHYSIOLOGY
	CONTENTS
	Table B1	MO2 data
	Table B2	Lactate data

## Sheet: B1_MO2
Table B1. Supporting MO2 dataset for E. marinus individuals used in the study. Results are presented in Fig. 1 of the manuscript
Treatment	Acclimation temperature (°C)	Oxygen	Mass (mg)	MO2 (µl O2 g-1 h-1)
10NO	Ten	Normoxia	99.42	61.7829
10NO	Ten	Normoxia	99.68	44.1792
10NO	Ten	Normoxia	105.24	35.5706
10NO	Ten	Normoxia	111.36	45.8392
10NO	Ten	Normoxia	80.75	50.1617
10NO	Ten	Normoxia	81.65	69.5619
10NO	Ten	Normoxia	69.55	39.2596
10NO	Ten	Normoxia	75.6	75.2819
10NO	Ten	Normoxia	72.94	45.896
10NO	Ten	Normoxia	88.21	66.1744
20NO	Twenty	Normoxia	94.73	45.7317
20NO	Twenty	Normoxia	84.53	57.8606
20NO	Twenty	Normoxia	98.64	71.6543
20NO	Twenty	Normoxia	94.17	66.5639
20NO	Twenty	Normoxia	95.36	32.7451
20NO	Twenty	Normoxia	74.48	35.4518
20NO	Twenty	Normoxia	63.29	87.812
20NO	Twenty	Normoxia	59.45	53.8102
20NO	Twenty	Normoxia	109.78	35.0098
10HY	Ten	Hypoxia	115.65	36.8143
10HY	Ten	Hypoxia	130.22	41.1412
10HY	Ten	Hypoxia	115.62	35.5512
10HY	Ten	Hypoxia	102.63	45.4647
10HY	Ten	Hypoxia	76.93	70.3782
10HY	Ten	Hypoxia	121.53	40.777
10HY	Ten	Hypoxia	121.7	32.6065
10HY	Ten	Hypoxia	66	74.4061
10HY	Ten	Hypoxia	63.94	89.4602
10HY	Ten	Hypoxia	80.11	75.4354
10HY	Ten	Hypoxia	80.83	53.234
10HY	Ten	Hypoxia	72.25	94.4435
20HY	Twenty	Hypoxia	98.21	32.2351
20HY	Twenty	Hypoxia	102.54	33.2148
20HY	Twenty	Hypoxia	119.54	34.6323
20HY	Twenty	Hypoxia	97.3	29.5977
20HY	Twenty	Hypoxia	109.63	28.1542
20HY	Twenty	Hypoxia	74.91	37.1066
20HY	Twenty	Hypoxia	105.7	33.3534
20HY	Twenty	Hypoxia	75.49	36.2733
20HY	Twenty	Hypoxia	61.14	52.894
20HY	Twenty	Hypoxia	79.32	33.0575

## Sheet: B2_Lactate
Table B2. Lactate concentration in E. marinus
Treatment	Acclimation temperature (°C)	Oxygen	Mass (mg)	Lactate concentration (umol g-1)
10NO	Ten	Normoxia	105.24	1.56409
10NO	Ten	Normoxia	80.75	2.22567
10NO	Ten	Normoxia	99.68	5.39402
10HY	Ten	Hypoxia	115.65	3.66892
10HY	Ten	Hypoxia	102.63	2.77917
10HY	Ten	Hypoxia	121.53	4.52853
10HY	Ten	Hypoxia	80.83	1.60671
10HY	Ten	Hypoxia	121.7	4.98997
20NO	Twenty	Normoxia	72.63	1.06658
20NO	Twenty	Normoxia	109.78	4.21454
20NO	Twenty	Normoxia	59.45	0.166558
20HY	Twenty	Hypoxia	98.21	2.92389
20HY	Twenty	Hypoxia	119.54	4.94359
20HY	Twenty	Hypoxia	97.3	2.86159
20HY	Twenty	Hypoxia	109.63	4.70007
