# Supplementary material for: Transcriptional frontloading contributes to cross‐tolerance between stressors
Source: Evol Appl. 2020 Oct 22;14(2):577–87. doi: 10.1111/eva.13142 (PMC7896706; doi:10.1111/eva.13142)
Supplement: Supplementary file 3 — Appendix S3 [file EVA-14-577-s003.xlsx]

## Sheet: Contents
	APPENDIX C GENE LEVEL ANALYSES
	CONTENTS
	>C1	Transcriptome samples
	>C2	Assembly and annotation stats
	>C3	DESeq2 design table
	>C4	PCA data
	>C5	DESeq table 20NO vs 10NO (unannotated)
	>C6	DESeq table 10HY vs 10NO (unannotated)
	>C7	DESeq table 20HY vs 20NO (unannotated)
	>C8	Annotated significant DEGs 20NO vs 10NO
	>C9	Annotated significant DEGs 10HY vs 10NO
	>C10	Annotated significant DEGs 20HY vs 20NO
	>C11	Frontloaded genes upregulated
	>C12	Frontloaded genes downregulated
	>C13	Standardised MO2 for gene correlations

## Sheet: C1_Transcriptome_samples
Table C1. Samples utilised for transcriptome analysis
Sample	MO2 (ul O2 g-1 h-1)	Mass (mg)	Experiment run
10NO1	39.2596	69.55	1
10NO2	45.896	72.94	1
10NO3	61.7829	99.42	2
10NO4	75.2819	75.6	1
10NO5	66.1744	88.21	1
10HY1	41.1412	130.22	2
10HY2	74.4061	66	1
10HY3	89.4602	63.94	1
10HY4	70.3782	76.93	2
10HY5	35.5512	115.62	2
20NO1	57.8606	84.53	2
20NO2	45.7317	94.73	2
20NO3	71.6543	98.64	2
20NO4	66.5639	94.17	2
20NO5	32.7451	95.36	2
20HY1	33.2148	102.54	2
20HY2	37.1066	74.91	1
20HY3	33.3534	105.7	1
20HY4	36.2733	75.49	1
20HY5	52.894	61.14	1

## Sheet: C2_Assembly_stats
Table C2. Assembly and annotation statistics
No. transcripts	383395
No. genes	252460
N50 (longest isoform per gene, bp)	1114
E90N50 (bp)	2449
Annotations (blastx/p Uniprot)	114497
Annotations (PFAM)	66953
Annotations (GO)	115716
BUSCO (complete, %)	96.6
BUSCO (fragmented, %)	2
BUSCO (missing, %)	1.4
Reads mapping (% proper pairs)	79.55

## Sheet: C3_DESeqFormula
Table C3. Sample table utilised for DESeq2. Experimental run assigned as batch variable
	Treatment	Batch
10HY1	10HY	2
10HY2	10HY	1
10HY3	10HY	1
10HY4	10HY	2
10HY5	10HY	2
10NO1	10NO	1
10NO2	10NO	1
10NO3	10NO	2
10NO4	10NO	1
10NO5	10NO	1
20HY1	20HY	2
20HY2	20HY	1
20HY3	20HY	1
20HY4	20HY	1
20HY5	20HY	1
20NO1	20NO	2
20NO2	20NO	2
20NO3	20NO	2
20NO4	20NO	2
20NO5	20NO	2

## Sheet: C4_PCAData
Table C4. PCA scores from prcomp() of batch-corrected variance stabilised counts
Sample	Treatment	Batch	Oxygen	Temperature	PC1	PC2	PC3	PC4	PC5	PC6	PC7	PC8	PC9	PC10	PC11	PC12	PC13	PC14	PC15	PC16	PC17	PC18
10HY1	10HY	2	hypoxia	ten	-201.087	69.114	163.743	-18.1892	22.0568	122.462	-78.6306	6.13343	-74.8167	14.3684	-15.768	10.8683	1.76379	6.53042	6.12524	-5.98481	4.47e-12	-1.18e-12
10HY2	10HY	1	hypoxia	ten	-68.1328	-205.033	122.832	-93.5834	-41.6762	-35.9526	57.9868	-1.42297	-24.9455	-29.1152	-25.1278	-15.9989	44.6098	10.0602	-30.0842	4.89433	1.92e-12	-1.68e-12
10HY4	10HY	2	hypoxia	ten	-88.3443	20.7229	73.5388	16.6185	-0.757233	-40.131	9.23109	2.97446	49.783	-129.246	78.5168	2.23166	-49.7481	7.95511	10.7756	-17.2184	-8.34e-13	-2.93e-13
10HY5	10HY	2	hypoxia	ten	-79.9426	-3.13075	4.23926	80.5099	115.141	-81.2536	40.6247	-130.241	-47.5738	19.6034	-28.6386	-37.716	-9.91479	-4.96155	-12.8454	7.08109	-4.26e-13	-1.27e-12
10NO1	10NO	1	normoxia	ten	-230.011	78.7788	-62.6739	-109.312	8.5349	-125.679	-113.905	-0.266755	-6.55265	18.268	10.881	13.5084	0.0783858	-0.937744	10.8085	6.24256	1.03e-12	-7.98e-13
10NO2	10NO	1	normoxia	ten	-257.467	30.143	-74.6863	74.991	-167.426	54.5213	32.1439	-64.9686	-16.2193	11.6567	17.3616	-25.7277	-18.9225	-5.95826	2.71693	-8.29561	-9.69e-13	5.56e-13
10NO3	10NO	2	normoxia	ten	-306.054	60.405	14.9978	-6.34882	26.5027	-6.46069	100.924	72.3981	96.5631	67.2909	-10.9431	18.9418	23.3143	-5.77343	-2.11178	8.23071	3.21e-13	-1.79e-12
10NO5	10NO	1	normoxia	ten	-149.58	-152.039	-104.877	109.055	101.702	53.4085	-42.5906	59.9867	1.7091	-38.096	-19.169	36.1909	2.21016	-7.79802	7.47698	3.3059	-2.27e-12	-6.26e-13
20HY1	20HY	2	hypoxia	twenty	93.9096	9.30791	-64.5659	-16.7627	-17.0802	5.93113	10.0656	21.301	-18.3394	-30.0116	-16.341	-63.1379	60.1065	32.1534	104.45	28.0139	-8.06e-13	-3.95e-13
20HY2	20HY	1	hypoxia	twenty	173.129	72.7597	21.833	-21.4855	7.45088	36.0588	5.49583	-57.6187	71.3096	-16.8123	-83.585	42.6308	-38.9904	74.0158	3.65224	21.7074	-2.8e-13	4.23e-13
20HY3	20HY	1	hypoxia	twenty	212.972	82.3858	104.001	131.923	-30.7318	-85.9816	3.60806	100.318	-41.0506	27.9983	-7.33261	-13.1399	-8.09962	4.24083	0.868354	-6.19119	1.83e-12	4.81e-14
20HY4	20HY	1	hypoxia	twenty	135.394	21.0029	-25.8004	-45.4525	85.2524	69.6064	11.9961	4.61064	11.8965	40.7143	101.182	-75.2966	-1.56149	36.1275	-34.263	0.303712	1.26e-12	5.33e-13
20HY5	20HY	1	hypoxia	twenty	183.695	72.0015	19.3726	-46.1367	36.8943	34.0184	45.2648	-40.6389	3.85285	-14.6137	5.79018	37.833	20.6756	-109.75	38.8241	-21.9671	-2.37e-12	1.6e-12
20NO1	20NO	2	normoxia	twenty	133.299	-174.663	22.5049	-23.7768	-34.2571	-5.48593	-40.4015	-1.54894	35.7611	80.6998	5.42271	-8.01426	-84.0093	-24.2048	44.308	-7.01588	-9.82e-13	-3.66e-13
20NO2	20NO	2	normoxia	twenty	78.6404	44.2813	-76.3826	-39.6445	-21.3544	17.4138	-27.97	49.4718	14.8648	-41.8433	-81.0722	-78.0069	-19.228	-43.9978	-67.4826	-18.8055	3.21e-13	2.04e-12
20NO3	20NO	2	normoxia	twenty	142.922	-28.9288	-15.2402	45.8241	-35.2209	-11.6147	-61.0278	-43.9983	48.1497	19.3077	16.4775	35.8135	83.7226	25.6308	-23.934	-75.3384	-2e-12	6.24e-14
20NO4	20NO	2	normoxia	twenty	87.542	8.13272	-111.118	-63.7572	-7.52524	-4.97083	78.8139	36.5667	-106.3	2.14276	12.7884	75.8143	-31.8615	33.9432	-13.855	-25.6017	5.4e-13	2.11e-12
20NO5	20NO	2	normoxia	twenty	139.114	-5.2411	-11.717	25.5268	-47.5055	4.11029	-31.6294	-13.0578	1.90818	-2.3121	39.5575	43.2056	25.8545	-27.2753	-45.4299	106.639	-7.28e-13	9.54e-13

## Sheet: C5_DESeq20NO_10NO
Table C5. DESeq results for pairwise comparison 20NO vs 10NO (Padj < 0.05)
gene_id	baseMean	log2FoldChange	lfcSE	stat	pvalue	padj
TRINITY_DN193255_c3_g1	56.1538	-8.64286	0.822063	-10.5136	7.47658e-26	7.46746e-21
TRINITY_DN191497_c2_g3	56.5352	-8.91617	0.855925	-10.417	2.07396e-25	1.03572e-20
TRINITY_DN181321_c0_g1	35.8728	-8.01676	0.811887	-9.87424	5.38419e-23	1.79254e-18
TRINITY_DN195904_c4_g7	123.112	-6.44801	0.660649	-9.76012	1.66965e-22	4.16903e-18
TRINITY_DN186894_c2_g1	59.5023	-6.40728	0.669046	-9.57674	1.00154e-21	2.00064e-17
TRINITY_DN189487_c0_g6	29.7738	-5.67893	0.607297	-9.35116	8.66933e-21	1.44313e-16
TRINITY_DN177914_c0_g1	30.351	-7.66996	0.836485	-9.16928	4.76196e-20	6.79451e-16
TRINITY_DN193200_c2_g3	26.547	-7.41544	0.815917	-9.08848	1.00438e-19	1.11461e-15
TRINITY_DN200124_c2_g3	27.3417	-6.14438	0.675191	-9.1002	9.01645e-20	1.11461e-15
TRINITY_DN179490_c0_g1	30.733	-8.8107	0.973694	-9.04874	1.44633e-19	1.44457e-15
TRINITY_DN191162_c0_g2	1496.89	-4.511	0.50003	-9.02146	1.85607e-19	1.68528e-15
TRINITY_DN191980_c1_g1	119.273	-7.26406	0.817457	-8.88617	6.32517e-19	5.26455e-15
TRINITY_DN192607_c1_g3	63.0879	-5.08011	0.572287	-8.87685	6.8778e-19	5.28416e-15
TRINITY_DN184509_c0_g3	118.841	-7.46449	0.852582	-8.75516	2.03807e-18	1.45399e-14
TRINITY_DN191427_c0_g2	26.4745	-8.83548	1.02466	-8.62281	6.53289e-18	4.34994e-14
TRINITY_DN193255_c3_g3	33.699	-7.68514	0.899288	-8.54581	1.2764e-17	7.96778e-14
TRINITY_DN198033_c1_g2	157.575	-6.36032	0.745487	-8.53176	1.44144e-17	8.4687e-14
TRINITY_DN195344_c2_g1	607.917	4.15601	0.489264	8.49442	1.98927e-17	1.07205e-13
TRINITY_DN199090_c2_g5	262.562	-4.52991	0.533462	-8.49153	2.03939e-17	1.07205e-13
TRINITY_DN191003_c1_g3	25.2611	-6.6361	0.782468	-8.48099	2.2328e-17	1.11504e-13
TRINITY_DN197436_c4_g5	47.8444	-8.23472	0.979175	-8.40986	4.10515e-17	1.95245e-13
TRINITY_DN197160_c0_g1	206.076	-6.20119	0.73808	-8.40179	4.39711e-17	1.99625e-13
TRINITY_DN189311_c0_g1	194.008	-5.18464	0.619313	-8.37159	5.68476e-17	2.46862e-13
TRINITY_DN220528_c0_g1	25.7182	-8.32699	0.999441	-8.33165	7.97231e-17	3.31774e-13
TRINITY_DN178866_c0_g1	45.2602	-6.71602	0.811866	-8.27233	1.31363e-16	5.2481e-13
TRINITY_DN193428_c3_g4	32.7314	-7.25037	0.87899	-8.24853	1.60355e-16	6.15999e-13
TRINITY_DN197505_c0_g1	85.6152	-6.0031	0.731164	-8.21032	2.20593e-16	8.16016e-13
TRINITY_DN158590_c0_g1	21.6679	-8.41038	1.02787	-8.18238	2.783e-16	9.67283e-13
TRINITY_DN173272_c0_g1	19.1009	-8.52262	1.04172	-8.18128	2.80855e-16	9.67283e-13
TRINITY_DN193036_c2_g7	30.4676	-8.29645	1.01571	-8.16816	3.13116e-16	1.04245e-12
TRINITY_DN193589_c0_g4	25.237	-7.42101	0.910577	-8.14979	3.64551e-16	1.17454e-12
TRINITY_DN185795_c0_g1	85.4534	-7.60153	0.933402	-8.14389	3.82766e-16	1.19468e-12
TRINITY_DN192485_c2_g1	49.8884	-6.30902	0.779291	-8.09586	5.68635e-16	1.72103e-12
TRINITY_DN197420_c4_g1	42.0794	-5.37569	0.664445	-8.09049	5.9426e-16	1.74569e-12
TRINITY_DN188524_c3_g2	20.8025	-8.38944	1.04065	-8.0617	7.52394e-16	2.14707e-12
TRINITY_DN200016_c0_g1	415.483	-7.00039	0.870556	-8.04129	8.8899e-16	2.4664e-12
TRINITY_DN192158_c3_g9	59.3641	-7.40299	0.923337	-8.01765	1.07785e-15	2.90954e-12
TRINITY_DN194682_c4_g6	28.7635	-8.30831	1.03743	-8.00854	1.1608e-15	3.051e-12
TRINITY_DN178118_c0_g1	31.8762	-8.23774	1.03203	-7.98207	1.43898e-15	3.6852e-12
TRINITY_DN188524_c3_g1	19.0515	-7.71483	0.967394	-7.97486	1.52558e-15	3.78061e-12
TRINITY_DN199627_c4_g2	2642.81	6.91968	0.867918	7.97274	1.55194e-15	3.78061e-12
TRINITY_DN187767_c0_g2	23.9695	-8.02634	1.0095	-7.95084	1.85254e-15	4.40543e-12
TRINITY_DN192670_c5_g5	17.1672	-6.84384	0.86268	-7.93323	2.13515e-15	4.9594e-12
TRINITY_DN183261_c0_g1	74.5054	-6.77226	0.856411	-7.90772	2.62155e-15	5.95081e-12
TRINITY_DN195250_c2_g1	38.3561	-7.09171	0.899888	-7.88066	3.25653e-15	7.2279e-12
TRINITY_DN194713_c3_g4	17.8238	-6.75365	0.858943	-7.86275	3.75782e-15	8.15921e-12
TRINITY_DN192485_c0_g1	14.6648	-8.0747	1.02798	-7.85494	3.99954e-15	8.49927e-12
TRINITY_DN179241_c0_g1	28.4138	-8.15071	1.04053	-7.8332	4.75615e-15	9.67954e-12
TRINITY_DN186681_c0_g1	47.2046	-7.28672	0.93081	-7.82836	4.9426e-15	9.67954e-12
TRINITY_DN194143_c2_g2	46.4648	-6.70377	0.856227	-7.82943	4.901e-15	9.67954e-12
TRINITY_DN199715_c0_g1	107.423	3.87392	0.494543	7.83334	4.75074e-15	9.67954e-12
TRINITY_DN87236_c0_g1	86.4598	-7.61146	0.97318	-7.82122	5.23124e-15	1.00478e-11
TRINITY_DN191945_c3_g1	62.6995	-2.38823	0.305715	-7.81194	5.63125e-15	1.0612e-11
TRINITY_DN186634_c4_g2	19.2815	-7.06711	0.906848	-7.79304	6.54144e-15	1.2099e-11
TRINITY_DN191198_c1_g3	19.4796	-8.04247	1.03347	-7.782	7.13876e-15	1.29637e-11
TRINITY_DN170687_c0_g1	16.7028	-6.92346	0.891892	-7.76266	8.31657e-15	1.48329e-11
TRINITY_DN191305_c0_g1	48.3472	-6.91725	0.892016	-7.75462	8.86072e-15	1.52585e-11
TRINITY_DN192033_c3_g2	25.4239	-5.37346	0.692813	-7.756	8.76504e-15	1.52585e-11
TRINITY_DN185680_c0_g1	92.4097	-7.43973	0.962304	-7.73117	1.06565e-14	1.80398e-11
TRINITY_DN184966_c4_g1	18.1157	-7.47156	0.9668	-7.72813	1.09134e-14	1.81668e-11
TRINITY_DN119650_c0_g1	20.4226	-7.32224	0.947916	-7.72456	1.12237e-14	1.8377e-11
TRINITY_DN174691_c0_g1	49.239	-7.04244	0.913608	-7.70837	1.2743e-14	2.05281e-11
TRINITY_DN184869_c2_g4	63.5473	-7.4826	0.971059	-7.70561	1.30223e-14	2.06451e-11
TRINITY_DN197160_c0_g2	18.364	-8.65119	1.12413	-7.69588	1.40519e-14	2.19293e-11
TRINITY_DN189303_c0_g1	40.7194	-6.32523	0.823858	-7.67758	1.62128e-14	2.41686e-11
TRINITY_DN189817_c1_g3	19.4529	-8.20112	1.06797	-7.67916	1.60131e-14	2.41686e-11
TRINITY_DN192967_c0_g2	32.5288	-7.92354	1.03176	-7.67964	1.59538e-14	2.41686e-11
TRINITY_DN188929_c5_g8	15.5603	-6.55002	0.855079	-7.66014	1.85734e-14	2.71901e-11
TRINITY_DN190651_c1_g1	51.751	-7.27283	0.949618	-7.65869	1.87841e-14	2.71901e-11
TRINITY_DN192050_c2_g5	20.3356	-8.07736	1.05556	-7.65218	1.97594e-14	2.81933e-11
TRINITY_DN189824_c0_g1	39.303	-6.99515	0.914409	-7.64992	2.01111e-14	2.82909e-11
TRINITY_DN86014_c0_g1	92.849	-8.12404	1.06317	-7.64137	2.14914e-14	2.98128e-11
TRINITY_DN210510_c0_g1	39.3795	-7.41194	0.971218	-7.63159	2.31871e-14	3.17244e-11
TRINITY_DN200095_c2_g6	153.738	-6.15952	0.808282	-7.62051	2.52681e-14	3.41044e-11
TRINITY_DN198276_c1_g4	1386.91	6.32943	0.834292	7.58658	3.28452e-14	4.37402e-11
TRINITY_DN249644_c0_g1	14.0262	-5.64277	0.744307	-7.58124	3.42279e-14	4.49817e-11
TRINITY_DN172568_c0_g2	18.5395	-7.92181	1.04884	-7.55291	4.2564e-14	5.52104e-11
TRINITY_DN198138_c3_g2	22.533	-6.45905	0.856138	-7.54441	4.5434e-14	5.81777e-11
TRINITY_DN181708_c0_g1	25.0313	-6.14896	0.815305	-7.54191	4.63127e-14	5.85521e-11
TRINITY_DN193087_c0_g7	32.03	-5.73824	0.761521	-7.53525	4.87419e-14	6.01017e-11
TRINITY_DN58880_c0_g1	66.861	-8.5372	1.13294	-7.53543	4.86725e-14	6.01017e-11
TRINITY_DN190637_c0_g5	16.0924	-8.08587	1.07391	-7.52938	5.09827e-14	6.20982e-11
TRINITY_DN191365_c0_g3	68.7504	-3.78944	0.503479	-7.52651	5.21132e-14	6.27104e-11
TRINITY_DN184120_c0_g1	23.9061	-6.73868	0.89608	-7.52017	5.47046e-14	6.50451e-11
TRINITY_DN192459_c2_g2	23.2347	-5.30907	0.706753	-7.51192	5.82655e-14	6.8464e-11
TRINITY_DN211146_c0_g1	23.7494	-7.17691	0.956636	-7.50224	6.27383e-14	7.28625e-11
TRINITY_DN183744_c0_g1	155.812	-6.41422	0.855309	-7.49931	6.41562e-14	7.33281e-11
TRINITY_DN185324_c0_g1	168.93	-7.46925	0.996115	-7.49839	6.46076e-14	7.33281e-11
TRINITY_DN184183_c0_g3	95.0063	-6.4307	0.857909	-7.49579	6.59017e-14	7.34859e-11
TRINITY_DN196059_c0_g1	19.3165	-8.62757	1.15109	-7.49516	6.62181e-14	7.34859e-11
TRINITY_DN187887_c2_g4	14.8875	-7.75417	1.03729	-7.4754	7.69718e-14	8.44812e-11
TRINITY_DN184061_c1_g3	13.2152	-7.86791	1.05406	-7.46441	8.36736e-14	9.03617e-11
TRINITY_DN194713_c3_g2	51.9172	-9.12773	1.22295	-7.46368	8.4139e-14	9.03617e-11
TRINITY_DN176568_c0_g1	18.404	-5.85339	0.785768	-7.44925	9.38715e-14	9.97415e-11
TRINITY_DN182477_c0_g1	72.8022	-7.33059	0.984754	-7.44408	9.76239e-14	1.02637e-10
TRINITY_DN192022_c0_g2	17.9867	-7.36632	0.98994	-7.44118	9.97909e-14	1.03822e-10
TRINITY_DN190313_c1_g1	46.9855	-8.17157	1.09896	-7.43573	1.03993e-13	1.07079e-10
TRINITY_DN185057_c0_g1	82.8527	-7.2325	0.974006	-7.42552	1.12336e-13	1.14488e-10
TRINITY_DN190501_c1_g4	12.7751	-7.68044	1.03637	-7.4109	1.25443e-13	1.26556e-10
TRINITY_DN189579_c0_g5	18.6583	-7.66894	1.03535	-7.40713	1.29058e-13	1.289e-10
TRINITY_DN163905_c0_g2	15.7158	-5.85363	0.790945	-7.4008	1.35366e-13	1.33863e-10
TRINITY_DN190846_c3_g10	19.6712	-7.44306	1.00624	-7.39689	1.39413e-13	1.36513e-10
TRINITY_DN187130_c0_g3	34.8746	-6.19937	0.838554	-7.39292	1.43636e-13	1.39282e-10
TRINITY_DN186630_c0_g1	11.39	-7.70048	1.0418	-7.39151	1.45174e-13	1.3942e-10
TRINITY_DN198540_c1_g3	13.2494	-8.3816	1.1347	-7.38664	1.50581e-13	1.43236e-10
TRINITY_DN162797_c0_g1	61.4953	-7.5552	1.02435	-7.37558	1.63635e-13	1.54185e-10
TRINITY_DN181805_c0_g1	71.8589	-8.14601	1.10472	-7.37379	1.65842e-13	1.54804e-10
TRINITY_DN180239_c0_g3	24.6135	-6.00304	0.814408	-7.37105	1.69287e-13	1.56556e-10
TRINITY_DN193208_c0_g2	17.3669	-7.77068	1.05578	-7.36014	1.83718e-13	1.68343e-10
TRINITY_DN14126_c0_g1	22.6933	-5.78049	0.786274	-7.35175	1.95626e-13	1.77606e-10
TRINITY_DN178502_c0_g1	16.7138	-7.30972	0.994444	-7.35056	1.97384e-13	1.77606e-10
TRINITY_DN190225_c0_g1	16.9499	-6.72798	0.915708	-7.3473	2.02252e-13	1.80362e-10
TRINITY_DN183735_c0_g1	87.9522	-6.36907	0.867593	-7.34108	2.11872e-13	1.85626e-10
TRINITY_DN194911_c0_g1	168.475	-7.01263	0.955134	-7.34204	2.10361e-13	1.85626e-10
TRINITY_DN192324_c3_g5	45.8553	-7.34867	1.0013	-7.33916	2.14932e-13	1.86274e-10
TRINITY_DN197893_c0_g1	305.303	-6.45514	0.879652	-7.33829	2.16342e-13	1.86274e-10
TRINITY_DN184061_c1_g8	58.8794	-7.27488	0.992009	-7.33348	2.24249e-13	1.91432e-10
TRINITY_DN180017_c0_g1	16.5626	-7.71974	1.05324	-7.32955	2.30933e-13	1.95467e-10
TRINITY_DN158470_c0_g1	51.0356	-6.04644	0.825529	-7.32432	2.40106e-13	1.99844e-10
TRINITY_DN187981_c1_g2	16.8546	-7.48704	1.02221	-7.32436	2.40043e-13	1.99844e-10
TRINITY_DN120230_c0_g1	14.3505	-7.84032	1.07077	-7.32211	2.44105e-13	2.01494e-10
TRINITY_DN191263_c0_g6	80.255	-4.22548	0.577276	-7.31968	2.48558e-13	2.03488e-10
TRINITY_DN186256_c0_g1	25.4072	-6.10114	0.834128	-7.31439	2.58545e-13	2.06782e-10
TRINITY_DN191455_c1_g3	16.6992	-7.02141	0.960068	-7.31345	2.60375e-13	2.06782e-10
TRINITY_DN191662_c1_g4	1140.43	-6.04561	0.826336	-7.31616	2.55172e-13	2.06782e-10
TRINITY_DN196069_c1_g5	100.026	-6.06298	0.829047	-7.3132	2.60863e-13	2.06782e-10
TRINITY_DN175515_c0_g1	21.8144	-6.98237	0.956602	-7.29914	2.89623e-13	2.27771e-10
TRINITY_DN190807_c1_g1	118.678	-5.89023	0.807133	-7.29773	2.92673e-13	2.28372e-10
TRINITY_DN186412_c1_g6	57.6288	-6.76416	0.928198	-7.28741	3.15962e-13	2.44633e-10
TRINITY_DN198980_c0_g1	34.6205	-6.4886	0.891271	-7.28016	3.33414e-13	2.5616e-10
TRINITY_DN187631_c3_g5	12.6086	-7.7542	1.0662	-7.27275	3.52236e-13	2.68554e-10
TRINITY_DN193191_c4_g4	172.201	-6.47012	0.889825	-7.27123	3.56234e-13	2.69545e-10
TRINITY_DN187194_c0_g10	30.5822	-6.80376	0.936724	-7.26335	3.77623e-13	2.83581e-10
TRINITY_DN186935_c0_g1	27.8035	-8.32004	1.14639	-7.25761	3.93991e-13	2.93664e-10
TRINITY_DN190177_c0_g1	39.8994	-8.2354	1.13531	-7.25386	4.05052e-13	2.99672e-10
TRINITY_DN188929_c5_g7	45.256	-7.53386	1.03899	-7.2511	4.1339e-13	3.03592e-10
TRINITY_DN175919_c1_g1	32.4226	-7.08627	0.978423	-7.24254	4.40345e-13	3.18701e-10
TRINITY_DN190757_c0_g3	16.7645	-8.52402	1.17683	-7.2432	4.38213e-13	3.18701e-10
TRINITY_DN179993_c0_g1	35.8626	-6.62651	0.915397	-7.23895	4.5216e-13	3.24898e-10
TRINITY_DN184509_c0_g1	106.938	-6.49566	0.897509	-7.23743	4.57253e-13	3.2621e-10
TRINITY_DN188811_c2_g3	111.876	-6.44506	0.892045	-7.22504	5.00967e-13	3.52363e-10
TRINITY_DN190482_c4_g3	23.2759	-5.9213	0.819465	-7.22581	4.9811e-13	3.52363e-10
TRINITY_DN188936_c1_g4	12.5026	-7.71108	1.06748	-7.22366	5.06074e-13	3.53466e-10
TRINITY_DN198201_c0_g1	473.774	-6.42443	0.889498	-7.22253	5.10285e-13	3.53932e-10
TRINITY_DN176908_c0_g1	11.6096	-7.41383	1.02921	-7.2034	5.87302e-13	3.99038e-10
TRINITY_DN185735_c2_g9	24.1293	-5.4373	0.754783	-7.20379	5.85609e-13	3.99038e-10
TRINITY_DN194007_c4_g7	114.994	-8.21566	1.14023	-7.20526	5.79347e-13	3.99038e-10
TRINITY_DN194499_c0_g4	856.909	6.37486	0.885132	7.20216	5.92666e-13	3.99961e-10
TRINITY_DN190013_c1_g1	33.8293	-7.96219	1.10649	-7.19587	6.20617e-13	4.1324e-10
TRINITY_DN195473_c0_g1	710.301	1.92072	0.266887	7.19676	6.16612e-13	4.1324e-10
TRINITY_DN190732_c3_g7	42.0001	-5.162	0.717767	-7.19175	6.39666e-13	4.23103e-10
TRINITY_DN188884_c0_g1	81.7335	-5.99226	0.833706	-7.18749	6.59918e-13	4.33627e-10
TRINITY_DN191064_c6_g1	25.364	-8.03207	1.11866	-7.18011	6.96566e-13	4.54717e-10
TRINITY_DN193697_c5_g1	202.741	-5.79393	0.807099	-7.17872	7.03683e-13	4.5638e-10
TRINITY_DN52686_c0_g1	11.0745	-7.88112	1.0984	-7.17509	7.22572e-13	4.65607e-10
TRINITY_DN188811_c2_g1	39.6979	-6.52439	0.909542	-7.17327	7.32253e-13	4.6882e-10
TRINITY_DN189579_c0_g8	54.2185	-7.37542	1.02928	-7.16562	7.74357e-13	4.92619e-10
TRINITY_DN187194_c0_g1	52.4946	-6.9118	0.965972	-7.15528	8.35014e-13	5.27845e-10
TRINITY_DN199627_c4_g1	96.5527	-6.20366	0.867147	-7.15411	8.42176e-13	5.29024e-10
TRINITY_DN179339_c0_g1	31.868	-6.58515	0.92158	-7.14549	8.96726e-13	5.5977e-10
TRINITY_DN175919_c0_g1	9.68522	-7.59386	1.06289	-7.14451	9.03176e-13	5.60295e-10
TRINITY_DN192585_c0_g1	146.426	-6.99992	0.980202	-7.14131	9.24461e-13	5.69138e-10
TRINITY_DN199715_c0_g6	307.569	2.85069	0.399219	7.14066	9.28829e-13	5.69138e-10
TRINITY_DN182045_c0_g1	38.1086	-7.51796	1.05332	-7.13741	9.51081e-13	5.7922e-10
TRINITY_DN193010_c1_g8	12.8268	-7.03668	0.986447	-7.13335	9.79539e-13	5.9168e-10
TRINITY_DN196414_c2_g16	38.8948	-5.25392	0.736585	-7.13281	9.83389e-13	5.9168e-10
TRINITY_DN177236_c0_g1	344.973	-6.88744	0.966454	-7.1265	1.02953e-12	6.0999e-10
TRINITY_DN180045_c0_g1	57.1553	-7.27425	1.02101	-7.12453	1.04436e-12	6.0999e-10
TRINITY_DN182017_c0_g1	70.1646	-6.16605	0.86531	-7.12583	1.03454e-12	6.0999e-10
TRINITY_DN190420_c3_g3	13.7624	-7.96245	1.11738	-7.126	1.03325e-12	6.0999e-10
TRINITY_DN200124_c2_g4	90.1971	-6.76745	0.949777	-7.1253	1.03856e-12	6.0999e-10
TRINITY_DN185403_c1_g2	71.2038	-6.36961	0.894399	-7.12167	1.06627e-12	6.19169e-10
TRINITY_DN190368_c2_g1	28.7497	-6.33032	0.889307	-7.11827	1.09292e-12	6.30977e-10
TRINITY_DN176023_c0_g2	30.9234	-7.30235	1.02791	-7.10406	1.21145e-12	6.95384e-10
TRINITY_DN192403_c1_g4	24.5641	-7.79701	1.09787	-7.10193	1.23023e-12	7.02131e-10
TRINITY_DN222360_c0_g1	16.3722	-7.24621	1.02141	-7.09434	1.29966e-12	7.37544e-10
TRINITY_DN188504_c2_g3	60.1919	-6.72042	0.947435	-7.09328	1.30974e-12	7.39062e-10
TRINITY_DN178345_c0_g1	39.8444	-6.88659	0.970977	-7.09243	1.31776e-12	7.3941e-10
TRINITY_DN154558_c0_g1	184.43	-6.54569	0.923994	-7.08413	1.39923e-12	7.80737e-10
TRINITY_DN177004_c0_g2	28.5003	-6.52283	0.921694	-7.077	1.47313e-12	8.17408e-10
TRINITY_DN190846_c3_g7	197.524	-6.50864	0.919982	-7.07475	1.4972e-12	8.22838e-10
TRINITY_DN193036_c2_g4	40.4213	-7.15021	1.0107	-7.07455	1.49939e-12	8.22838e-10
TRINITY_DN186431_c0_g1	42.7375	-7.18705	1.01651	-7.07029	1.54606e-12	8.43813e-10
TRINITY_DN87932_c0_g1	32.2998	-5.73398	0.811122	-7.0692	1.55829e-12	8.45864e-10
TRINITY_DN184061_c1_g7	25.9772	-5.87252	0.831016	-7.06668	1.58683e-12	8.54179e-10
TRINITY_DN184240_c0_g1	12.0314	-7.74625	1.09622	-7.06634	1.59071e-12	8.54179e-10
TRINITY_DN147012_c0_g1	12.4161	-7.07488	1.00154	-7.06397	1.61813e-12	8.64255e-10
TRINITY_DN134384_c0_g1	21.2566	-5.70775	0.808233	-7.06201	1.64107e-12	8.71846e-10
TRINITY_DN156288_c0_g1	10.1787	-7.3997	1.04874	-7.05581	1.71601e-12	9.04731e-10
TRINITY_DN187631_c3_g2	127.975	-6.44749	0.913837	-7.0554	1.72109e-12	9.04731e-10
TRINITY_DN192595_c1_g4	110.572	-7.00496	0.993389	-7.05157	1.76905e-12	9.25076e-10
TRINITY_DN193010_c1_g1	35.1856	-8.54945	1.21284	-7.0491	1.80078e-12	9.36763e-10
TRINITY_DN184825_c0_g3	23.7373	-8.25132	1.17129	-7.04465	1.85924e-12	9.57201e-10
TRINITY_DN190192_c5_g8	36.0654	-7.29626	1.03562	-7.04532	1.85039e-12	9.57201e-10
TRINITY_DN178160_c0_g1	36.4247	-5.79242	0.823121	-7.03714	1.9622e-12	1.00503e-09
TRINITY_DN187410_c1_g4	13.6774	-6.93797	0.986231	-7.03484	1.9949e-12	1.0063e-09
TRINITY_DN192485_c2_g2	53.0381	-6.27523	0.891942	-7.03547	1.98594e-12	1.0063e-09
TRINITY_DN198751_c0_g1	119.394	-6.3887	0.908054	-7.03559	1.98422e-12	1.0063e-09
TRINITY_DN191786_c1_g1	23.5555	-7.18578	1.022	-7.03112	2.04888e-12	1.02833e-09
TRINITY_DN163905_c0_g1	16.8714	-5.19233	0.738689	-7.02911	2.07853e-12	1.03283e-09
TRINITY_DN178357_c0_g1	13.796	-7.82179	1.11273	-7.02934	2.07514e-12	1.03283e-09
TRINITY_DN82506_c0_g1	57.6048	-7.00763	0.997566	-7.02473	2.14486e-12	1.06051e-09
TRINITY_DN164749_c0_g1	13.6257	-7.36299	1.04846	-7.02267	2.17662e-12	1.07092e-09
TRINITY_DN184647_c0_g1	12.4311	-7.61395	1.08533	-7.01532	2.29421e-12	1.12324e-09
TRINITY_DN188603_c3_g2	24.4002	-8.4536	1.20519	-7.01431	2.31089e-12	1.12589e-09
TRINITY_DN198033_c1_g9	48.0968	-6.96939	0.993859	-7.01246	2.3417e-12	1.13536e-09
TRINITY_DN184157_c0_g1	1658.57	-6.10565	0.872215	-7.00017	2.55652e-12	1.23353e-09
TRINITY_DN189440_c0_g6	57.0621	-7.19709	1.02866	-6.99657	2.623e-12	1.25349e-09
TRINITY_DN197450_c4_g4	122.19	-4.34358	0.620813	-6.9966	2.62254e-12	1.25349e-09
TRINITY_DN195650_c5_g7	676.011	6.85939	0.980572	6.99529	2.64702e-12	1.25895e-09
TRINITY_DN187878_c0_g1	171.465	-5.0812	0.72671	-6.99205	2.70891e-12	1.28228e-09
TRINITY_DN203700_c0_g1	22.1003	-7.86825	1.12579	-6.98908	2.76696e-12	1.30358e-09
TRINITY_DN171814_c0_g1	16.9043	-6.75383	0.966588	-6.98729	2.80244e-12	1.31106e-09
TRINITY_DN193718_c0_g1	26.7573	-6.47756	0.927093	-6.98696	2.80909e-12	1.31106e-09
TRINITY_DN197467_c2_g1	13.6703	-7.0435	1.00879	-6.98213	2.90729e-12	1.35058e-09
TRINITY_DN198033_c0_g1	40.6431	-7.87596	1.12883	-6.9771	3.01345e-12	1.39341e-09
TRINITY_DN189229_c2_g2	15.5869	-6.86298	0.98384	-6.97571	3.04337e-12	1.40076e-09
TRINITY_DN172936_c0_g1	28.3021	-8.41717	1.2071	-6.97308	3.10073e-12	1.41893e-09
TRINITY_DN181509_c0_g2	18.0958	-7.47234	1.07177	-6.97196	3.12546e-12	1.41893e-09
TRINITY_DN189440_c0_g5	43.4388	-6.6061	0.947515	-6.97203	3.12393e-12	1.41893e-09
TRINITY_DN157081_c0_g1	49.332	-6.61503	0.949162	-6.96934	3.1843e-12	1.4391e-09
TRINITY_DN197783_c1_g4	60.325	-6.51931	0.935741	-6.967	3.23764e-12	1.45662e-09
TRINITY_DN184816_c1_g3	33.1221	-6.65723	0.955974	-6.96382	3.31171e-12	1.48326e-09
TRINITY_DN191909_c3_g5	36.9659	-8.01841	1.15184	-6.96141	3.36874e-12	1.50207e-09
TRINITY_DN197819_c1_g1	138.946	2.93956	0.42258	6.95622	3.49513e-12	1.5515e-09
TRINITY_DN14419_c0_g1	15.0379	-6.97214	1.00284	-6.95242	3.5906e-12	1.57044e-09
TRINITY_DN180648_c0_g2	25.329	-7.3344	1.05474	-6.95378	3.55628e-12	1.57044e-09
TRINITY_DN189557_c3_g5	14.069	-7.6754	1.10422	-6.95095	3.62822e-12	1.57044e-09
TRINITY_DN190003_c0_g3	52.2792	-8.09973	1.16518	-6.95151	3.61408e-12	1.57044e-09
TRINITY_DN190125_c0_g5	240.213	-5.95881	0.856985	-6.95323	3.57023e-12	1.57044e-09
TRINITY_DN190580_c0_g1	62.6911	-6.49607	0.934579	-6.9508	3.63215e-12	1.57044e-09
TRINITY_DN185276_c0_g1	13.2779	-7.13339	1.0265	-6.94921	3.67341e-12	1.58143e-09
TRINITY_DN196163_c1_g5	34.2409	-6.29265	0.906691	-6.94024	3.91446e-12	1.67798e-09
TRINITY_DN173100_c0_g1	80.8506	2.54966	0.367629	6.93543	4.05001e-12	1.72866e-09
TRINITY_DN184276_c1_g4	91.2689	-5.97195	0.861323	-6.93346	4.10659e-12	1.74535e-09
TRINITY_DN194911_c0_g3	95.3678	-4.59571	0.663094	-6.93071	4.18721e-12	1.77208e-09
TRINITY_DN150175_c0_g1	215.689	-6.33916	0.914993	-6.92809	4.26549e-12	1.78953e-09
TRINITY_DN178307_c0_g1	25.2411	-6.48735	0.936459	-6.92754	4.2822e-12	1.78953e-09
TRINITY_DN199045_c4_g2	61.7113	-6.55976	0.946903	-6.92759	4.28069e-12	1.78953e-09
TRINITY_DN187555_c1_g5	14.7928	-7.02268	1.01406	-6.92533	4.34945e-12	1.81006e-09
TRINITY_DN194878_c0_g4	30.531	-6.64519	0.95985	-6.92315	4.41698e-12	1.83053e-09
TRINITY_DN190482_c4_g7	11.462	-7.20593	1.041	-6.92211	4.4498e-12	1.83652e-09
TRINITY_DN190040_c5_g2	238.963	-6.57288	0.949784	-6.9204	4.50366e-12	1.8511e-09
TRINITY_DN193116_c1_g1	19.765	-5.36183	0.775336	-6.91549	4.66244e-12	1.9085e-09
TRINITY_DN187150_c2_g2	44.7984	-7.22688	1.04584	-6.91012	4.84239e-12	1.97407e-09
TRINITY_DN183029_c0_g1	29.4772	-4.80163	0.69513	-6.90752	4.93191e-12	1.99531e-09
TRINITY_DN184395_c0_g1	15.1524	-7.59644	1.09975	-6.90745	4.93444e-12	1.99531e-09
TRINITY_DN151603_c0_g1	22.3057	-8.48383	1.22853	-6.9057	4.9957e-12	2.01194e-09
TRINITY_DN192857_c2_g2	11.429	-6.78791	0.98374	-6.9001	5.19658e-12	2.08444e-09
TRINITY_DN171151_c0_g1	19.6668	-7.35514	1.06664	-6.89562	5.36298e-12	2.14257e-09
TRINITY_DN189853_c0_g1	11.7336	-6.61498	0.959539	-6.89391	5.4278e-12	2.15983e-09
TRINITY_DN214414_c0_g1	26.0196	-7.57085	1.09868	-6.89084	5.54639e-12	2.19826e-09
TRINITY_DN196785_c3_g7	22.6606	-7.74504	1.1243	-6.88878	5.62721e-12	2.22148e-09
TRINITY_DN194635_c1_g2	34.8066	-6.21411	0.902528	-6.88523	5.76922e-12	2.26858e-09
TRINITY_DN190373_c2_g4	525.075	-6.89147	1.00163	-6.88028	5.9736e-12	2.33973e-09
TRINITY_DN175444_c0_g2	14.4519	-7.32097	1.06429	-6.87877	6.03715e-12	2.35538e-09
TRINITY_DN187512_c0_g1	13.6294	-7.68466	1.11771	-6.87534	6.18434e-12	2.40342e-09
TRINITY_DN189229_c3_g1	94.0836	-6.39283	0.93067	-6.86906	6.46256e-12	2.49676e-09
TRINITY_DN199298_c6_g6	68.309	-6.04942	0.88071	-6.8688	6.47452e-12	2.49676e-09
TRINITY_DN192478_c0_g1	37.0627	-6.16025	0.896964	-6.86789	6.5157e-12	2.50298e-09
TRINITY_DN156277_c1_g1	12.1702	-7.25911	1.0572	-6.86633	6.58757e-12	2.52089e-09
TRINITY_DN186131_c0_g1	17.9021	-6.32668	0.921812	-6.86331	6.72828e-12	2.56491e-09
TRINITY_DN170740_c0_g1	16.1461	-7.66511	1.11776	-6.85757	7.00433e-12	2.66e-09
TRINITY_DN189487_c0_g1	10.5033	-7.67307	1.11908	-6.85659	7.05233e-12	2.66167e-09
TRINITY_DN197445_c1_g1	36.8195	-7.86797	1.14754	-6.85639	7.06205e-12	2.66167e-09
TRINITY_DN187383_c0_g3	61.4084	-5.69541	0.831128	-6.85262	7.25092e-12	2.72258e-09
TRINITY_DN196785_c3_g1	13.8543	-7.43099	1.08468	-6.85087	7.34035e-12	2.74584e-09
TRINITY_DN194635_c1_g4	65.9984	-6.57787	0.960466	-6.84862	7.45651e-12	2.77889e-09
TRINITY_DN198246_c0_g1	46.3357	-5.85339	0.85488	-6.84704	7.53947e-12	2.79936e-09
TRINITY_DN173656_c1_g1	23.4037	-6.79046	0.992202	-6.84383	7.71046e-12	2.85224e-09
TRINITY_DN197160_c0_g5	67.4146	-6.66251	0.97391	-6.841	7.8644e-12	2.89845e-09
TRINITY_DN190125_c0_g3	128.483	-6.02985	0.881686	-6.839	7.97456e-12	2.92825e-09
TRINITY_DN194060_c0_g2	28.7752	-5.719	0.836768	-6.83463	8.22157e-12	3.00789e-09
TRINITY_DN190964_c2_g6	11.1741	-7.25531	1.06205	-6.83143	8.40703e-12	3.06451e-09
TRINITY_DN185564_c3_g4	25.6456	-7.68857	1.1257	-6.83006	8.48771e-12	3.08267e-09
TRINITY_DN190919_c0_g2	28.6027	-6.70027	0.981312	-6.82786	8.61878e-12	3.11894e-09
TRINITY_DN189734_c6_g1	44.3176	-6.02354	0.882368	-6.82657	8.69704e-12	3.13589e-09
TRINITY_DN184460_c0_g1	17.4259	-6.08867	0.891998	-6.82588	8.73862e-12	3.13955e-09
TRINITY_DN119662_c0_g1	47.7971	-7.75086	1.13575	-6.82445	8.82622e-12	3.15966e-09
TRINITY_DN175690_c0_g1	45.1048	-6.95051	1.01926	-6.81914	9.15863e-12	3.26695e-09
TRINITY_DN188732_c0_g1	19.6877	-7.95087	1.16631	-6.81714	9.28716e-12	3.30101e-09
TRINITY_DN188494_c0_g1	29.6775	-6.18501	0.907371	-6.8164	9.3347e-12	3.30614e-09
TRINITY_DN191121_c0_g1	25.7344	-7.16929	1.05254	-6.81145	9.66223e-12	3.41005e-09
TRINITY_DN173231_c0_g1	46.0518	-6.93639	1.01843	-6.81089	9.69996e-12	3.41131e-09
TRINITY_DN182280_c0_g1	35.5416	-6.26233	0.919957	-6.80719	9.95214e-12	3.48772e-09
TRINITY_DN166224_c0_g1	53.4185	-6.77149	0.99484	-6.80661	9.99252e-12	3.48962e-09
TRINITY_DN181835_c0_g3	15.8408	-7.22389	1.06168	-6.80423	1.01593e-11	3.5355e-09
TRINITY_DN181698_c0_g1	78.8035	-6.09184	0.895471	-6.80295	1.02501e-11	3.55474e-09
TRINITY_DN193015_c0_g1	251.785	4.19248	0.616512	6.80032	1.04385e-11	3.60753e-09
TRINITY_DN146044_c0_g1	24.9872	-5.9628	0.877029	-6.79887	1.05445e-11	3.61913e-09
TRINITY_DN189468_c0_g1	102.94	-7.55356	1.11093	-6.79934	1.051e-11	3.61913e-09
TRINITY_DN127147_c0_g1	18.2611	-8.21586	1.20916	-6.79467	1.08559e-11	3.71323e-09
TRINITY_DN180882_c0_g1	44.2967	-6.619	0.974246	-6.79398	1.09084e-11	3.71848e-09
TRINITY_DN195486_c0_g6	25.6583	-5.0614	0.745869	-6.78591	1.15357e-11	3.91891e-09
TRINITY_DN188929_c5_g4	19.2966	-7.21499	1.0646	-6.7772	1.22526e-11	4.14834e-09
TRINITY_DN188835_c0_g1	15.1798	-7.42277	1.09623	-6.77117	1.27742e-11	4.31033e-09
TRINITY_DN190558_c1_g1	131.295	-5.97476	0.883026	-6.76624	1.32175e-11	4.44492e-09
TRINITY_DN138953_c0_g1	12.7655	-6.95532	1.0283	-6.76387	1.34351e-11	4.50293e-09
TRINITY_DN181502_c0_g1	137.26	-6.31888	0.934384	-6.76261	1.35524e-11	4.51803e-09
TRINITY_DN187027_c0_g8	30.4646	-6.92661	1.02428	-6.76242	1.35706e-11	4.51803e-09
TRINITY_DN187242_c1_g1	11.6025	-7.32823	1.08439	-6.75796	1.39947e-11	4.64374e-09
TRINITY_DN199717_c2_g1	66.7087	-6.13005	0.907312	-6.75627	1.41585e-11	4.68254e-09
TRINITY_DN185883_c0_g1	102.373	-6.17005	0.913397	-6.75506	1.42778e-11	4.70639e-09
TRINITY_DN195881_c4_g1	25.6663	-5.74729	0.851147	-6.75241	1.45412e-11	4.77747e-09
TRINITY_DN188659_c0_g2	53.3906	-6.34517	0.940417	-6.74718	1.50744e-11	4.93639e-09
TRINITY_DN192537_c4_g3	21.9938	-6.9906	1.03638	-6.74519	1.52826e-11	4.98822e-09
TRINITY_DN185963_c0_g2	101.327	-5.79344	0.859674	-6.73912	1.59352e-11	5.18427e-09
TRINITY_DN186920_c0_g1	8.3832	-6.99581	1.03895	-6.73357	1.65551e-11	5.35285e-09
TRINITY_DN189251_c1_g1	22.0702	-6.83018	1.01435	-6.73352	1.65605e-11	5.35285e-09
TRINITY_DN186293_c2_g5	9.88897	-7.29354	1.08406	-6.728	1.72006e-11	5.54182e-09
TRINITY_DN194231_c3_g1	1282.54	4.47075	0.664606	6.72691	1.73306e-11	5.56576e-09
TRINITY_DN199552_c1_g1	16.7995	-6.8979	1.02553	-6.72617	1.74185e-11	5.57603e-09
TRINITY_DN240418_c0_g1	25.3714	-7.55721	1.12433	-6.72151	1.79856e-11	5.73917e-09
TRINITY_DN189446_c0_g2	26.3722	-7.33226	1.09138	-6.71833	1.83815e-11	5.84685e-09
TRINITY_DN189988_c2_g1	35.0119	-7.04091	1.0482	-6.71713	1.85341e-11	5.85855e-09
TRINITY_DN199298_c6_g1	36.523	-5.15726	0.767779	-6.71712	1.85356e-11	5.85855e-09
TRINITY_DN229541_c0_g1	42.627	-7.00368	1.04359	-6.71112	1.93143e-11	6.08539e-09
TRINITY_DN199314_c2_g1	53.4209	-6.14623	0.916272	-6.70786	1.97495e-11	6.20294e-09
TRINITY_DN190287_c0_g1	24.1741	-7.73341	1.15318	-6.70617	1.99803e-11	6.25578e-09
TRINITY_DN198172_c3_g8	68.9355	-6.22111	0.928073	-6.70326	2.03824e-11	6.36173e-09
TRINITY_DN204912_c0_g1	54.8455	-6.91127	1.03149	-6.70031	2.07977e-11	6.47114e-09
TRINITY_DN161088_c0_g1	41.3029	-5.60447	0.836803	-6.69747	2.1206e-11	6.56398e-09
TRINITY_DN192986_c3_g4	37.0537	-6.08335	0.908388	-6.69687	2.12933e-11	6.56398e-09
TRINITY_DN197018_c0_g1	30.0934	-6.58625	0.983462	-6.69701	2.12732e-11	6.56398e-09
TRINITY_DN194876_c2_g2	25.2153	-6.72366	1.00411	-6.69612	2.14021e-11	6.57721e-09
TRINITY_DN195781_c4_g7	68.8727	-7.28438	1.08867	-6.69108	2.21523e-11	6.78688e-09
TRINITY_DN173628_c0_g1	30.0932	-6.92767	1.03605	-6.68661	2.28393e-11	6.97597e-09
TRINITY_DN186933_c0_g1	14.5806	-6.80466	1.01785	-6.68533	2.30403e-11	7.0159e-09
TRINITY_DN187081_c1_g6	23.4108	-7.85023	1.17539	-6.67881	2.40893e-11	7.31305e-09
TRINITY_DN192839_c2_g1	24.2103	-7.07045	1.05896	-6.6768	2.44224e-11	7.39169e-09
TRINITY_DN201154_c0_g1	157.632	-5.62181	0.842135	-6.67566	2.46116e-11	7.40408e-09
TRINITY_DN243446_c0_g1	34.4991	-6.89294	1.03249	-6.67606	2.45452e-11	7.40408e-09
TRINITY_DN183651_c0_g1	15.2464	-7.33295	1.09862	-6.67469	2.47756e-11	7.43104e-09
TRINITY_DN187852_c1_g1	19.1155	-8.10811	1.2151	-6.6728	2.50962e-11	7.50466e-09
TRINITY_DN186412_c1_g7	37.4809	-6.15744	0.923185	-6.66978	2.56186e-11	7.63802e-09
TRINITY_DN193674_c1_g1	53.0763	-6.96503	1.04482	-6.66624	2.62433e-11	7.76611e-09
TRINITY_DN197282_c0_g1	49.0475	-7.80529	1.17091	-6.66603	2.62815e-11	7.76611e-09
TRINITY_DN6042_c0_g1	339.711	-6.39622	0.959407	-6.66685	2.61356e-11	7.76611e-09
TRINITY_DN191400_c3_g3	12.8733	-6.95379	1.04381	-6.6619	2.70306e-11	7.9639e-09
TRINITY_DN189839_c0_g4	127.678	-6.57572	0.987407	-6.65959	2.74594e-11	8.04279e-09
TRINITY_DN196692_c1_g5	31.8958	-8.0512	1.20894	-6.6597	2.74384e-11	8.04279e-09
TRINITY_DN192607_c1_g4	51.629	-5.48813	0.824215	-6.65862	2.76416e-11	8.07248e-09
TRINITY_DN189955_c2_g8	36.8376	-6.15626	0.924667	-6.65781	2.77932e-11	8.09307e-09
TRINITY_DN187081_c1_g7	30.3669	-6.76242	1.01585	-6.65694	2.79592e-11	8.11777e-09
TRINITY_DN168490_c0_g1	15.6243	-6.07297	0.912429	-6.65583	2.81706e-11	8.15543e-09
TRINITY_DN189548_c0_g5	44.6825	-6.21277	0.933511	-6.65527	2.82774e-11	8.16267e-09
TRINITY_DN185754_c0_g1	252.649	-6.53704	0.982555	-6.6531	2.86984e-11	8.26033e-09
TRINITY_DN186255_c1_g1	23.1209	-6.68656	1.00544	-6.6504	2.92307e-11	8.38937e-09
TRINITY_DN187768_c1_g4	19.1759	-5.60557	0.843182	-6.64811	2.96881e-11	8.49623e-09
TRINITY_DN169143_c0_g1	67.7973	-6.82278	1.02647	-6.64682	2.99486e-11	8.5463e-09
TRINITY_DN182429_c0_g1	44.0404	-6.30526	0.949201	-6.6427	3.07998e-11	8.76418e-09
TRINITY_DN189554_c0_g2	33.7329	-5.86726	0.883333	-6.64219	3.09064e-11	8.76952e-09
TRINITY_DN181655_c0_g1	24.8759	-8.47056	1.2754	-6.64148	3.10556e-11	8.78689e-09
TRINITY_DN191003_c1_g4	131.31	-6.01498	0.90579	-6.64059	3.12436e-11	8.8151e-09
TRINITY_DN192615_c0_g9	97.7058	-6.05579	0.912114	-6.63929	3.15192e-11	8.86782e-09
TRINITY_DN184068_c0_g5	32.8621	-6.4833	0.976706	-6.63793	3.18122e-11	8.92511e-09
TRINITY_DN184238_c0_g1	51.0282	-6.46689	0.975096	-6.63205	3.31054e-11	9.2619e-09
TRINITY_DN178242_c1_g1	16.3035	-7.47149	1.12671	-6.63122	3.32919e-11	9.28808e-09
TRINITY_DN195387_c0_g1	100.312	-6.79453	1.02551	-6.62552	3.46024e-11	9.62678e-09
TRINITY_DN193423_c3_g6	9.27493	-7.13447	1.0769	-6.625	3.47252e-11	9.63413e-09
TRINITY_DN195065_c0_g1	106.541	-6.46289	0.975629	-6.62433	3.48821e-11	9.65083e-09
TRINITY_DN127403_c0_g1	11.6917	-7.18487	1.085	-6.622	3.5436e-11	9.77702e-09
TRINITY_DN189839_c0_g2	37.4999	-7.97203	1.20437	-6.61927	3.60979e-11	9.88499e-09
TRINITY_DN190135_c0_g4	8.20486	-6.98648	1.0554	-6.61976	3.59792e-11	9.88499e-09
TRINITY_DN230148_c0_g1	114.698	-6.25926	0.945627	-6.61916	3.61243e-11	9.88499e-09
TRINITY_DN175129_c0_g1	15.543	-7.02241	1.06111	-6.61798	3.64133e-11	9.93685e-09
TRINITY_DN187053_c3_g6	18.6848	-6.82899	1.03226	-6.61558	3.70101e-11	1.00722e-08
TRINITY_DN195530_c1_g1	30.4134	-6.09837	0.92223	-6.61263	3.77547e-11	1.02469e-08
TRINITY_DN189528_c1_g1	23.899	-6.1502	0.930856	-6.60704	3.92086e-11	1.06127e-08
TRINITY_DN192050_c2_g6	58.9378	-8.12815	1.23038	-6.60623	3.94221e-11	1.06416e-08
TRINITY_DN180782_c0_g1	47.7557	-6.16274	0.933527	-6.60156	4.06852e-11	1.0953e-08
TRINITY_DN177181_c0_g1	23.4473	-7.124	1.08001	-6.59623	4.21743e-11	1.12543e-08
TRINITY_DN191427_c0_g7	51.5534	-6.94828	1.05326	-6.59689	4.19859e-11	1.12543e-08
TRINITY_DN192423_c1_g2	21.3317	-8.57138	1.29947	-6.59603	4.22309e-11	1.12543e-08
TRINITY_DN2925_c0_g1	59.8588	-6.91042	1.04768	-6.59595	4.2255e-11	1.12543e-08
TRINITY_DN197313_c1_g1	32.6421	-7.09598	1.076	-6.59475	4.25984e-11	1.13155e-08
TRINITY_DN167229_c0_g1	42.9272	-6.79626	1.03085	-6.5929	4.31326e-11	1.14219e-08
TRINITY_DN188024_c2_g1	184.041	-6.10209	0.925601	-6.59257	4.32273e-11	1.14219e-08
TRINITY_DN190659_c3_g8	16.4401	-6.44405	0.978017	-6.5889	4.4311e-11	1.16773e-08
TRINITY_DN189140_c3_g2	34.0902	-6.16128	0.935434	-6.58654	4.50187e-11	1.18326e-08
TRINITY_DN188683_c1_g7	19.9618	-6.03525	0.917161	-6.58035	4.69328e-11	1.23033e-08
TRINITY_DN192691_c4_g4	60.9796	-7.21295	1.09626	-6.5796	4.71707e-11	1.23333e-08
TRINITY_DN183218_c0_g1	37.5532	-7.99326	1.21545	-6.57636	4.82109e-11	1.25723e-08
TRINITY_DN157294_c0_g1	7.38672	-7.11426	1.08194	-6.57545	4.85065e-11	1.26165e-08
TRINITY_DN173195_c0_g1	18.2139	-7.56566	1.15068	-6.57492	4.86778e-11	1.26282e-08
TRINITY_DN161752_c0_g1	41.6715	-6.51933	0.99179	-6.5733	4.92115e-11	1.26588e-08
TRINITY_DN188008_c0_g3	29.1706	2.93319	0.446241	6.57311	4.92748e-11	1.26588e-08
TRINITY_DN190135_c0_g3	25.8057	-7.11545	1.08248	-6.57326	4.92247e-11	1.26588e-08
TRINITY_DN195396_c2_g2	10.0621	-6.01502	0.915106	-6.57303	4.93029e-11	1.26588e-08
TRINITY_DN190162_c1_g3	40.7766	-7.18861	1.09429	-6.56922	5.05784e-11	1.29294e-08
TRINITY_DN194502_c0_g5	401.64	1.44756	0.220359	6.56911	5.06159e-11	1.29294e-08
TRINITY_DN192233_c1_g1	83.6559	-6.68504	1.01802	-6.56669	5.14469e-11	1.31082e-08
TRINITY_DN179819_c0_g1	44.0205	-7.2011	1.09675	-6.56588	5.17271e-11	1.31461e-08
TRINITY_DN193785_c1_g3	40.9612	-6.2142	0.94653	-6.56525	5.19464e-11	1.31683e-08
TRINITY_DN166874_c0_g1	24.0498	-6.72695	1.02489	-6.56358	5.25312e-11	1.32828e-08
TRINITY_DN183681_c0_g1	45.3048	-6.56574	1.00068	-6.56126	5.33561e-11	1.34573e-08
TRINITY_DN191703_c3_g4	48.2982	-5.43267	0.828283	-6.55895	5.4188e-11	1.36327e-08
TRINITY_DN154217_c0_g1	39.5837	-6.11048	0.932089	-6.55568	5.53882e-11	1.38997e-08
TRINITY_DN191400_c3_g1	25.7205	-5.461	0.833137	-6.55474	5.57386e-11	1.39525e-08
TRINITY_DN195124_c0_g1	41.0609	-7.53523	1.15019	-6.55127	5.70502e-11	1.42451e-08
TRINITY_DN179796_c0_g1	37.5929	-6.35435	0.970218	-6.5494	5.77692e-11	1.43135e-08
TRINITY_DN180051_c0_g1	30.8431	-6.00437	0.916927	-6.54836	5.81721e-11	1.43135e-08
TRINITY_DN184123_c1_g2	30.1966	-7.80111	1.19134	-6.54816	5.82504e-11	1.43135e-08
TRINITY_DN187027_c0_g1	21.5721	-6.84045	1.04466	-6.54799	5.83179e-11	1.43135e-08
TRINITY_DN190113_c1_g1	17.657	-7.35832	1.12356	-6.54909	5.78878e-11	1.43135e-08
TRINITY_DN192313_c0_g2	74.0612	-5.9323	0.905976	-6.54796	5.83272e-11	1.43135e-08
TRINITY_DN243151_c0_g1	15.0442	-7.22726	1.10346	-6.54962	5.76823e-11	1.43135e-08
TRINITY_DN196971_c2_g1	20.1175	-6.08373	0.929321	-6.54643	5.89307e-11	1.44262e-08
TRINITY_DN193949_c1_g2	19.1193	-6.75613	1.03285	-6.54124	6.10097e-11	1.48986e-08
TRINITY_DN84930_c0_g1	20.501	-6.46941	0.989621	-6.53726	6.26551e-11	1.52631e-08
TRINITY_DN249913_c0_g1	57.2006	-5.75975	0.881236	-6.53599	6.31905e-11	1.53561e-08
TRINITY_DN158157_c0_g1	37.6361	-6.14025	0.939933	-6.53264	6.46202e-11	1.56275e-08
TRINITY_DN184869_c2_g3	45.3621	-6.2288	0.953484	-6.53267	6.4606e-11	1.56275e-08
TRINITY_DN186916_c6_g1	123.527	-6.40581	0.980962	-6.53013	6.57119e-11	1.58259e-08
TRINITY_DN212012_c0_g1	32.5715	-7.81808	1.19725	-6.53003	6.57575e-11	1.58259e-08
TRINITY_DN190637_c0_g2	42.3059	-7.88522	1.20763	-6.52948	6.59993e-11	1.58459e-08
TRINITY_DN184296_c0_g1	40.7833	-5.69377	0.872242	-6.52775	6.6767e-11	1.59541e-08
TRINITY_DN195013_c1_g3	19.5745	-5.78264	0.885857	-6.52774	6.67697e-11	1.59541e-08
TRINITY_DN188023_c0_g1	44.9025	-5.74717	0.880553	-6.52677	6.72013e-11	1.60189e-08
TRINITY_DN183228_c0_g1	104.669	-6.31124	0.967199	-6.52527	6.78783e-11	1.61034e-08
TRINITY_DN196240_c2_g2	15.8034	-7.7637	1.18976	-6.52543	6.78073e-11	1.61034e-08
TRINITY_DN191400_c3_g2	36.2482	-6.59509	1.01088	-6.52412	6.83999e-11	1.61887e-08
TRINITY_DN192764_c0_g1	11.4842	-6.86595	1.05328	-6.51865	7.09426e-11	1.67508e-08
TRINITY_DN186437_c0_g1	20.4804	-7.74112	1.18768	-6.51786	7.13185e-11	1.67999e-08
TRINITY_DN188290_c0_g1	16.8906	-7.94854	1.22009	-6.51473	7.28216e-11	1.71136e-08
TRINITY_DN185369_c0_g1	20.7513	-7.80187	1.19809	-6.51189	7.42092e-11	1.73987e-08
TRINITY_DN168148_c0_g1	10.8135	-7.37068	1.13273	-6.50699	7.66706e-11	1.78726e-08
TRINITY_DN188524_c0_g2	9.43337	-7.24059	1.11277	-6.50684	7.67471e-11	1.78726e-08
TRINITY_DN191389_c0_g3	29.0913	-6.64621	1.02143	-6.5068	7.67673e-11	1.78726e-08
TRINITY_DN188603_c2_g1	18.7382	-6.01779	0.925147	-6.50469	7.78563e-11	1.8084e-08
TRINITY_DN158484_c0_g2	37.7411	-5.67608	0.872762	-6.50358	7.84305e-11	1.81751e-08
TRINITY_DN190368_c2_g2	35.7678	-5.84312	0.898569	-6.5027	7.88922e-11	1.82398e-08
TRINITY_DN180262_c0_g1	59.9623	-7.99361	1.2296	-6.501	7.97857e-11	1.84038e-08
TRINITY_DN174946_c0_g1	23.4251	-7.03668	1.08261	-6.49973	8.04654e-11	1.84752e-08
TRINITY_DN189853_c1_g9	26.476	-7.66421	1.17915	-6.49977	8.04417e-11	1.84752e-08
TRINITY_DN180670_c0_g2	9.22892	-6.66011	1.02478	-6.49906	8.08254e-11	1.85153e-08
TRINITY_DN18431_c0_g1	19.8563	-5.55381	0.85477	-6.49743	8.17021e-11	1.86307e-08
TRINITY_DN198634_c0_g2	44.3881	-6.49471	0.999545	-6.49767	8.1575e-11	1.86307e-08
TRINITY_DN184045_c0_g2	66.8337	-6.59782	1.01562	-6.49637	8.22813e-11	1.86351e-08
TRINITY_DN193208_c0_g4	69.0751	-6.6924	1.03016	-6.49645	8.22381e-11	1.86351e-08
TRINITY_DN194876_c3_g1	20.9713	-5.67466	0.873494	-6.4965	8.22081e-11	1.86351e-08
TRINITY_DN170495_c0_g1	30.0027	-7.7772	1.19738	-6.49516	8.29475e-11	1.87012e-08
TRINITY_DN195221_c2_g8	56.542	-6.37537	0.981534	-6.49531	8.28621e-11	1.87012e-08
TRINITY_DN189141_c0_g1	46.3816	-7.58928	1.16855	-6.49462	8.32452e-11	1.87261e-08
TRINITY_DN188183_c0_g3	14.6872	-5.87697	0.906035	-6.48647	8.78698e-11	1.97219e-08
TRINITY_DN234625_c0_g1	206.939	-5.66484	0.873482	-6.48535	8.85244e-11	1.98243e-08
TRINITY_DN181708_c0_g4	30.0292	-5.85241	0.902564	-6.4842	8.92041e-11	1.99318e-08
TRINITY_DN200317_c1_g1	780.496	2.0427	0.315058	6.48357	8.95763e-11	1.99703e-08
TRINITY_DN184509_c0_g4	116.765	-5.97921	0.922342	-6.48264	9.01293e-11	2.00489e-08
TRINITY_DN194211_c1_g2	34.3567	-7.26175	1.1209	-6.47847	9.26544e-11	2.05647e-08
TRINITY_DN181708_c0_g2	27.2469	-7.36607	1.13715	-6.47764	9.31668e-11	2.06326e-08
TRINITY_DN183922_c0_g1	14.5072	-7.52708	1.1622	-6.47658	9.38224e-11	2.07318e-08
TRINITY_DN138382_c0_g1	23.2296	-7.09314	1.09579	-6.47307	9.60338e-11	2.11736e-08
TRINITY_DN185825_c0_g1	61.1112	-5.30225	0.81919	-6.47256	9.6357e-11	2.11981e-08
TRINITY_DN57635_c0_g1	14.2285	-7.26544	1.12271	-6.47133	9.71438e-11	2.13242e-08
TRINITY_DN239129_c0_g1	11.8156	-7.65506	1.18316	-6.47002	9.79923e-11	2.14633e-08
TRINITY_DN178438_c0_g1	25.1346	-6.53046	1.00946	-6.46925	9.84918e-11	2.15255e-08
TRINITY_DN177741_c0_g1	24.2766	-7.1544	1.10603	-6.46851	9.89719e-11	2.15832e-08
TRINITY_DN122862_c0_g1	28.186	-6.58532	1.01814	-6.46798	9.93197e-11	2.16119e-08
TRINITY_DN191232_c5_g3	195.855	-5.95931	0.921634	-6.46603	1.00612e-10	2.18455e-08
TRINITY_DN189487_c0_g5	40.3802	-5.87045	0.908033	-6.46502	1.01285e-10	2.19438e-08
TRINITY_DN126443_c0_g1	29.686	-4.51153	0.698142	-6.46219	1.03195e-10	2.23094e-08
TRINITY_DN190145_c0_g1	8.76465	-7.02781	1.08781	-6.4605	1.04356e-10	2.25116e-08
TRINITY_DN182037_c0_g1	46.2973	-5.56242	0.861524	-6.45649	1.07159e-10	2.30665e-08
TRINITY_DN143940_c0_g1	12.2005	-7.13777	1.10577	-6.45504	1.08191e-10	2.32386e-08
TRINITY_DN191455_c1_g7	26.7829	-5.51776	0.854892	-6.45434	1.08694e-10	2.32464e-08
TRINITY_DN199797_c1_g1	33.5669	-7.91386	1.22608	-6.45462	1.08491e-10	2.32464e-08
TRINITY_DN198036_c0_g1	118.921	-6.82924	1.05843	-6.45222	1.10227e-10	2.3524e-08
TRINITY_DN173450_c0_g1	12.0275	-8.00606	1.24102	-6.45119	1.10976e-10	2.36335e-08
TRINITY_DN192372_c0_g1	19.6617	-7.43429	1.15277	-6.44909	1.12527e-10	2.39127e-08
TRINITY_DN172393_c1_g1	28.3469	-7.84221	1.21635	-6.44734	1.1383e-10	2.39349e-08
TRINITY_DN179665_c0_g1	21.0836	-7.62904	1.18321	-6.44773	1.13535e-10	2.39349e-08
TRINITY_DN186512_c3_g2	58.9245	-6.39419	0.991697	-6.44772	1.13545e-10	2.39349e-08
TRINITY_DN188524_c3_g4	34.5351	-7.17343	1.11258	-6.44755	1.13671e-10	2.39349e-08
TRINITY_DN194635_c0_g2	22.9713	-7.55665	1.17205	-6.44736	1.13816e-10	2.39349e-08
TRINITY_DN173132_c0_g1	26.8464	-6.55901	1.01743	-6.44664	1.14357e-10	2.39952e-08
TRINITY_DN178861_c0_g1	16.58	-7.31053	1.1343	-6.44498	1.15617e-10	2.42089e-08
TRINITY_DN172378_c0_g1	15.7465	-7.27904	1.13003	-6.44147	1.18323e-10	2.47236e-08
TRINITY_DN165873_c0_g2	10.2433	-6.20422	0.963484	-6.43936	1.19981e-10	2.50176e-08
TRINITY_DN129480_c0_g1	38.6161	-6.48416	1.00722	-6.4377	1.21299e-10	2.52395e-08
TRINITY_DN190817_c0_g1	34.4238	-6.65305	1.03353	-6.4372	1.21699e-10	2.52395e-08
TRINITY_DN195952_c1_g4	75.3963	-5.65211	0.878056	-6.43707	1.21803e-10	2.52395e-08
TRINITY_DN172206_c0_g1	35.2881	-5.91289	0.918744	-6.43584	1.22793e-10	2.53919e-08
TRINITY_DN199354_c4_g1	32.5143	-7.62162	1.1844	-6.43499	1.23479e-10	2.5481e-08
TRINITY_DN188611_c0_g5	120.93	-5.81591	0.904261	-6.43168	1.26205e-10	2.599e-08
TRINITY_DN187081_c1_g2	14.8387	-6.74714	1.04915	-6.43104	1.26735e-10	2.60454e-08
TRINITY_DN190997_c1_g2	31.2356	-7.92427	1.23238	-6.43005	1.27563e-10	2.61617e-08
TRINITY_DN139972_c0_g1	35.5081	-6.63946	1.03311	-6.42667	1.3043e-10	2.66403e-08
TRINITY_DN189478_c1_g1	57.737	-6.66286	1.03673	-6.4268	1.30318e-10	2.66403e-08
TRINITY_DN123350_c0_g1	42.1025	-6.61129	1.02887	-6.4258	1.31181e-10	2.67389e-08
TRINITY_DN190351_c1_g1	19.1289	-6.65413	1.03567	-6.42494	1.31918e-10	2.68345e-08
TRINITY_DN188613_c0_g3	32.8566	-6.58103	1.02435	-6.42462	1.32201e-10	2.68372e-08
TRINITY_DN168132_c0_g1	17.967	-6.83326	1.06376	-6.42368	1.33018e-10	2.68528e-08
TRINITY_DN179860_c0_g1	19.2541	-7.03551	1.09526	-6.42361	1.33084e-10	2.68528e-08
TRINITY_DN180790_c1_g1	9.55997	-7.53056	1.1723	-6.42375	1.32961e-10	2.68528e-08
TRINITY_DN183431_c1_g1	68.2343	-6.70323	1.04366	-6.42279	1.33796e-10	2.6942e-08
TRINITY_DN185494_c0_g1	39.8817	-6.35433	0.989481	-6.42188	1.34598e-10	2.70491e-08
TRINITY_DN197819_c0_g1	36.2226	3.50258	0.545497	6.42089	1.3548e-10	2.71715e-08
TRINITY_DN187963_c0_g1	13.0934	-7.25611	1.13025	-6.41994	1.36325e-10	2.72862e-08
TRINITY_DN199120_c0_g1	12.1239	-5.28918	0.824251	-6.41695	1.39028e-10	2.77717e-08
TRINITY_DN181908_c0_g1	12.1575	-5.89521	0.918987	-6.4149	1.40918e-10	2.80929e-08
TRINITY_DN169474_c0_g1	32.3457	-6.4002	0.998751	-6.40821	1.47241e-10	2.92369e-08
TRINITY_DN248586_c0_g1	9.0998	-6.64586	1.03704	-6.40847	1.46992e-10	2.92369e-08
TRINITY_DN186710_c5_g1	18.5476	-7.03948	1.0987	-6.40712	1.48298e-10	2.92722e-08
TRINITY_DN189919_c4_g3	20.7649	-7.1678	1.11871	-6.40718	1.48231e-10	2.92722e-08
TRINITY_DN191735_c0_g1	2531.5	6.03302	0.94155	6.40754	1.47891e-10	2.92722e-08
TRINITY_DN199648_c7_g6	75.7525	-5.63732	0.879967	-6.40629	1.49107e-10	2.93738e-08
TRINITY_DN159029_c0_g1	7.33951	-6.94565	1.08435	-6.40538	1.5e-10	2.94915e-08
TRINITY_DN186271_c0_g1	34.8021	-8.19976	1.28064	-6.40286	1.5249e-10	2.98473e-08
TRINITY_DN192459_c2_g5	29.8963	-7.56034	1.18082	-6.40261	1.52743e-10	2.98473e-08
TRINITY_DN197837_c0_g1	85.4916	-6.46348	1.00955	-6.40235	1.53005e-10	2.98473e-08
TRINITY_DN224904_c0_g1	23.0812	-6.43303	1.00468	-6.40306	1.5229e-10	2.98473e-08
TRINITY_DN183604_c0_g3	52.7627	-5.87213	0.917259	-6.40182	1.53536e-10	2.98926e-08
TRINITY_DN197844_c0_g1	49.6907	-7.06088	1.10302	-6.4014	1.53959e-10	2.99166e-08
TRINITY_DN155302_c0_g1	9.84095	-7.10551	1.11053	-6.39829	1.57127e-10	3.04729e-08
TRINITY_DN176665_c0_g1	25.8923	-7.48348	1.16982	-6.39711	1.58345e-10	3.06496e-08
TRINITY_DN188156_c0_g1	26.4	-6.50403	1.01759	-6.39164	1.6412e-10	3.1706e-08
TRINITY_DN199627_c4_g6	82.6909	-6.26341	0.980023	-6.39109	1.64712e-10	3.17589e-08
TRINITY_DN165530_c0_g1	24.2855	-6.45461	1.01005	-6.39042	1.65434e-10	3.17754e-08
TRINITY_DN197445_c3_g5	12.3579	-6.23816	0.976151	-6.39056	1.65275e-10	3.17754e-08
TRINITY_DN178315_c1_g1	18.5205	-6.98986	1.09429	-6.3876	1.68513e-10	3.23046e-08
TRINITY_DN187412_c1_g2	10.4192	-7.75519	1.21422	-6.38695	1.6923e-10	3.238e-08
TRINITY_DN168992_c1_g1	8.57076	-6.91631	1.08301	-6.38619	1.70072e-10	3.24169e-08
TRINITY_DN185010_c1_g2	22.2397	-7.59038	1.18853	-6.38636	1.69883e-10	3.24169e-08
TRINITY_DN157474_c0_g1	25.0284	-5.56802	0.872008	-6.38528	1.71079e-10	3.25468e-08
TRINITY_DN181140_c0_g1	19.9078	-6.83822	1.071	-6.38491	1.71497e-10	3.25641e-08
TRINITY_DN187652_c0_g1	52.2513	-6.49963	1.01818	-6.3836	1.7297e-10	3.27817e-08
TRINITY_DN190732_c3_g11	55.2109	-6.74545	1.05727	-6.38005	1.77028e-10	3.34871e-08
TRINITY_DN180649_c0_g1	19.1787	-7.52223	1.1791	-6.37965	1.77497e-10	3.35124e-08
TRINITY_DN173080_c0_g1	94.0381	-5.5911	0.876554	-6.37849	1.7884e-10	3.35755e-08
TRINITY_DN184711_c0_g1	18.1379	-6.93384	1.08698	-6.37898	1.78276e-10	3.35755e-08
TRINITY_DN188963_c0_g1	24.2925	-6.60679	1.03576	-6.37867	1.78636e-10	3.35755e-08
TRINITY_DN167127_c0_g1	313.852	-6.28496	0.985751	-6.37581	1.81996e-10	3.41039e-08
TRINITY_DN188099_c0_g3	27.8724	-6.77868	1.06324	-6.37546	1.8241e-10	3.41175e-08
TRINITY_DN188659_c0_g1	61.3789	-5.29977	0.8314	-6.37452	1.83541e-10	3.42648e-08
TRINITY_DN170403_c0_g1	29.0208	-7.40617	1.16216	-6.37278	1.85638e-10	3.45917e-08
TRINITY_DN182208_c0_g1	985.885	-6.09023	0.955991	-6.37059	1.883e-10	3.50224e-08
TRINITY_DN177795_c0_g1	121.726	-7.09732	1.11516	-6.36438	1.96086e-10	3.64028e-08
TRINITY_DN121303_c0_g1	8.72032	-6.58137	1.03507	-6.35838	2.03887e-10	3.77807e-08
TRINITY_DN189527_c0_g1	60.5945	-5.83193	0.917792	-6.35431	2.09366e-10	3.87242e-08
TRINITY_DN190192_c5_g3	36.569	-6.20711	0.976968	-6.35345	2.10539e-10	3.88691e-08
TRINITY_DN178620_c0_g1	19.4202	-7.76036	1.22186	-6.35128	2.13529e-10	3.93485e-08
TRINITY_DN178494_c0_g1	21.1376	-7.29608	1.14895	-6.35021	2.15027e-10	3.95516e-08
TRINITY_DN194381_c1_g1	23.3982	-7.07665	1.11542	-6.34437	2.23338e-10	4.10047e-08
TRINITY_DN175216_c0_g1	16.0249	-7.27568	1.14694	-6.34356	2.24512e-10	4.11447e-08
TRINITY_DN198751_c0_g3	81.4117	-6.70249	1.05684	-6.34204	2.26744e-10	4.14776e-08
TRINITY_DN159963_c0_g1	9.35474	-7.2507	1.14344	-6.34114	2.28068e-10	4.16434e-08
TRINITY_DN193116_c1_g3	39.9645	-7.23502	1.14112	-6.34025	2.29386e-10	4.18078e-08
TRINITY_DN186401_c0_g1	50.3142	-6.29807	0.993506	-6.33924	2.30905e-10	4.20078e-08
TRINITY_DN189130_c1_g2	23.4756	-6.05068	0.954907	-6.3364	2.35195e-10	4.27106e-08
TRINITY_DN190482_c4_g2	98.5709	-6.464	1.02044	-6.33454	2.38048e-10	4.31502e-08
TRINITY_DN184019_c1_g1	10.8658	-6.6102	1.04376	-6.33307	2.40333e-10	4.34854e-08
TRINITY_DN224301_c0_g1	29.7043	-7.33621	1.15856	-6.33217	2.41735e-10	4.36601e-08
TRINITY_DN187540_c3_g3	55.8159	-6.08915	0.961793	-6.33104	2.43512e-10	4.39016e-08
TRINITY_DN190516_c2_g10	67.2734	-8.27353	1.30696	-6.33037	2.44568e-10	4.40126e-08
TRINITY_DN200034_c0_g4	24.8497	-6.49023	1.02547	-6.329	2.46756e-10	4.43265e-08
TRINITY_DN191212_c3_g8	52.935	-6.40999	1.01301	-6.32768	2.48869e-10	4.46257e-08
TRINITY_DN185634_c0_g1	18.9926	-7.38816	1.168	-6.32548	2.52439e-10	4.51848e-08
TRINITY_DN142974_c0_g1	41.3824	-6.64679	1.05085	-6.32516	2.52963e-10	4.51975e-08
TRINITY_DN191185_c0_g1	111.18	-6.32689	1.00076	-6.32207	2.58085e-10	4.60304e-08
TRINITY_DN187081_c1_g1	28.847	-7.77067	1.22926	-6.32141	2.59193e-10	4.61456e-08
TRINITY_DN199171_c1_g1	203.997	1.96286	0.310579	6.32001	2.61546e-10	4.64816e-08
TRINITY_DN181842_c0_g1	10.4431	-6.95084	1.10006	-6.31861	2.63927e-10	4.68214e-08
TRINITY_DN182798_c4_g4	25.8975	-6.86594	1.08694	-6.31675	2.67113e-10	4.72531e-08
TRINITY_DN190804_c0_g1	19.1712	-7.3891	1.16978	-6.31664	2.67306e-10	4.72531e-08
TRINITY_DN172481_c0_g1	24.9243	-6.11574	0.968617	-6.3139	2.72098e-10	4.78461e-08
TRINITY_DN180790_c2_g1	17.7006	-7.6918	1.21823	-6.31391	2.72072e-10	4.78461e-08
TRINITY_DN181349_c1_g1	12.6409	-7.69268	1.21828	-6.31438	2.71241e-10	4.78461e-08
TRINITY_DN197659_c1_g1	148.71	2.23219	0.353552	6.31361	2.72598e-10	4.78498e-08
TRINITY_DN187194_c0_g8	8.40052	-6.97391	1.10464	-6.31331	2.73129e-10	4.78589e-08
TRINITY_DN110114_c0_g1	70.0855	-5.33669	0.845449	-6.31226	2.74993e-10	4.79492e-08
TRINITY_DN187004_c0_g1	29.01	-7.10768	1.12602	-6.31221	2.75085e-10	4.79492e-08
TRINITY_DN191904_c0_g1	45.6561	-7.38311	1.16965	-6.31222	2.75058e-10	4.79492e-08
TRINITY_DN189859_c5_g4	18.0838	-5.47913	0.86818	-6.31106	2.77137e-10	4.82229e-08
TRINITY_DN187966_c0_g1	21.0896	-6.39228	1.014	-6.30402	2.90018e-10	5.03764e-08
TRINITY_DN186470_c1_g1	17.7736	-7.31128	1.15985	-6.30362	2.90772e-10	5.03853e-08
TRINITY_DN194353_c2_g4	161.867	4.43318	0.703294	6.30346	2.91078e-10	5.03853e-08
TRINITY_DN176553_c0_g1	30.8631	-7.13253	1.13176	-6.30215	2.93545e-10	5.07244e-08
TRINITY_DN190162_c2_g1	20.6007	-5.50609	0.873868	-6.30083	2.9606e-10	5.10706e-08
TRINITY_DN56982_c0_g2	6.48436	-5.55736	0.882054	-6.30047	2.96737e-10	5.10991e-08
TRINITY_DN108136_c0_g1	31.764	-5.66849	0.89984	-6.29944	2.98723e-10	5.13526e-08
TRINITY_DN169946_c0_g2	486.22	-6.34845	1.0081	-6.29743	3.02626e-10	5.19341e-08
TRINITY_DN187201_c0_g1	37.9079	-6.05605	0.961761	-6.29684	3.0378e-10	5.20427e-08
TRINITY_DN172398_c0_g1	10.7315	-7.23293	1.14876	-6.29627	3.04889e-10	5.2056e-08
TRINITY_DN175636_c0_g1	30.2786	-7.01985	1.11492	-6.29627	3.049e-10	5.2056e-08
TRINITY_DN105361_c0_g1	9.38355	-6.46277	1.02668	-6.29481	3.07771e-10	5.23014e-08
TRINITY_DN190125_c0_g6	22.2184	-6.27458	0.996757	-6.295	3.07397e-10	5.23014e-08
TRINITY_DN191185_c0_g2	59.7287	-6.475	1.02864	-6.29474	3.07908e-10	5.23014e-08
TRINITY_DN193588_c0_g1	30.0408	-7.00949	1.1141	-6.2916	3.142e-10	5.32796e-08
TRINITY_DN186786_c1_g3	8.48504	-6.86419	1.0911	-6.29105	3.15328e-10	5.33214e-08
TRINITY_DN194981_c4_g1	38.8605	-6.77772	1.07737	-6.29096	3.15514e-10	5.33214e-08
TRINITY_DN187898_c0_g2	59.0662	-5.81488	0.924369	-6.29065	3.16146e-10	5.33379e-08
TRINITY_DN177869_c0_g1	125.159	-6.62478	1.05331	-6.28951	3.18475e-10	5.36403e-08
TRINITY_DN192485_c2_g3	49.7211	-6.8236	1.08496	-6.28924	3.19026e-10	5.36425e-08
TRINITY_DN189895_c0_g1	30.8433	-5.08857	0.80918	-6.28855	3.2045e-10	5.37915e-08
TRINITY_DN189051_c3_g2	136.112	-5.74558	0.913749	-6.28792	3.21751e-10	5.39192e-08
TRINITY_DN159016_c0_g1	27.1237	-6.97966	1.11013	-6.28724	3.23162e-10	5.39745e-08
TRINITY_DN191212_c3_g10	14.7638	-7.66979	1.21985	-6.28746	3.22701e-10	5.39745e-08
TRINITY_DN195781_c4_g6	11.1723	-6.86817	1.09245	-6.28694	3.23777e-10	5.3987e-08
TRINITY_DN158039_c0_g1	36.9559	-6.77295	1.07747	-6.28595	3.25847e-10	5.41513e-08
TRINITY_DN181753_c0_g1	192.756	-6.03496	0.960058	-6.28604	3.25662e-10	5.41513e-08
TRINITY_DN177027_c0_g1	35.0738	-5.73061	0.911781	-6.28507	3.277e-10	5.43688e-08
TRINITY_DN80885_c0_g1	23.3221	-7.6541	1.21809	-6.28367	3.30662e-10	5.47693e-08
TRINITY_DN192615_c0_g8	104.55	-5.56711	0.886065	-6.28296	3.32189e-10	5.49311e-08
TRINITY_DN192607_c1_g1	34.1676	-5.96171	0.949158	-6.28105	3.36287e-10	5.54253e-08
TRINITY_DN198664_c0_g1	13.1244	-7.29518	1.16142	-6.28128	3.35807e-10	5.54253e-08
TRINITY_DN179835_c0_g1	54.2991	-7.21942	1.14958	-6.28004	3.38497e-10	5.56111e-08
TRINITY_DN182945_c1_g1	18.233	-7.27357	1.15821	-6.28002	3.38528e-10	5.56111e-08
TRINITY_DN188459_c0_g1	39.2961	-7.34228	1.1697	-6.27704	3.45085e-10	5.6595e-08
TRINITY_DN192158_c3_g8	8.43856	-6.65216	1.05984	-6.27655	3.46172e-10	5.66803e-08
TRINITY_DN216794_c0_g1	32.8122	-5.93837	0.946347	-6.27505	3.49524e-10	5.71354e-08
TRINITY_DN145563_c0_g1	15.8167	-7.31337	1.166	-6.2722	3.55972e-10	5.80944e-08
TRINITY_DN189823_c0_g1	17.2684	-7.35214	1.17225	-6.27183	3.56833e-10	5.814e-08
TRINITY_DN175039_c0_g1	26.7977	-6.57656	1.04889	-6.27	3.61049e-10	5.8731e-08
TRINITY_DN200293_c0_g1	26.4063	-6.54057	1.04322	-6.26962	3.6193e-10	5.87786e-08
TRINITY_DN171661_c0_g1	15.4155	-7.36322	1.1746	-6.26872	3.64026e-10	5.90231e-08
TRINITY_DN183403_c0_g1	22.5135	-6.49926	1.03685	-6.26828	3.65048e-10	5.90928e-08
TRINITY_DN197182_c0_g4	637.378	2.58374	0.412255	6.26734	3.67258e-10	5.93543e-08
TRINITY_DN2490_c0_g1	34.1627	-5.01257	0.799829	-6.26705	3.67961e-10	5.93719e-08
TRINITY_DN61949_c0_g1	39.4876	-6.78902	1.08339	-6.26647	3.69327e-10	5.94962e-08
TRINITY_DN186468_c0_g1	15.6579	-6.37005	1.01696	-6.26381	3.75681e-10	6.04224e-08
TRINITY_DN187400_c0_g1	33.6437	-5.96916	0.953553	-6.25992	3.85173e-10	6.18494e-08
TRINITY_DN174375_c0_g1	11.5301	-6.33358	1.01193	-6.25893	3.87639e-10	6.21454e-08
TRINITY_DN187887_c1_g1	19.807	-5.59338	0.893887	-6.25736	3.91538e-10	6.26699e-08
TRINITY_DN128495_c0_g1	15.7753	-7.2584	1.16012	-6.25662	3.93408e-10	6.27211e-08
TRINITY_DN179724_c0_g1	68.8041	-6.54006	1.0453	-6.25661	3.93442e-10	6.27211e-08
TRINITY_DN189909_c0_g4	46.2389	-7.66867	1.22571	-6.25649	3.93742e-10	6.27211e-08
TRINITY_DN94776_c0_g1	11.0426	-7.41576	1.18541	-6.25588	3.95288e-10	6.28672e-08
TRINITY_DN180716_c0_g1	22.0211	-7.45204	1.19173	-6.25314	4.02294e-10	6.38123e-08
TRINITY_DN183400_c0_g2	4239.11	6.32336	1.01125	6.25301	4.02622e-10	6.38123e-08
TRINITY_DN190501_c1_g5	13.2863	-6.84987	1.09549	-6.2528	4.03147e-10	6.38123e-08
TRINITY_DN196769_c2_g2	26.7404	-5.4471	0.871188	-6.2525	4.03943e-10	6.38371e-08
TRINITY_DN182720_c0_g1	32.0078	-6.3655	1.01823	-6.25154	4.06422e-10	6.41273e-08
TRINITY_DN186412_c1_g4	41.4638	-5.84449	0.934939	-6.2512	4.07299e-10	6.41644e-08
TRINITY_DN70005_c0_g1	17.582	-7.67567	1.22827	-6.24915	4.12681e-10	6.49099e-08
TRINITY_DN172631_c1_g1	15.4308	-7.37054	1.17978	-6.24741	4.17311e-10	6.55349e-08
TRINITY_DN187810_c0_g2	16.067	-7.25451	1.16125	-6.24716	4.17971e-10	6.55355e-08
TRINITY_DN187435_c1_g1	8.88848	-7.10488	1.13773	-6.2448	4.24349e-10	6.64313e-08
TRINITY_DN183796_c0_g1	13.775	-6.55427	1.0497	-6.24394	4.26694e-10	6.66938e-08
TRINITY_DN185570_c1_g5	9.74341	-6.95976	1.11545	-6.23945	4.39123e-10	6.85293e-08
TRINITY_DN196332_c5_g2	22.7397	-6.80233	1.0907	-6.23665	4.47048e-10	6.96572e-08
TRINITY_DN185335_c0_g8	27.4768	-6.7406	1.08096	-6.23578	4.49543e-10	6.98281e-08
TRINITY_DN192248_c4_g9	35.4268	-7.17212	1.15015	-6.23581	4.4944e-10	6.98281e-08
TRINITY_DN182190_c0_g1	36.6334	-6.39644	1.02593	-6.23479	4.52382e-10	7.00512e-08
TRINITY_DN184361_c0_g1	29.762	-5.57234	0.893731	-6.23492	4.5202e-10	7.00512e-08
TRINITY_DN37296_c0_g1	7.00527	-7.11805	1.14182	-6.23395	4.54809e-10	7.0318e-08
TRINITY_DN193687_c0_g1	65.4487	-6.00361	0.963296	-6.23236	4.59446e-10	7.09251e-08
TRINITY_DN123523_c0_g1	34.8142	-6.65876	1.06889	-6.22959	4.67643e-10	7.19681e-08
TRINITY_DN187405_c1_g5	19.5818	-7.01254	1.12564	-6.22982	4.66982e-10	7.19681e-08
TRINITY_DN183288_c0_g1	18.9569	-7.31284	1.17396	-6.22923	4.68747e-10	7.2027e-08
TRINITY_DN176831_c0_g1	39.5891	-7.53138	1.20953	-6.22669	4.76394e-10	7.30895e-08
TRINITY_DN184676_c0_g1	31.5889	-6.49035	1.04258	-6.22531	4.80609e-10	7.35926e-08
TRINITY_DN188144_c2_g1	17.5765	-6.72083	1.07963	-6.22513	4.81147e-10	7.35926e-08
TRINITY_DN173739_c0_g1	21.4543	-6.53424	1.04971	-6.22483	4.82077e-10	7.36222e-08
TRINITY_DN191097_c0_g5	43.2284	-6.08352	0.977637	-6.22267	4.88759e-10	7.45286e-08
TRINITY_DN181216_c1_g4	23.7314	-5.19578	0.835046	-6.22214	4.90404e-10	7.45519e-08
TRINITY_DN188474_c0_g1	12.8449	-7.01139	1.12684	-6.22215	4.90403e-10	7.45519e-08
TRINITY_DN214304_c0_g1	7.24969	-6.92	1.11229	-6.22138	4.92786e-10	7.48002e-08
TRINITY_DN182983_c1_g1	66.0602	-5.95166	0.957087	-6.21852	5.01867e-10	7.59477e-08
TRINITY_DN189757_c0_g1	44.7658	-6.1595	0.990491	-6.21863	5.01526e-10	7.59477e-08
TRINITY_DN150011_c0_g1	81.601	-5.44116	0.875057	-6.21806	5.03336e-10	7.60547e-08
TRINITY_DN195975_c1_g1	79.6171	-6.72764	1.08207	-6.21738	5.05537e-10	7.62488e-08
TRINITY_DN197371_c0_g1	45.7997	-6.93873	1.11606	-6.21719	5.06147e-10	7.62488e-08
TRINITY_DN128663_c0_g1	26.5207	-6.8038	1.09456	-6.21602	5.09917e-10	7.67011e-08
TRINITY_DN184162_c2_g1	20.5847	-6.22048	1.0008	-6.21553	5.11501e-10	7.68236e-08
TRINITY_DN187400_c1_g12	11.9369	-6.76538	1.0887	-6.21419	5.15913e-10	7.73699e-08
TRINITY_DN187410_c2_g1	34.9451	-6.12103	0.985071	-6.21379	5.17204e-10	7.74472e-08
TRINITY_DN176028_c0_g1	78.9061	-5.14631	0.828261	-6.21339	5.18538e-10	7.75308e-08
TRINITY_DN188121_c3_g6	27.4121	-6.71389	1.08079	-6.21201	5.23111e-10	7.78648e-08
TRINITY_DN194359_c0_g1	30.6585	-6.03947	0.972169	-6.21237	5.21927e-10	7.78648e-08
TRINITY_DN196945_c3_g5	33.8323	-7.24864	1.16685	-6.21214	5.22662e-10	7.78648e-08
TRINITY_DN185884_c1_g4	45.5143	-6.38621	1.02809	-6.21175	5.23972e-10	7.78769e-08
TRINITY_DN188273_c4_g7	28.4198	-5.07553	0.817264	-6.21039	5.28517e-10	7.84356e-08
TRINITY_DN184817_c0_g1	18.2083	-7.57286	1.2202	-6.20627	5.42569e-10	8.04017e-08
TRINITY_DN200367_c3_g1	86.6591	-6.9918	1.12674	-6.20535	5.45736e-10	8.07512e-08
TRINITY_DN187081_c1_g5	33.1648	-6.17403	0.995656	-6.20096	5.61187e-10	8.29145e-08
TRINITY_DN202261_c0_g1	16.2385	-7.06626	1.13968	-6.20022	5.63852e-10	8.31853e-08
TRINITY_DN159215_c0_g1	39.1996	-6.29875	1.01605	-6.19925	5.67331e-10	8.35751e-08
TRINITY_DN193003_c0_g1	16.3787	-5.81996	0.93895	-6.19837	5.70498e-10	8.39179e-08
TRINITY_DN154051_c0_g1	10.7324	-6.88615	1.11193	-6.193	5.90316e-10	8.63675e-08
TRINITY_DN178464_c0_g1	93.4021	-5.38617	0.869731	-6.19292	5.9061e-10	8.63675e-08
TRINITY_DN185735_c2_g10	8.79531	-6.40746	1.03463	-6.193	5.90283e-10	8.63675e-08
TRINITY_DN191181_c1_g1	20.9185	-6.09388	0.98391	-6.19353	5.88322e-10	8.63675e-08
TRINITY_DN191877_c3_g1	170.339	-6.73887	1.08843	-6.19136	5.96462e-10	8.70957e-08
TRINITY_DN175419_c0_g1	7.80853	-6.50194	1.05027	-6.19073	5.98865e-10	8.71916e-08
TRINITY_DN191281_c0_g2	59.0225	-6.81904	1.10145	-6.19096	5.98005e-10	8.71916e-08
TRINITY_DN56358_c0_g1	35.2343	-7.25477	1.17243	-6.1878	6.10103e-10	8.86985e-08
TRINITY_DN197266_c0_g5	119.698	-2.46753	0.398931	-6.18536	6.19616e-10	8.99505e-08
TRINITY_DN182525_c0_g2	21.042	-6.77538	1.09562	-6.18406	6.24718e-10	9.05596e-08
TRINITY_DN165113_c0_g1	41.2149	-6.50126	1.05181	-6.18102	6.36874e-10	9.19216e-08
TRINITY_DN195139_c0_g3	449.632	-7.40385	1.19778	-6.18129	6.35781e-10	9.19216e-08
TRINITY_DN197467_c2_g5	41.9126	-7.0988	1.14846	-6.18114	6.36391e-10	9.19216e-08
TRINITY_DN175706_c0_g2	44.0139	-5.94093	0.961252	-6.18042	6.39332e-10	9.21432e-08
TRINITY_DN190809_c7_g1	12.2376	-7.37454	1.19353	-6.17879	6.45954e-10	9.29634e-08
TRINITY_DN127002_c0_g1	32.985	-6.70769	1.08574	-6.17799	6.49218e-10	9.3262e-08
TRINITY_DN187959_c3_g3	25.5547	-7.7496	1.25442	-6.17783	6.49896e-10	9.3262e-08
TRINITY_DN191427_c0_g6	34.7509	-5.03593	0.815703	-6.17373	6.66986e-10	9.55771e-08
TRINITY_DN134343_c0_g1	6.55694	-7.20494	1.16746	-6.17148	6.76549e-10	9.68085e-08
TRINITY_DN149913_c0_g1	78.3399	-6.03605	0.978185	-6.17066	6.80044e-10	9.71695e-08
TRINITY_DN180882_c0_g2	57.7657	-6.65514	1.07865	-6.16987	6.83464e-10	9.75185e-08
TRINITY_DN194645_c2_g8	44.9626	-6.06436	0.983116	-6.16852	6.89343e-10	9.81819e-08
TRINITY_DN196962_c1_g2	42.9468	-7.52846	1.2205	-6.16835	6.90079e-10	9.81819e-08
TRINITY_DN186464_c0_g2	19.6223	-7.56728	1.2269	-6.16781	6.92428e-10	9.83761e-08
TRINITY_DN164328_c0_g1	22.5151	-6.73252	1.09185	-6.16617	6.9962e-10	9.91973e-08
TRINITY_DN177988_c0_g1	13.7466	-7.19711	1.16724	-6.16594	7.00669e-10	9.91973e-08
TRINITY_DN78826_c0_g1	9.0834	-6.77474	1.09876	-6.16582	7.01188e-10	9.91973e-08
TRINITY_DN169555_c0_g3	9.91832	-5.32821	0.864442	-6.16376	7.10385e-10	1.00356e-07
TRINITY_DN186246_c2_g1	32.6914	-7.78727	1.26347	-6.1634	7.11979e-10	1.00439e-07
TRINITY_DN164253_c0_g1	19.8361	-7.66547	1.24377	-6.16311	7.13305e-10	1.00457e-07
TRINITY_DN178900_c0_g1	43.5912	-6.00031	0.973613	-6.16293	7.14119e-10	1.00457e-07
TRINITY_DN147712_c0_g1	33.9882	-6.95977	1.12939	-6.16242	7.16416e-10	1.00639e-07
TRINITY_DN198325_c0_g1	68.4321	-6.04159	0.980493	-6.16179	7.19289e-10	1.009e-07
TRINITY_DN191745_c0_g3	39.889	-7.85077	1.27437	-6.16049	7.2518e-10	1.01584e-07
TRINITY_DN189440_c0_g11	23.033	-5.20355	0.84486	-6.15906	7.31763e-10	1.0222e-07
TRINITY_DN189529_c4_g14	9.87856	-6.43358	1.04457	-6.15906	7.31767e-10	1.0222e-07
TRINITY_DN149485_c0_g1	24.4937	-6.26608	1.01754	-6.15805	7.36477e-10	1.02591e-07
TRINITY_DN187487_c0_g3	23.0046	-6.89573	1.11979	-6.15805	7.36456e-10	1.02591e-07
TRINITY_DN194381_c1_g4	27.7006	-5.88913	0.956371	-6.15779	7.37648e-10	1.02611e-07
TRINITY_DN190022_c0_g2	18.5325	-6.84419	1.11151	-6.15754	7.38825e-10	1.02632e-07
TRINITY_DN191169_c6_g2	84.2744	-5.5187	0.896492	-6.15588	7.46596e-10	1.03567e-07
TRINITY_DN189853_c0_g4	53.9564	-5.46222	0.887378	-6.15546	7.48585e-10	1.03699e-07
TRINITY_DN198751_c0_g2	50.8719	-6.36075	1.03399	-6.15164	7.66881e-10	1.06087e-07
TRINITY_DN191427_c0_g4	95.38	-5.6514	0.918759	-6.15113	7.6934e-10	1.06153e-07
TRINITY_DN193241_c0_g1	94.4801	-6.14785	0.999473	-6.1511	7.6949e-10	1.06153e-07
TRINITY_DN159806_c0_g1	76.1287	-6.19539	1.00733	-6.15033	7.7321e-10	1.0652e-07
TRINITY_DN177736_c0_g2	15.6016	-6.15802	1.00168	-6.14772	7.86041e-10	1.08138e-07
TRINITY_DN172959_c0_g2	29.5662	-6.39204	1.03984	-6.14713	7.88973e-10	1.08243e-07
TRINITY_DN186630_c1_g1	37.2072	-6.66383	1.08405	-6.14714	7.88946e-10	1.08243e-07
TRINITY_DN185446_c0_g1	43.6986	-6.21358	1.01103	-6.14577	7.95776e-10	1.09027e-07
TRINITY_DN169003_c0_g1	35.1058	-7.56392	1.23095	-6.1448	8.00653e-10	1.09487e-07
TRINITY_DN183757_c0_g1	111.42	-6.19647	1.00851	-6.14417	8.03823e-10	1.09487e-07
TRINITY_DN189662_c1_g5	29.4293	-7.70196	1.25357	-6.14401	8.0462e-10	1.09487e-07
TRINITY_DN254739_c0_g1	77.7585	-7.04404	1.14649	-6.14401	8.04612e-10	1.09487e-07
TRINITY_DN78828_c0_g1	24.4309	-6.16383	1.00315	-6.14447	8.02313e-10	1.09487e-07
TRINITY_DN183256_c0_g1	11.867	-6.9259	1.12742	-6.14316	8.08961e-10	1.09928e-07
TRINITY_DN171405_c0_g1	10.1782	-6.80477	1.1078	-6.14263	8.11683e-10	1.10077e-07
TRINITY_DN189359_c1_g8	26.3665	-6.33617	1.03153	-6.14251	8.12256e-10	1.10077e-07
TRINITY_DN179841_c0_g2	35.8184	-7.11277	1.1583	-6.1407	8.21604e-10	1.11193e-07
TRINITY_DN188603_c2_g5	34.7554	-5.11241	0.832639	-6.14002	8.25137e-10	1.1152e-07
TRINITY_DN179010_c0_g1	17.4461	-7.33422	1.19454	-6.13977	8.26393e-10	1.11538e-07
TRINITY_DN190069_c0_g1	104.667	3.84524	0.626694	6.13575	8.47565e-10	1.14242e-07
TRINITY_DN180730_c2_g2	22.0597	-7.08586	1.15489	-6.13554	8.48711e-10	1.14242e-07
TRINITY_DN184234_c0_g1	19.4572	-6.59672	1.07541	-6.13417	8.56074e-10	1.15078e-07
TRINITY_DN141695_c0_g1	8.15891	-6.023	0.981913	-6.13394	8.57278e-10	1.15085e-07
TRINITY_DN144924_c0_g1	12.0214	-7.21995	1.17732	-6.13252	8.64987e-10	1.15964e-07
TRINITY_DN181695_c1_g1	25.6843	-7.43258	1.21218	-6.13157	8.70174e-10	1.16503e-07
TRINITY_DN191891_c0_g1	32.2682	-6.46508	1.05446	-6.1312	8.7218e-10	1.16615e-07
TRINITY_DN175042_c0_g2	19.7977	-5.67681	0.926185	-6.12924	8.82996e-10	1.17904e-07
TRINITY_DN169209_c0_g1	2530.21	5.64736	0.921489	6.12852	8.87007e-10	1.18281e-07
TRINITY_DN160750_c1_g1	15.8275	-7.00219	1.1426	-6.12828	8.88321e-10	1.18298e-07
TRINITY_DN186856_c0_g1	53.0427	-7.38591	1.20542	-6.12725	8.94136e-10	1.18914e-07
TRINITY_DN189577_c3_g7	29.8207	-7.33649	1.19751	-6.12643	8.98708e-10	1.19363e-07
TRINITY_DN187400_c1_g3	35.977	-7.55514	1.23338	-6.12558	9.03536e-10	1.19845e-07
TRINITY_DN186661_c0_g1	41.9072	-6.46237	1.05519	-6.12438	9.1037e-10	1.2045e-07
TRINITY_DN190040_c5_g5	12.2967	-7.25291	1.18427	-6.12436	9.10507e-10	1.2045e-07
TRINITY_DN198248_c0_g2	687.213	2.56355	0.418613	6.12392	9.13029e-10	1.20624e-07
TRINITY_DN191474_c0_g1	12.3515	-7.5462	1.23256	-6.12238	9.21871e-10	1.21631e-07
TRINITY_DN163238_c0_g1	69.9517	-7.54905	1.23317	-6.12165	9.2612e-10	1.2203e-07
TRINITY_DN179215_c0_g1	42.6981	-5.35148	0.87429	-6.12095	9.30218e-10	1.22409e-07
TRINITY_DN186389_c0_g1	19.9663	-6.87706	1.12365	-6.12029	9.34038e-10	1.2275e-07
TRINITY_DN169667_c0_g2	49.3968	-5.05393	0.826051	-6.11819	9.4647e-10	1.2422e-07
TRINITY_DN195896_c2_g4	10.9037	-6.43343	1.05187	-6.1162	9.5834e-10	1.25613e-07
TRINITY_DN154880_c0_g1	26.9471	-5.86533	0.959506	-6.11287	9.78571e-10	1.2743e-07
TRINITY_DN189183_c0_g1	37.8914	-5.7742	0.944562	-6.1131	9.77158e-10	1.2743e-07
TRINITY_DN193718_c0_g3	16.079	-5.30998	0.868643	-6.11296	9.78008e-10	1.2743e-07
TRINITY_DN196664_c0_g9	43.1837	-6.3002	1.03065	-6.11286	9.78582e-10	1.2743e-07
TRINITY_DN200750_c0_g1	13.6671	-5.96809	0.976246	-6.11331	9.75863e-10	1.2743e-07
TRINITY_DN116939_c0_g1	10.2933	-7.2645	1.1887	-6.11129	9.88268e-10	1.28524e-07
TRINITY_DN188905_c1_g8	37.5815	-7.17819	1.17493	-6.10946	9.99719e-10	1.29844e-07
TRINITY_DN175520_c0_g1	41.8204	-5.80476	0.950318	-6.10822	1.00746e-09	1.30346e-07
TRINITY_DN182539_c0_g2	177.333	-5.66013	0.926624	-6.10833	1.00677e-09	1.30346e-07
TRINITY_DN192931_c1_g1	10.0614	-7.08032	1.15915	-6.10822	1.0075e-09	1.30346e-07
TRINITY_DN195916_c4_g7	194.203	-5.31398	0.870312	-6.10583	1.02267e-09	1.32138e-07
TRINITY_DN190993_c0_g1	42.9906	-6.26492	1.02636	-6.10404	1.03419e-09	1.33454e-07
TRINITY_DN188099_c0_g1	334.538	-6.0005	0.983627	-6.10038	1.05815e-09	1.3637e-07
TRINITY_DN195509_c2_g6	75.4302	-6.17178	1.01181	-6.09974	1.06238e-09	1.36738e-07
TRINITY_DN127188_c0_g1	6.78892	-6.86031	1.12495	-6.09832	1.07188e-09	1.37783e-07
TRINITY_DN62096_c0_g1	38.694	-7.11381	1.16695	-6.09605	1.08722e-09	1.39575e-07
TRINITY_DN154378_c0_g1	13.3392	-6.97971	1.14502	-6.09569	1.08964e-09	1.39706e-07
TRINITY_DN187690_c1_g4	27.4714	-6.14592	1.00834	-6.09506	1.09395e-09	1.40072e-07
TRINITY_DN188467_c7_g1	9.5142	-4.93489	0.80968	-6.09487	1.0953e-09	1.40072e-07
TRINITY_DN170015_c0_g1	62.9009	-8.01255	1.31478	-6.0942	1.09986e-09	1.40475e-07
TRINITY_DN183584_c0_g4	24.1586	-6.90971	1.13387	-6.09391	1.10183e-09	1.40548e-07
TRINITY_DN196672_c1_g2	22.1247	-5.37318	0.882	-6.09204	1.11481e-09	1.42021e-07
TRINITY_DN183731_c0_g1	8.71666	-6.96265	1.14311	-6.091	1.12209e-09	1.42768e-07
TRINITY_DN190045_c0_g1	23.5961	-7.04926	1.15749	-6.09014	1.12811e-09	1.43351e-07
TRINITY_DN141242_c0_g1	8.25975	-6.86626	1.12752	-6.08969	1.13132e-09	1.43393e-07
TRINITY_DN192246_c2_g5	23.6587	-6.88875	1.1312	-6.08976	1.13077e-09	1.43393e-07
TRINITY_DN188603_c3_g3	8.21352	-6.89933	1.13307	-6.08904	1.1359e-09	1.43792e-07
TRINITY_DN179598_c0_g1	133.629	-5.98267	0.982765	-6.08759	1.14621e-09	1.44913e-07
TRINITY_DN119615_c0_g1	14.537	-7.55651	1.24167	-6.08576	1.15938e-09	1.46086e-07
TRINITY_DN163079_c0_g1	12.0154	-6.72656	1.10532	-6.08564	1.16028e-09	1.46086e-07
TRINITY_DN178530_c0_g1	25.6329	-5.50431	0.904508	-6.08542	1.16184e-09	1.46086e-07
TRINITY_DN181794_c0_g1	116.938	-5.91551	0.972126	-6.08513	1.16396e-09	1.46086e-07
TRINITY_DN186670_c0_g1	20.8914	-5.91095	0.971321	-6.08548	1.16146e-09	1.46086e-07
TRINITY_DN190094_c0_g1	94.3813	-5.8693	0.964538	-6.08509	1.16426e-09	1.46086e-07
TRINITY_DN191310_c3_g2	46.8139	-6.65638	1.09401	-6.08437	1.16949e-09	1.46557e-07
TRINITY_DN174883_c0_g1	11.9013	-5.67835	0.933477	-6.08301	1.17946e-09	1.47622e-07
TRINITY_DN192670_c5_g1	79.9877	-6.58436	1.08268	-6.08154	1.19037e-09	1.48675e-07
TRINITY_DN199648_c7_g5	39.1253	-4.55504	0.749003	-6.08147	1.19085e-09	1.48675e-07
TRINITY_DN122911_c0_g1	22.3877	-6.37597	1.04866	-6.08012	1.20092e-09	1.4919e-07
TRINITY_DN168397_c0_g1	41.4519	-5.74891	0.945527	-6.08012	1.20095e-09	1.4919e-07
TRINITY_DN177238_c0_g1	21.2708	-6.96027	1.14471	-6.08041	1.19879e-09	1.4919e-07
TRINITY_DN194324_c1_g2	2065.27	3.06228	0.503648	6.08021	1.20023e-09	1.4919e-07
TRINITY_DN187143_c0_g1	28.1047	-5.81288	0.956219	-6.07903	1.20914e-09	1.50021e-07
TRINITY_DN176197_c0_g1	13.9881	-7.54491	1.24148	-6.07735	1.22184e-09	1.51243e-07
TRINITY_DN181415_c0_g1	76.5965	-6.88747	1.13331	-6.07733	1.22202e-09	1.51243e-07
TRINITY_DN200124_c2_g2	110.035	-4.46796	0.735254	-6.07676	1.22639e-09	1.51595e-07
TRINITY_DN180730_c0_g1	14.3125	-7.52039	1.23765	-6.07637	1.22936e-09	1.51775e-07
TRINITY_DN155601_c0_g1	26.1772	-6.46156	1.06368	-6.07473	1.24199e-09	1.52768e-07
TRINITY_DN191413_c4_g11	50.9973	-6.89002	1.13418	-6.07489	1.2407e-09	1.52768e-07
TRINITY_DN196501_c1_g1	21.6885	-6.8635	1.1298	-6.07495	1.24027e-09	1.52768e-07
TRINITY_DN183002_c3_g1	7.77948	-6.75037	1.1115	-6.07321	1.25378e-09	1.53545e-07
TRINITY_DN185113_c0_g1	69.0385	-5.36535	0.883458	-6.07312	1.25446e-09	1.53545e-07
TRINITY_DN189529_c4_g13	39.9077	-5.85057	0.963298	-6.07348	1.25167e-09	1.53545e-07
TRINITY_DN192409_c2_g1	60.3191	-6.99893	1.15237	-6.07352	1.25136e-09	1.53545e-07
TRINITY_DN191198_c1_g6	25.8249	-6.39436	1.05295	-6.07278	1.25712e-09	1.53683e-07
TRINITY_DN187015_c0_g3	20.6486	-5.63075	0.92738	-6.07168	1.26578e-09	1.54552e-07
TRINITY_DN18529_c0_g1	72.2761	-5.68276	0.936377	-6.06889	1.28801e-09	1.57074e-07
TRINITY_DN185754_c0_g2	53.9398	-6.28911	1.03653	-6.06749	1.29927e-09	1.58255e-07
TRINITY_DN196069_c1_g1	57.7022	-4.5188	0.744923	-6.06612	1.31034e-09	1.59408e-07
TRINITY_DN156379_c0_g1	54.1131	-5.73779	0.945919	-6.06584	1.31265e-09	1.59495e-07
TRINITY_DN189081_c1_g7	7.08101	-6.99603	1.15341	-6.06554	1.31508e-09	1.59596e-07
TRINITY_DN120940_c0_g1	6.50304	-6.20492	1.02307	-6.06501	1.31943e-09	1.59741e-07
TRINITY_DN200225_c4_g1	30.2052	-5.9816	0.986248	-6.06501	1.31947e-09	1.59741e-07
TRINITY_DN169419_c0_g1	14.6986	-7.03348	1.15975	-6.06468	1.32218e-09	1.59875e-07
TRINITY_DN127752_c0_g1	81.0281	-5.67318	0.935712	-6.06295	1.33645e-09	1.61405e-07
TRINITY_DN183228_c1_g2	92.6822	-5.89008	0.971731	-6.06143	1.34919e-09	1.62747e-07
TRINITY_DN232352_c0_g1	10.0039	-6.2551	1.0324	-6.05881	1.37132e-09	1.65217e-07
TRINITY_DN184787_c0_g1	10.4472	-6.95598	1.14857	-6.0562	1.39378e-09	1.67721e-07
TRINITY_DN192409_c2_g13	16.8623	-6.82918	1.1278	-6.05531	1.40149e-09	1.68445e-07
TRINITY_DN184017_c0_g2	31.8163	-6.897	1.13906	-6.05499	1.40425e-09	1.68574e-07
TRINITY_DN192459_c2_g10	31.1468	-6.83863	1.12946	-6.05479	1.40598e-09	1.68579e-07
TRINITY_DN189081_c1_g3	45.4317	-5.33164	0.880882	-6.05262	1.42508e-09	1.70665e-07
TRINITY_DN159835_c0_g1	52.2708	-5.41833	0.895394	-6.05134	1.43647e-09	1.71616e-07
TRINITY_DN193425_c1_g1	26.7957	-6.46244	1.06793	-6.05136	1.43632e-09	1.71616e-07
TRINITY_DN196586_c0_g1	57.5659	-6.35403	1.05023	-6.05016	1.44703e-09	1.72672e-07
TRINITY_DN116430_c0_g1	49.0069	-6.30953	1.04295	-6.04968	1.45136e-09	1.72983e-07
TRINITY_DN188377_c1_g1	12.7719	-7.38768	1.22138	-6.04862	1.46094e-09	1.73709e-07
TRINITY_DN200419_c5_g1	29.6889	-5.92922	0.980251	-6.04868	1.46041e-09	1.73709e-07
TRINITY_DN18610_c0_g1	30.6625	-5.93902	0.981973	-6.04805	1.46612e-09	1.74118e-07
TRINITY_DN39296_c0_g1	31.258	-4.93274	0.815696	-6.04728	1.4731e-09	1.74739e-07
TRINITY_DN187247_c0_g1	12.506	-6.78416	1.12209	-6.04601	1.48475e-09	1.75913e-07
TRINITY_DN222282_c0_g1	36.7013	-5.79073	0.957902	-6.04522	1.49209e-09	1.76573e-07
TRINITY_DN116474_c0_g1	16.2366	-5.72192	0.946581	-6.04483	1.4957e-09	1.7679e-07
TRINITY_DN189081_c1_g9	21.3211	-6.78266	1.12213	-6.04444	1.49928e-09	1.76794e-07
TRINITY_DN198138_c3_g3	12.2129	-6.72789	1.11306	-6.04451	1.49862e-09	1.76794e-07
TRINITY_DN173304_c0_g1	198.419	-6.15566	1.01844	-6.04422	1.50131e-09	1.76825e-07
TRINITY_DN184319_c0_g1	41.089	-6.12826	1.01427	-6.04204	1.52179e-09	1.79026e-07
TRINITY_DN180517_c0_g2	20.7717	-6.27473	1.03898	-6.03932	1.54769e-09	1.8186e-07
TRINITY_DN181817_c0_g2	6.49834	-6.60704	1.09433	-6.03753	1.56495e-09	1.83671e-07
TRINITY_DN180188_c0_g1	20.9964	-7.15397	1.18534	-6.03539	1.58583e-09	1.85903e-07
TRINITY_DN177969_c0_g2	26.5954	-5.64429	0.935496	-6.03347	1.60472e-09	1.87678e-07
TRINITY_DN187242_c0_g1	23.7609	-6.43026	1.06575	-6.03355	1.60392e-09	1.87678e-07
TRINITY_DN177391_c0_g1	18.5864	-6.36434	1.05523	-6.03125	1.62692e-09	1.89448e-07
TRINITY_DN185603_c0_g1	51.4266	-5.50791	0.913235	-6.0312	1.62745e-09	1.89448e-07
TRINITY_DN189955_c2_g1	113.862	-5.39056	0.893707	-6.03169	1.62258e-09	1.89448e-07
TRINITY_DN194060_c0_g3	538.919	-6.50803	1.07905	-6.03127	1.62678e-09	1.89448e-07
TRINITY_DN191206_c0_g2	7.502	-6.79733	1.12711	-6.03075	1.63197e-09	1.89753e-07
TRINITY_DN185170_c0_g2	222.705	-6.16448	1.02225	-6.03029	1.63668e-09	1.90079e-07
TRINITY_DN185090_c2_g2	10.1544	-5.74998	0.953553	-6.03006	1.63903e-09	1.90131e-07
TRINITY_DN171542_c0_g1	3122.94	6.38296	1.0588	6.0285	1.65487e-09	1.91747e-07
TRINITY_DN180007_c0_g1	16.9039	-6.55152	1.08684	-6.02802	1.65981e-09	1.92096e-07
TRINITY_DN126927_c1_g1	58.3946	-5.56929	0.924075	-6.02688	1.6715e-09	1.92924e-07
TRINITY_DN186026_c0_g1	15.7394	-7.05283	1.17021	-6.02697	1.67064e-09	1.92924e-07
TRINITY_DN191380_c6_g1	19.0905	-6.56549	1.08939	-6.02676	1.67276e-09	1.92924e-07
TRINITY_DN65359_c0_g1	18.7114	-6.655	1.10433	-6.02629	1.67771e-09	1.93271e-07
TRINITY_DN182335_c0_g1	9.15073	-6.33544	1.05179	-6.02347	1.70717e-09	1.96438e-07
TRINITY_DN189208_c0_g1	16.0035	-6.91933	1.14892	-6.02247	1.71777e-09	1.97431e-07
TRINITY_DN182880_c1_g1	33.5422	-6.83275	1.13464	-6.02197	1.72302e-09	1.9758e-07
TRINITY_DN231845_c0_g1	16.5483	-5.02335	0.834161	-6.02204	1.72234e-09	1.9758e-07
TRINITY_DN200196_c1_g2	19.9549	-6.96458	1.15661	-6.02153	1.72776e-09	1.97896e-07
TRINITY_DN183421_c0_g1	28.239	-6.26752	1.0409	-6.02125	1.73077e-09	1.98013e-07
TRINITY_DN182436_c0_g1	7.76966	-6.67588	1.109	-6.01974	1.74699e-09	1.99641e-07
TRINITY_DN99567_c0_g1	37.3329	-5.02931	0.835614	-6.0187	1.75825e-09	2.00697e-07
TRINITY_DN77190_c0_g1	18.4071	-8.22961	1.36757	-6.01768	1.76934e-09	2.01733e-07
TRINITY_DN86401_c0_g1	10.3766	-5.52118	0.917535	-6.01741	1.77234e-09	2.01844e-07
TRINITY_DN187027_c0_g4	22.1077	-7.1127	1.1821	-6.017	1.77682e-09	2.01894e-07
TRINITY_DN193262_c2_g4	179.568	-4.97236	0.826372	-6.0171	1.77575e-09	2.01894e-07
TRINITY_DN190142_c0_g1	16.4557	-6.62203	1.10067	-6.01635	1.78392e-09	2.02331e-07
TRINITY_DN192227_c0_g1	54.7108	-5.76155	0.957661	-6.01628	1.78472e-09	2.02331e-07
TRINITY_DN178625_c0_g1	16.6411	-6.97295	1.15975	-6.01243	1.82759e-09	2.06766e-07
TRINITY_DN190688_c0_g1	14.4643	-6.68668	1.11215	-6.0124	1.82797e-09	2.06766e-07
TRINITY_DN185701_c4_g2	16.4986	-6.46512	1.07544	-6.01163	1.83668e-09	2.07281e-07
TRINITY_DN192944_c4_g1	322.403	-5.80108	0.964962	-6.01171	1.83571e-09	2.07281e-07
TRINITY_DN177410_c0_g1	39.8582	-5.72549	0.952546	-6.01073	1.84691e-09	2.07966e-07
TRINITY_DN180790_c3_g1	19.2569	-7.25486	1.20695	-6.01091	1.84484e-09	2.07966e-07
TRINITY_DN188524_c2_g1	58.247	-6.09434	1.01402	-6.01008	1.85428e-09	2.08561e-07
TRINITY_DN160644_c0_g1	6.09909	-6.42921	1.07001	-6.00856	1.87183e-09	2.10135e-07
TRINITY_DN192459_c2_g4	8.54509	-6.38685	1.06297	-6.0085	1.87248e-09	2.10135e-07
TRINITY_DN180239_c0_g1	28.1509	-6.60349	1.09924	-6.0073	1.88635e-09	2.11454e-07
TRINITY_DN190875_c0_g1	49.9839	-6.88337	1.14626	-6.00504	1.91283e-09	2.14181e-07
TRINITY_DN142503_c0_g1	14.9123	-6.93693	1.15529	-6.00446	1.91964e-09	2.14703e-07
TRINITY_DN196429_c0_g1	707.93	3.23594	0.538986	6.00376	1.92797e-09	2.15393e-07
TRINITY_DN187691_c0_g2	34.3727	-5.40284	0.900103	-6.00247	1.9434e-09	2.16875e-07
TRINITY_DN179208_c0_g1	23.9734	-5.23732	0.872639	-6.0017	1.95258e-09	2.17544e-07
TRINITY_DN182304_c0_g7	28.3237	-6.09696	1.01589	-6.00161	1.95375e-09	2.17544e-07
TRINITY_DN172476_c0_g2	6.54356	-6.81263	1.13525	-6.00102	1.96084e-09	2.18089e-07
TRINITY_DN198075_c2_g3	28.0396	-6.63549	1.10582	-6.0005	1.96712e-09	2.18452e-07
TRINITY_DN58107_c0_g1	21.0423	-6.17045	1.02834	-6.00039	1.96847e-09	2.18452e-07
TRINITY_DN190106_c0_g2	20.6493	-5.38372	0.897292	-5.99996	1.97362e-09	2.1878e-07
TRINITY_DN184414_c0_g1	27.5013	-7.04524	1.17437	-5.99916	1.98339e-09	2.19619e-07
TRINITY_DN187573_c0_g1	23.9051	-5.874	0.979413	-5.99747	2.00416e-09	2.21673e-07
TRINITY_DN188960_c0_g1	22.6895	-7.59395	1.26627	-5.9971	2.00868e-09	2.21928e-07
TRINITY_DN199713_c0_g3	862.89	3.40941	0.568617	5.99597	2.02274e-09	2.23235e-07
TRINITY_DN173251_c0_g1	19.2222	-6.62772	1.10546	-5.99546	2.02916e-09	2.23696e-07
TRINITY_DN69351_c0_g1	15.0896	-6.68957	1.11599	-5.9943	2.04367e-09	2.25047e-07
TRINITY_DN184966_c1_g5	47.352	-5.84514	0.975183	-5.99389	2.04877e-09	2.2536e-07
TRINITY_DN186428_c0_g1	25.9023	-6.49151	1.08329	-5.99239	2.06782e-09	2.27205e-07
TRINITY_DN187637_c0_g1	22.1365	-7.65785	1.27875	-5.98852	2.11757e-09	2.32417e-07
TRINITY_DN187602_c0_g1	52.4902	-6.21639	1.0382	-5.98769	2.12848e-09	2.33357e-07
TRINITY_DN174541_c0_g1	31.1332	-6.18131	1.03241	-5.98728	2.13374e-09	2.33677e-07
TRINITY_DN188162_c2_g2	57.3699	-5.4712	0.913874	-5.98683	2.13976e-09	2.34079e-07
TRINITY_DN186740_c1_g1	17.4662	-6.94817	1.16081	-5.98561	2.15584e-09	2.35581e-07
TRINITY_DN184742_c0_g1	28.391	-7.21358	1.20522	-5.98529	2.16001e-09	2.35778e-07
TRINITY_DN196513_c0_g1	192.985	-6.16233	1.03008	-5.9824	2.1987e-09	2.3974e-07
TRINITY_DN157361_c0_g1	19.2855	-6.56546	1.09754	-5.98198	2.20444e-09	2.40103e-07
TRINITY_DN182779_c0_g3	12.0356	-5.15827	0.862891	-5.97789	2.26051e-09	2.45942e-07
TRINITY_DN141915_c0_g1	11.3604	-6.40901	1.07216	-5.97767	2.26357e-09	2.45955e-07
TRINITY_DN191644_c0_g1	9.98296	-6.35041	1.06238	-5.97752	2.26555e-09	2.45955e-07
TRINITY_DN192742_c2_g5	10.1205	-7.37413	1.234	-5.97579	2.28972e-09	2.48309e-07
TRINITY_DN181051_c0_g1	16.9204	-5.80997	0.972333	-5.97529	2.29681e-09	2.48751e-07
TRINITY_DN190135_c0_g1	22.4851	-5.31628	0.889731	-5.97515	2.29877e-09	2.48751e-07
TRINITY_DN190501_c1_g2	16.9884	-6.12915	1.02598	-5.97394	2.31584e-09	2.50327e-07
TRINITY_DN182217_c0_g3	23.2735	-6.29743	1.05422	-5.97353	2.32181e-09	2.507e-07
TRINITY_DN186662_c0_g1	15.5085	-6.02793	1.0093	-5.97236	2.3384e-09	2.52219e-07
TRINITY_DN127799_c0_g1	22.2638	-6.3057	1.05606	-5.97097	2.35844e-09	2.54106e-07
TRINITY_DN177110_c0_g1	8.3654	-6.76517	1.13326	-5.96966	2.37754e-09	2.55888e-07
TRINITY_DN189440_c0_g10	14.3404	-5.79075	0.970109	-5.96917	2.38461e-09	2.56373e-07
TRINITY_DN187246_c0_g1	10.7149	-6.9201	1.15942	-5.96857	2.39337e-09	2.56983e-07
TRINITY_DN190637_c0_g1	93.4384	-5.63395	0.943958	-5.96843	2.39544e-09	2.56983e-07
TRINITY_DN189702_c1_g1	8.95862	-6.88366	1.15339	-5.96818	2.39921e-09	2.57112e-07
TRINITY_DN186143_c0_g1	9.25962	-7.40247	1.24051	-5.9673	2.4121e-09	2.58217e-07
TRINITY_DN178790_c0_g1	194.496	-4.52859	0.758944	-5.96696	2.4171e-09	2.58423e-07
TRINITY_DN188068_c0_g1	34.5876	-6.82066	1.1431	-5.96682	2.41921e-09	2.58423e-07
TRINITY_DN162925_c0_g1	32.4336	-6.24261	1.04625	-5.96664	2.42183e-09	2.58427e-07
TRINITY_DN241887_c0_g1	6.27739	-6.86453	1.15054	-5.96633	2.4265e-09	2.58649e-07
TRINITY_DN188704_c0_g1	44.7505	-6.11406	1.02481	-5.96603	2.43094e-09	2.58846e-07
TRINITY_DN93943_c0_g1	20.3221	-7.84199	1.31463	-5.96518	2.4436e-09	2.59917e-07
TRINITY_DN194499_c0_g1	1602.13	4.76618	0.799186	5.9638	2.46445e-09	2.61856e-07
TRINITY_DN134707_c0_g1	14.0335	-6.78382	1.13767	-5.96289	2.47811e-09	2.62748e-07
TRINITY_DN186326_c0_g1	16.4329	-6.68778	1.12155	-5.963	2.47652e-09	2.62748e-07
TRINITY_DN197798_c0_g3	316.931	1.99074	0.333894	5.96219	2.48883e-09	2.63325e-07
TRINITY_DN57286_c0_g1	16.3438	-5.7093	0.957577	-5.96224	2.48802e-09	2.63325e-07
TRINITY_DN186312_c0_g1	27.6347	-7.04882	1.18237	-5.96162	2.49742e-09	2.63955e-07
TRINITY_DN186026_c0_g4	7.87241	-6.55106	1.09891	-5.96139	2.50095e-09	2.64049e-07
TRINITY_DN188467_c4_g1	60.6851	-5.55669	0.932168	-5.96104	2.50637e-09	2.64341e-07
TRINITY_DN119690_c0_g1	25.0043	-6.05379	1.01566	-5.96045	2.51551e-09	2.65026e-07
TRINITY_DN158484_c0_g1	10.042	-6.39615	1.07313	-5.96026	2.5183e-09	2.6504e-07
TRINITY_DN2700_c0_g1	23.6173	-6.40546	1.07475	-5.95993	2.52352e-09	2.65309e-07
TRINITY_DN177102_c0_g1	31.4305	-5.26234	0.883234	-5.95803	2.5529e-09	2.67834e-07
TRINITY_DN189579_c0_g7	35.0699	-5.16047	0.866118	-5.95816	2.55094e-09	2.67834e-07
TRINITY_DN116471_c0_g1	32.8586	-6.26175	1.05105	-5.95761	2.55955e-09	2.6825e-07
TRINITY_DN192944_c4_g3	979.535	-5.52312	0.927236	-5.95654	2.57627e-09	2.69469e-07
TRINITY_DN195013_c1_g1	50.9797	-6.65131	1.11667	-5.95635	2.57927e-09	2.69469e-07
TRINITY_DN197467_c2_g10	38.3072	-5.1171	0.859085	-5.95645	2.57781e-09	2.69469e-07
TRINITY_DN181595_c0_g1	14.2029	-7.18735	1.20693	-5.95508	2.59945e-09	2.71294e-07
TRINITY_DN188095_c0_g1	24.4761	-5.914	0.993196	-5.95451	2.60851e-09	2.71955e-07
TRINITY_DN177736_c0_g1	20.5485	-5.33965	0.896881	-5.95358	2.62346e-09	2.73228e-07
TRINITY_DN183174_c0_g1	14.3279	-6.35931	1.0682	-5.95331	2.62771e-09	2.73386e-07
TRINITY_DN179251_c0_g1	15.602	-6.78672	1.14021	-5.95216	2.64622e-09	2.75026e-07
TRINITY_DN187412_c1_g9	12.6275	-5.87172	0.986662	-5.95109	2.66357e-09	2.76541e-07
TRINITY_DN196414_c2_g10	50.3813	-6.1545	1.03423	-5.95078	2.66861e-09	2.76777e-07
TRINITY_DN182575_c0_g1	225.105	-5.81156	0.976768	-5.94979	2.68494e-09	2.78181e-07
TRINITY_DN73524_c0_g1	7.9998	-6.65455	1.11885	-5.94768	2.7197e-09	2.81491e-07
TRINITY_DN192485_c2_g7	32.3169	-5.18367	0.87158	-5.94744	2.7237e-09	2.81612e-07
TRINITY_DN181656_c1_g1	22.3802	-5.77565	0.971196	-5.94695	2.73189e-09	2.82043e-07
TRINITY_DN182595_c2_g2	9.51167	-5.45011	0.916471	-5.94685	2.73351e-09	2.82043e-07
TRINITY_DN190084_c0_g2	32.3672	-6.44792	1.08462	-5.94488	2.76661e-09	2.85163e-07
TRINITY_DN192045_c1_g6	27.4143	-6.1526	1.03508	-5.94409	2.78001e-09	2.86249e-07
TRINITY_DN186437_c1_g3	8.29899	-6.60275	1.11085	-5.94388	2.78353e-09	2.86317e-07
TRINITY_DN190104_c1_g1	37.3657	-5.81716	0.97897	-5.94212	2.81363e-09	2.89115e-07
TRINITY_DN191015_c1_g1	21.5128	-6.32081	1.06379	-5.94176	2.81974e-09	2.89445e-07
TRINITY_DN184245_c1_g1	23.6168	-6.48742	1.09254	-5.93791	2.88682e-09	2.95973e-07
TRINITY_DN189849_c0_g1	63.5263	-6.73792	1.13481	-5.93748	2.89438e-09	2.95973e-07
TRINITY_DN191130_c1_g6	15.2599	-7.2405	1.21945	-5.9375	2.89408e-09	2.95973e-07
TRINITY_DN82074_c0_g1	9.61899	-5.92359	0.997669	-5.93743	2.89519e-09	2.95973e-07
TRINITY_DN161445_c0_g1	6.54068	-6.52047	1.09848	-5.93589	2.92251e-09	2.98461e-07
TRINITY_DN183981_c0_g1	96.999	-5.75513	0.969669	-5.93515	2.93573e-09	2.99199e-07
TRINITY_DN190420_c3_g1	20.0614	-5.93823	1.00051	-5.93521	2.93466e-09	2.99199e-07
TRINITY_DN187027_c0_g3	18.0459	-6.04523	1.0191	-5.93193	2.99403e-09	3.04812e-07
TRINITY_DN196950_c0_g2	30.684	-7.78866	1.31304	-5.93177	2.99691e-09	3.04812e-07
TRINITY_DN190556_c0_g1	42.0176	-6.06019	1.02191	-5.93029	3.02406e-09	3.07261e-07
TRINITY_DN173487_c0_g1	31.5757	-6.18188	1.04261	-5.92924	3.04348e-09	3.08919e-07
TRINITY_DN200149_c0_g2	110.512	5.33482	0.900305	5.92557	3.11221e-09	3.15575e-07
TRINITY_DN191281_c1_g1	15.3842	-5.05144	0.852555	-5.92506	3.1218e-09	3.16226e-07
TRINITY_DN189647_c0_g1	20.2381	-5.63162	0.950568	-5.92448	3.13289e-09	3.16724e-07
TRINITY_DN191908_c0_g5	30.6282	-6.31618	1.06612	-5.92447	3.13306e-09	3.16724e-07
TRINITY_DN202541_c0_g1	18.8497	-6.61823	1.11717	-5.92409	3.14028e-09	3.17133e-07
TRINITY_DN114493_c0_g1	13.2428	-6.56999	1.10911	-5.92365	3.1488e-09	3.17168e-07
TRINITY_DN187382_c3_g9	43.402	-6.7161	1.13379	-5.92361	3.14956e-09	3.17168e-07
TRINITY_DN198999_c1_g3	102.265	-6.53182	1.10268	-5.92358	3.15015e-09	3.17168e-07
TRINITY_DN135002_c0_g1	7.51428	-6.63829	1.12074	-5.92313	3.15872e-09	3.17711e-07
TRINITY_DN186691_c0_g1	24.9228	-6.68667	1.12896	-5.92285	3.16401e-09	3.17922e-07
TRINITY_DN177744_c1_g1	16.8947	-6.21741	1.04979	-5.92253	3.17018e-09	3.18222e-07
TRINITY_DN187810_c0_g1	18.7351	-6.5942	1.11352	-5.92195	3.18146e-09	3.19034e-07
TRINITY_DN184290_c1_g3	34.3745	-6.57469	1.11052	-5.92037	3.21215e-09	3.21788e-07
TRINITY_DN190846_c3_g2	9.71126	-6.15116	1.03904	-5.92004	3.2186e-09	3.22111e-07
TRINITY_DN188137_c0_g1	38.1022	-5.55158	0.937908	-5.91911	3.23691e-09	3.2362e-07
TRINITY_DN188183_c0_g8	98.0101	-6.21943	1.05089	-5.91824	3.25396e-09	3.24999e-07
TRINITY_DN173505_c0_g1	47.8112	-5.70247	0.963865	-5.91626	3.29353e-09	3.28301e-07
TRINITY_DN182898_c0_g1	34.4935	-5.50998	0.93133	-5.91625	3.29359e-09	3.28301e-07
TRINITY_DN184276_c1_g7	49.1668	-6.24696	1.05601	-5.91561	3.30655e-09	3.29264e-07
TRINITY_DN106987_c0_g1	22.5993	-7.11164	1.20264	-5.91335	3.35209e-09	3.33197e-07
TRINITY_DN158339_c0_g1	9.40049	-6.27849	1.06175	-5.91332	3.35272e-09	3.33197e-07
TRINITY_DN192473_c0_g1	11.5984	-6.08462	1.02904	-5.91294	3.36061e-09	3.3365e-07
TRINITY_DN190282_c0_g3	6.57525	-6.33632	1.07207	-5.91033	3.41417e-09	3.3863e-07
TRINITY_DN250226_c0_g1	6.43469	-7.08781	1.19972	-5.9079	3.46501e-09	3.43331e-07
TRINITY_DN171601_c0_g1	24.2524	-5.56221	0.941786	-5.90602	3.50466e-09	3.46916e-07
TRINITY_DN188024_c1_g1	97.4337	-4.58335	0.776124	-5.90544	3.51704e-09	3.47797e-07
TRINITY_DN166121_c0_g1	22.9927	-5.92394	1.00324	-5.90484	3.52991e-09	3.48725e-07
TRINITY_DN177744_c0_g1	10.3079	-5.76797	0.97695	-5.90405	3.54681e-09	3.49702e-07
TRINITY_DN179632_c0_g1	9.29064	-7.16015	1.21274	-5.90413	3.5452e-09	3.49702e-07
TRINITY_DN220159_c0_g1	23.5659	-6.13944	1.03991	-5.90382	3.55184e-09	3.49852e-07
TRINITY_DN162823_c0_g1	22.5141	-5.65767	0.95899	-5.89962	3.6435e-09	3.5843e-07
TRINITY_DN185903_c0_g1	23.5035	-6.29894	1.06771	-5.8995	3.64609e-09	3.5843e-07
TRINITY_DN192459_c2_g9	24.3126	-5.22929	0.886913	-5.89606	3.72288e-09	3.65618e-07
TRINITY_DN186742_c0_g1	21.8794	-6.30865	1.07004	-5.8957	3.73098e-09	3.66054e-07
TRINITY_DN196509_c0_g2	19.9577	-7.64	1.29617	-5.89428	3.76327e-09	3.6886e-07
TRINITY_DN182152_c0_g1	24.2934	-6.01268	1.02014	-5.89397	3.77015e-09	3.69171e-07
TRINITY_DN172458_c0_g1	19.2177	-5.46032	0.926565	-5.89308	3.79065e-09	3.70815e-07
TRINITY_DN192691_c3_g1	13.9986	-5.80773	0.985803	-5.89137	3.8301e-09	3.73942e-07
TRINITY_DN198923_c2_g7	23.0516	3.71482	0.630536	5.89152	3.82653e-09	3.73942e-07
TRINITY_DN187053_c3_g2	26.4924	-7.17712	1.21832	-5.89101	3.83839e-09	3.74386e-07
TRINITY_DN180888_c0_g1	24.3408	-6.79672	1.15382	-5.8906	3.84792e-09	3.74949e-07
TRINITY_DN170343_c0_g1	12.2112	-6.20786	1.05415	-5.88898	3.88582e-09	3.77356e-07
TRINITY_DN176739_c0_g1	29.6574	-6.14066	1.04275	-5.8889	3.88773e-09	3.77356e-07
TRINITY_DN182628_c0_g1	19.0862	-5.68616	0.965513	-5.88926	3.87929e-09	3.77356e-07
TRINITY_DN184183_c0_g2	32.3827	-5.05654	0.858634	-5.88906	3.88405e-09	3.77356e-07
TRINITY_DN220547_c0_g1	6.93266	-6.25206	1.06205	-5.88679	3.93761e-09	3.81826e-07
TRINITY_DN200218_c0_g1	273.154	5.433	0.922992	5.88629	3.94955e-09	3.82612e-07
TRINITY_DN191413_c4_g7	7.42198	-6.1743	1.049	-5.88591	3.95862e-09	3.83119e-07
TRINITY_DN186293_c2_g7	26.564	-4.98921	0.847723	-5.88543	3.97026e-09	3.83874e-07
TRINITY_DN154590_c0_g1	10.5294	-6.83649	1.16169	-5.88494	3.98205e-09	3.84642e-07
TRINITY_DN185709_c1_g1	47.3416	-7.0461	1.19741	-5.88446	3.99355e-09	3.85379e-07
TRINITY_DN178846_c0_g1	33.082	-5.59291	0.950779	-5.88245	4.04235e-09	3.89336e-07
TRINITY_DN192790_c2_g1	152.409	-2.14461	0.364573	-5.88251	4.04081e-09	3.89336e-07
TRINITY_DN177368_c0_g1	7.2089	-6.87565	1.16901	-5.88159	4.0635e-09	3.90996e-07
TRINITY_DN190659_c3_g2	44.4556	-3.82199	0.649848	-5.88137	4.06884e-09	3.91134e-07
TRINITY_DN184122_c0_g2	18.1922	-6.36966	1.08322	-5.88029	4.09539e-09	3.93307e-07
TRINITY_DN187771_c0_g1	16.633	-6.52304	1.10975	-5.87791	4.15466e-09	3.98616e-07
TRINITY_DN178365_c0_g1	14.1157	-7.556	1.28561	-5.87735	4.16895e-09	3.9936e-07
TRINITY_DN186760_c6_g1	13.4793	-7.25672	1.23471	-5.87729	4.17041e-09	3.9936e-07
TRINITY_DN69783_c0_g1	15.6316	-6.77924	1.15362	-5.8765	4.19043e-09	4.00892e-07
TRINITY_DN176713_c0_g1	9.29001	-7.25005	1.23378	-5.87631	4.19515e-09	4.0096e-07
TRINITY_DN186547_c0_g1	23.2187	-5.7804	0.983911	-5.87492	4.23042e-09	4.0376e-07
TRINITY_DN187436_c0_g1	14.3736	-6.99766	1.19116	-5.87468	4.23657e-09	4.0376e-07
TRINITY_DN187625_c0_g1	12.9624	-7.26395	1.23646	-5.87481	4.23337e-09	4.0376e-07
TRINITY_DN179851_c0_g1	9.91949	-6.7663	1.15181	-5.87449	4.24137e-09	4.03832e-07
TRINITY_DN194981_c4_g7	8.42703	-6.50851	1.10804	-5.8739	4.25651e-09	4.04887e-07
TRINITY_DN155482_c0_g1	17.9156	-6.91477	1.17737	-5.87309	4.2774e-09	4.06487e-07
TRINITY_DN178131_c0_g1	42.1633	-5.64915	0.962161	-5.87131	4.32358e-09	4.10264e-07
TRINITY_DN182322_c2_g1	19.1785	-7.00039	1.19232	-5.87124	4.32535e-09	4.10264e-07
TRINITY_DN187733_c1_g2	20.8176	-4.22209	0.719344	-5.86936	4.37486e-09	4.14565e-07
TRINITY_DN183623_c0_g1	22.0868	-7.16678	1.22123	-5.86851	4.39721e-09	4.16289e-07
TRINITY_DN186933_c0_g2	14.8525	-6.4266	1.09532	-5.8673	4.42948e-09	4.18947e-07
TRINITY_DN182072_c0_g1	17.5143	-6.9013	1.17638	-5.86656	4.44938e-09	4.20431e-07
TRINITY_DN189488_c0_g1	38.224	-5.79532	0.988064	-5.86533	4.4825e-09	4.2276e-07
TRINITY_DN195793_c0_g1	285.031	-6.25099	1.06574	-5.8654	4.48038e-09	4.2276e-07
TRINITY_DN198801_c1_g8	155.373	5.14604	0.877466	5.86466	4.50044e-09	4.24052e-07
TRINITY_DN177266_c0_g1	12.1805	-6.25315	1.06644	-5.86357	4.53027e-09	4.2646e-07
TRINITY_DN185688_c0_g1	12.4284	-7.50883	1.28066	-5.86325	4.53891e-09	4.26871e-07
TRINITY_DN191413_c4_g10	7.32605	-6.98974	1.19231	-5.86237	4.56316e-09	4.28748e-07
TRINITY_DN154815_c0_g1	13.0881	-5.33732	0.910519	-5.86184	4.57752e-09	4.29423e-07
TRINITY_DN84601_c0_g1	26.8424	-6.71835	1.14612	-5.86179	4.57894e-09	4.29423e-07
TRINITY_DN183228_c1_g1	72.6352	-5.64315	0.962883	-5.86068	4.60988e-09	4.31514e-07
TRINITY_DN187400_c1_g11	18.7687	-6.46954	1.10388	-5.86075	4.60791e-09	4.31514e-07
TRINITY_DN171711_c1_g1	28.3046	-5.58692	0.953631	-5.85857	4.66857e-09	4.36191e-07
TRINITY_DN172094_c0_g1	29.6803	-6.21412	1.06066	-5.8587	4.66497e-09	4.36191e-07
TRINITY_DN176662_c0_g1	12.8935	-5.56615	0.950224	-5.85773	4.69237e-09	4.38004e-07
TRINITY_DN171688_c0_g3	30.5872	-7.50767	1.28183	-5.85701	4.71265e-09	4.39077e-07
TRINITY_DN180387_c0_g1	42.5097	-6.61029	1.12861	-5.85703	4.71219e-09	4.39077e-07
TRINITY_DN191610_c0_g1	26.4676	-6.96526	1.18933	-5.85648	4.72777e-09	4.40074e-07
TRINITY_DN214029_c0_g1	10.4544	-5.64066	0.963375	-5.85511	4.76697e-09	4.43311e-07
TRINITY_DN198135_c3_g1	22.1374	-6.46154	1.10373	-5.85427	4.79112e-09	4.45142e-07
TRINITY_DN190257_c0_g1	22.5002	-7.0965	1.21241	-5.85319	4.82222e-09	4.47615e-07
TRINITY_DN58661_c0_g1	140.549	-6.33627	1.08263	-5.85268	4.83708e-09	4.48577e-07
TRINITY_DN188654_c1_g3	33.0915	-5.76873	0.986217	-5.84935	4.93492e-09	4.57227e-07
TRINITY_DN179488_c0_g2	21.6291	-6.92668	1.18458	-5.84737	4.99407e-09	4.62278e-07
TRINITY_DN186097_c0_g1	29.1909	-5.76381	0.985768	-5.84702	5.00454e-09	4.62818e-07
TRINITY_DN189478_c2_g3	16.3105	-6.72748	1.15082	-5.8458	5.04138e-09	4.65793e-07
TRINITY_DN181157_c0_g1	11.9615	-6.77774	1.15961	-5.84483	5.07089e-09	4.66017e-07
TRINITY_DN184895_c0_g1	14.9853	-6.55162	1.12081	-5.84545	5.05193e-09	4.66017e-07
TRINITY_DN186075_c0_g1	13.367	-6.12652	1.04814	-5.84513	5.06173e-09	4.66017e-07
TRINITY_DN188390_c0_g1	28.9759	-5.5219	0.944755	-5.8448	5.07179e-09	4.66017e-07
TRINITY_DN194189_c3_g7	28.4784	-7.09325	1.21353	-5.84516	5.06084e-09	4.66017e-07
TRINITY_DN220148_c0_g1	8.19476	-6.16005	1.05391	-5.84497	5.06673e-09	4.66017e-07
TRINITY_DN188903_c0_g1	24.6115	-6.52171	1.11587	-5.84449	5.08115e-09	4.66448e-07
TRINITY_DN185928_c0_g1	63.602	-5.55725	0.950945	-5.84392	5.09867e-09	4.67197e-07
TRINITY_DN239419_c0_g1	19.2571	-6.40725	1.09637	-5.84404	5.09492e-09	4.67197e-07
TRINITY_DN195883_c1_g3	2513.74	3.64893	0.624581	5.84221	5.15139e-09	4.71595e-07
TRINITY_DN183469_c0_g1	23.5578	-4.94119	0.845804	-5.842	5.15774e-09	4.71744e-07
TRINITY_DN170242_c0_g1	8.44865	-6.39632	1.09514	-5.84064	5.20003e-09	4.75177e-07
TRINITY_DN166723_c0_g1	11.6989	-7.33421	1.25582	-5.84018	5.21456e-09	4.76069e-07
TRINITY_DN129656_c0_g1	90.8818	-5.92924	1.01532	-5.83977	5.2274e-09	4.76613e-07
TRINITY_DN130974_c0_g1	7.9292	-6.30898	1.08039	-5.83953	5.23483e-09	4.76613e-07
TRINITY_DN189440_c0_g8	7.32955	-6.73453	1.15325	-5.83962	5.232e-09	4.76613e-07
TRINITY_DN196255_c0_g1	61.137	-5.63622	0.965405	-5.83819	5.27703e-09	4.80018e-07
TRINITY_DN191511_c4_g13	7.89969	-6.37973	1.09289	-5.8375	5.29895e-09	4.81573e-07
TRINITY_DN188610_c0_g1	112.999	-5.20115	0.891014	-5.83733	5.30424e-09	4.81615e-07
TRINITY_DN193200_c2_g2	8.61543	-7.23185	1.23914	-5.83621	5.34027e-09	4.84447e-07
TRINITY_DN178239_c0_g1	8.40557	-5.85885	1.00392	-5.83596	5.34802e-09	4.8471e-07
TRINITY_DN188905_c1_g6	15.8456	-6.39317	1.09572	-5.83469	5.3892e-09	4.87999e-07
TRINITY_DN199413_c0_g1	57.3615	-6.54104	1.1217	-5.83135	5.49817e-09	4.97415e-07
TRINITY_DN194236_c0_g1	201.045	-5.96327	1.02288	-5.82986	5.54735e-09	5.0141e-07
TRINITY_DN199120_c0_g5	9.35516	-6.78577	1.16403	-5.82955	5.55776e-09	5.01897e-07
TRINITY_DN187690_c1_g2	9.90833	-7.62653	1.30838	-5.82897	5.57695e-09	5.03149e-07
TRINITY_DN191385_c3_g1	35.8681	-7.08725	1.2159	-5.82883	5.5817e-09	5.03149e-07
TRINITY_DN160616_c0_g1	10.0378	-6.41131	1.10022	-5.8273	5.63322e-09	5.07316e-07
TRINITY_DN189093_c1_g1	42.178	-5.73131	0.983552	-5.82715	5.63809e-09	5.07316e-07
TRINITY_DN190473_c0_g1	51.2115	-5.47902	0.940287	-5.82697	5.64434e-09	5.07422e-07
TRINITY_DN160065_c0_g1	14.3395	-5.66497	0.972312	-5.82629	5.66746e-09	5.09001e-07
TRINITY_DN187487_c0_g4	49.997	-5.88305	1.00977	-5.82615	5.6721e-09	5.09001e-07
TRINITY_DN128089_c0_g1	22.4197	-6.39717	1.09829	-5.82464	5.72344e-09	5.12686e-07
TRINITY_DN181905_c0_g1	20.0726	-6.65125	1.14191	-5.82469	5.72189e-09	5.12686e-07
TRINITY_DN161571_c0_g1	17.1636	-7.10704	1.22072	-5.822	5.81474e-09	5.20205e-07
TRINITY_DN195846_c1_g1	200.001	2.72696	0.468396	5.82191	5.81779e-09	5.20205e-07
TRINITY_DN33445_c0_g1	23.9093	-6.40832	1.10098	-5.82054	5.86589e-09	5.24037e-07
TRINITY_DN200234_c2_g1	9.48698	-6.28092	1.0793	-5.81942	5.90513e-09	5.27071e-07
TRINITY_DN128118_c0_g1	23.6659	-6.85848	1.17859	-5.81922	5.91219e-09	5.2723e-07
TRINITY_DN182045_c0_g2	38.1428	-6.57706	1.13032	-5.81876	5.92871e-09	5.28232e-07
TRINITY_DN158709_c0_g1	15.7621	-6.14767	1.05657	-5.8185	5.93795e-09	5.28583e-07
TRINITY_DN160742_c0_g1	43.6699	-6.02442	1.03558	-5.81741	5.97655e-09	5.31545e-07
TRINITY_DN150911_c0_g1	7.00342	-6.53308	1.12318	-5.81658	6.00635e-09	5.33721e-07
TRINITY_DN178675_c0_g1	12.1398	-7.19303	1.23699	-5.81493	6.06587e-09	5.37575e-07
TRINITY_DN194910_c0_g1	236.472	-2.0943	0.360153	-5.81503	6.06248e-09	5.37575e-07
TRINITY_DN196959_c0_g1	1023.9	1.3165	0.226395	5.81507	6.061e-09	5.37575e-07
TRINITY_DN190651_c1_g2	14.9713	-6.15856	1.05914	-5.81469	6.07461e-09	5.37872e-07
TRINITY_DN188618_c0_g1	16.4821	-6.11922	1.0525	-5.81397	6.10093e-09	5.39724e-07
TRINITY_DN175219_c0_g1	19.6167	-5.9261	1.01946	-5.81297	6.1374e-09	5.41972e-07
TRINITY_DN188111_c1_g4	24.6736	-6.51933	1.12151	-5.81299	6.1367e-09	5.41972e-07
TRINITY_DN188183_c0_g10	24.2512	-5.08185	0.874247	-5.81283	6.14262e-09	5.41972e-07
TRINITY_DN188106_c0_g1	11.1516	-4.20265	0.723078	-5.81216	6.16703e-09	5.42688e-07
TRINITY_DN189955_c2_g5	7.61066	-6.10515	1.05037	-5.8124	6.15822e-09	5.42688e-07
TRINITY_DN193423_c4_g1	14.6335	-5.73448	0.986613	-5.81229	6.16239e-09	5.42688e-07
TRINITY_DN173488_c0_g1	48.3563	-6.42806	1.10608	-5.81155	6.18968e-09	5.43723e-07
TRINITY_DN187172_c0_g1	34.1593	-5.67017	0.975669	-5.81157	6.189e-09	5.43723e-07
TRINITY_DN179271_c0_g1	104.776	-6.27606	1.0801	-5.81061	6.22453e-09	5.46303e-07
TRINITY_DN188740_c0_g1	12.2037	-6.27772	1.08044	-5.81036	6.23379e-09	5.46636e-07
TRINITY_DN98440_c0_g1	55.3554	-5.95487	1.02513	-5.80889	6.28892e-09	5.50986e-07
TRINITY_DN191169_c6_g3	7.1052	-6.84697	1.17891	-5.80788	6.32685e-09	5.53824e-07
TRINITY_DN189039_c3_g1	17.391	-6.66551	1.14778	-5.80731	6.34838e-09	5.55165e-07
TRINITY_DN80914_c0_g1	272.062	-6.30091	1.08502	-5.80718	6.35329e-09	5.55165e-07
TRINITY_DN180290_c0_g1	14.7811	-6.80241	1.17157	-5.80624	6.38922e-09	5.57817e-07
TRINITY_DN61272_c0_g1	30.5079	-6.00774	1.03481	-5.80565	6.4117e-09	5.59291e-07
TRINITY_DN195831_c7_g1	193.257	-5.76929	0.993933	-5.80451	6.45541e-09	5.62612e-07
TRINITY_DN185364_c0_g1	34.8308	-6.32993	1.09082	-5.80291	6.5172e-09	5.67502e-07
TRINITY_DN174071_c0_g1	15.4118	-6.53587	1.12656	-5.8016	6.56833e-09	5.71456e-07
TRINITY_DN177639_c0_g1	21.3944	-6.0823	1.04863	-5.80026	6.62128e-09	5.75561e-07
TRINITY_DN177505_c0_g1	399.843	3.75973	0.648222	5.80006	6.62893e-09	5.75726e-07
TRINITY_DN191980_c1_g4	23.1683	-5.08466	0.876736	-5.79953	6.64997e-09	5.77051e-07
TRINITY_DN199120_c1_g4	27.4004	-6.11695	1.05492	-5.79849	6.69127e-09	5.80131e-07
TRINITY_DN195894_c0_g1	28.8251	-6.28701	1.08433	-5.79806	6.70884e-09	5.8115e-07
TRINITY_DN171361_c0_g1	18.0776	-7.38196	1.27326	-5.79768	6.72387e-09	5.81947e-07
TRINITY_DN191310_c3_g3	16.3532	-5.0605	0.872877	-5.7975	6.73122e-09	5.82079e-07
TRINITY_DN188643_c0_g1	11.6597	-6.90139	1.19055	-5.79679	6.75958e-09	5.84025e-07
TRINITY_DN162068_c0_g1	13.1709	-6.51489	1.12401	-5.79612	6.78656e-09	5.8585e-07
TRINITY_DN176381_c0_g1	11.2525	-6.83697	1.17972	-5.7954	6.81597e-09	5.87373e-07
TRINITY_DN186786_c2_g1	15.3457	-7.07959	1.22159	-5.79541	6.8155e-09	5.87373e-07
TRINITY_DN190192_c5_g10	53.084	-5.03103	0.868246	-5.79448	6.85335e-09	5.90085e-07
TRINITY_DN155329_c0_g2	13.9466	-6.76859	1.16901	-5.79003	7.03739e-09	6.0537e-07
TRINITY_DN179652_c1_g1	104.081	-5.68781	0.982367	-5.7899	7.04299e-09	6.0537e-07
TRINITY_DN34042_c0_g1	15.7443	-6.77479	1.17032	-5.78884	7.08734e-09	6.08658e-07
TRINITY_DN159449_c0_g1	5.43846	-6.30858	1.08982	-5.78866	7.09519e-09	6.08808e-07
TRINITY_DN183855_c0_g1	37.0669	-6.5021	1.12332	-5.78829	7.11065e-09	6.09267e-07
TRINITY_DN222908_c0_g1	8.65659	-7.11155	1.22862	-5.78824	7.11273e-09	6.09267e-07
TRINITY_DN182355_c0_g1	24.1148	-6.12542	1.05849	-5.78692	7.16884e-09	6.13547e-07
TRINITY_DN179703_c0_g1	17.4533	-6.94854	1.20077	-5.78674	7.1767e-09	6.13694e-07
TRINITY_DN187081_c0_g1	17.1639	-6.35334	1.09814	-5.78556	7.22727e-09	6.17489e-07
TRINITY_DN182709_c0_g1	44.4755	-6.18552	1.06927	-5.78482	7.25887e-09	6.19659e-07
TRINITY_DN158942_c0_g2	31.5066	-5.66493	0.979421	-5.78396	7.29642e-09	6.22333e-07
TRINITY_DN200771_c0_g1	33.9756	-5.95741	1.03049	-5.78115	7.41895e-09	6.32244e-07
TRINITY_DN196850_c2_g1	949.741	2.98379	0.516172	5.78061	7.44287e-09	6.33742e-07
TRINITY_DN184846_c0_g1	23.4855	-6.0683	1.04981	-5.78039	7.45285e-09	6.34051e-07
TRINITY_DN173106_c0_g1	9.12965	-6.20601	1.07371	-5.77996	7.47176e-09	6.35119e-07
TRINITY_DN183145_c0_g1	27.6122	-5.43715	0.940826	-5.77912	7.50907e-09	6.37747e-07
TRINITY_DN184622_c0_g1	14.0396	-7.03871	1.21817	-5.77809	7.55515e-09	6.40303e-07
TRINITY_DN185335_c0_g5	7.7475	-5.94823	1.02943	-5.77816	7.55218e-09	6.40303e-07
TRINITY_DN189231_c0_g1	74.2319	-4.66692	0.807703	-5.77802	7.55839e-09	6.40303e-07
TRINITY_DN182329_c0_g1	9.57619	-6.0593	1.04874	-5.77768	7.57366e-09	6.41052e-07
TRINITY_DN162756_c0_g1	17.8104	-6.81149	1.17913	-5.77672	7.61716e-09	6.44188e-07
TRINITY_DN177541_c0_g1	15.9359	-6.54083	1.13243	-5.77592	7.65332e-09	6.46699e-07
TRINITY_DN118242_c0_g1	14.6916	-5.31751	0.920764	-5.77511	7.69034e-09	6.4873e-07
TRINITY_DN187109_c0_g3	38.5193	-5.97137	1.03398	-5.77513	7.68948e-09	6.4873e-07
TRINITY_DN155442_c0_g1	29.1511	-5.17495	0.89612	-5.77484	7.70258e-09	6.49214e-07
TRINITY_DN191216_c0_g3	13.4013	-6.66528	1.15429	-5.77433	7.72585e-09	6.50626e-07
TRINITY_DN157033_c0_g2	5.6495	-6.43962	1.11548	-5.77296	7.78895e-09	6.55388e-07
TRINITY_DN174491_c0_g1	14.1669	-7.43363	1.28787	-5.77204	7.83166e-09	6.58359e-07
TRINITY_DN189413_c0_g1	23.3767	-5.17255	0.896158	-5.77192	7.83745e-09	6.58359e-07
TRINITY_DN190282_c0_g1	195.357	-5.55043	0.961719	-5.77136	7.86336e-09	6.5998e-07
TRINITY_DN196598_c3_g1	10.3645	-5.29909	0.918271	-5.77073	7.89299e-09	6.61911e-07
TRINITY_DN194122_c0_g4	18.8655	-7.34987	1.27389	-5.76962	7.94496e-09	6.6571e-07
TRINITY_DN183632_c0_g1	21.911	-6.38888	1.1074	-5.76925	7.96271e-09	6.6608e-07
TRINITY_DN193842_c0_g2	873.391	5.83186	1.01084	5.76933	7.95893e-09	6.6608e-07
TRINITY_DN119983_c0_g1	38.5714	-6.98181	1.21021	-5.76909	7.97019e-09	6.66148e-07
TRINITY_DN187800_c3_g1	18.1556	-6.72356	1.16553	-5.76867	7.98993e-09	6.67239e-07
TRINITY_DN175146_c0_g1	11.9013	-5.92872	1.0278	-5.76835	8.00499e-09	6.67395e-07
TRINITY_DN192233_c1_g3	61.8565	-5.75985	0.998526	-5.76835	8.00516e-09	6.67395e-07
TRINITY_DN194740_c2_g6	13.6067	-3.93359	0.681958	-5.76809	8.01749e-09	6.67865e-07
TRINITY_DN192880_c1_g2	4910.41	6.1912	1.0734	5.76782	8.03042e-09	6.68385e-07
TRINITY_DN188273_c4_g3	17.416	-5.94965	1.03167	-5.76701	8.06923e-09	6.71056e-07
TRINITY_DN192382_c1_g1	55.5913	-6.39765	1.10962	-5.76565	8.1345e-09	6.75921e-07
TRINITY_DN190245_c1_g1	18.0861	-5.99821	1.04058	-5.76431	8.19934e-09	6.80743e-07
TRINITY_DN189311_c0_g6	37.9894	-4.67658	0.811354	-5.76392	8.21844e-09	6.81762e-07
TRINITY_DN18651_c0_g1	8.25631	-5.05528	0.877148	-5.76331	8.24794e-09	6.83641e-07
TRINITY_DN173030_c0_g1	17.9271	-6.64421	1.15293	-5.76291	8.26754e-09	6.84697e-07
TRINITY_DN188513_c0_g3	11.6037	-6.09684	1.05806	-5.76227	8.29895e-09	6.86729e-07
TRINITY_DN166887_c0_g2	36.7814	-5.79571	1.00597	-5.76129	8.34718e-09	6.89008e-07
TRINITY_DN176790_c0_g1	25.8941	-6.53119	1.1336	-5.76147	8.3385e-09	6.89008e-07
TRINITY_DN194607_c0_g6	19.7032	-7.41716	1.2874	-5.76136	8.34389e-09	6.89008e-07
TRINITY_DN189133_c1_g3	34.8704	-6.19093	1.07467	-5.76076	8.37355e-09	6.90614e-07
TRINITY_DN171847_c0_g1	6.29937	-5.97158	1.03672	-5.76007	8.40803e-09	6.92885e-07
TRINITY_DN188524_c2_g5	25.0455	-5.62399	0.976447	-5.75965	8.42875e-09	6.9402e-07
TRINITY_DN159733_c0_g1	8.50136	-6.88078	1.19472	-5.75933	8.44487e-09	6.94203e-07
TRINITY_DN187789_c0_g1	16.771	-6.73977	1.17022	-5.7594	8.44127e-09	6.94203e-07
TRINITY_DN178045_c0_g1	7.40221	-6.71752	1.16646	-5.75891	8.46602e-09	6.94943e-07
TRINITY_DN188341_c0_g2	60.9121	-5.92453	1.02876	-5.75887	8.46779e-09	6.94943e-07
TRINITY_DN184069_c0_g1	12.8576	-4.90099	0.85109	-5.75849	8.48683e-09	6.95934e-07
TRINITY_DN189529_c4_g6	17.9438	-5.6042	0.973267	-5.75813	8.50505e-09	6.96856e-07
TRINITY_DN175379_c0_g1	14.095	-6.48253	1.12589	-5.75768	8.52799e-09	6.98163e-07
TRINITY_DN147862_c0_g1	8.14955	-6.07247	1.05479	-5.75702	8.56112e-09	7.00301e-07
TRINITY_DN244461_c0_g1	10.931	-6.64214	1.15392	-5.75618	8.60403e-09	7.03235e-07
TRINITY_DN201401_c0_g1	13.8122	-6.49067	1.12773	-5.7555	8.63851e-09	7.05476e-07
TRINITY_DN187324_c1_g7	24.3313	-6.02728	1.04725	-5.75535	8.64642e-09	7.05545e-07
TRINITY_DN190797_c0_g1	31.5622	-5.79957	1.00774	-5.75504	8.66191e-09	7.05656e-07
TRINITY_DN191515_c0_g3	58.3457	-6.13155	1.0654	-5.75514	8.65712e-09	7.05656e-07
TRINITY_DN192433_c0_g1	20.6662	-6.14369	1.06757	-5.75482	8.67358e-09	7.06031e-07
TRINITY_DN188905_c1_g9	10.7934	-6.01745	1.0457	-5.75445	8.69229e-09	7.06482e-07
TRINITY_DN191531_c1_g1	272.289	-5.6052	0.974067	-5.75443	8.69327e-09	7.06482e-07
TRINITY_DN189375_c3_g10	25.5101	-5.84133	1.01528	-5.75344	8.7444e-09	7.1006e-07
TRINITY_DN71183_c0_g1	50.7435	-6.09928	1.0603	-5.75241	8.79777e-09	7.13813e-07
TRINITY_DN198811_c2_g4	1616.04	4.89958	0.851889	5.75143	8.84923e-09	7.17406e-07
TRINITY_DN188790_c2_g1	19.2838	-6.8988	1.19954	-5.75121	8.86073e-09	7.17755e-07
TRINITY_DN143554_c0_g1	15.1034	-6.67294	1.16033	-5.75088	8.87805e-09	7.18561e-07
TRINITY_DN161807_c0_g1	33.2308	-7.09761	1.23421	-5.75075	8.88507e-09	7.18561e-07
TRINITY_DN190965_c8_g1	46.3161	-5.91204	1.02857	-5.74781	9.04044e-09	7.30535e-07
TRINITY_DN155308_c0_g1	12.1076	-6.19308	1.07767	-5.74673	9.09832e-09	7.34617e-07
TRINITY_DN154767_c0_g1	8.38071	-6.36667	1.10792	-5.74649	9.11126e-09	7.35068e-07
TRINITY_DN178115_c0_g1	23.7047	-5.63926	0.981434	-5.74593	9.14144e-09	7.36908e-07
TRINITY_DN180597_c0_g1	71.6587	-6.20051	1.07919	-5.74553	9.16341e-09	7.38083e-07
TRINITY_DN170101_c0_g1	87.9546	-4.94802	0.861307	-5.74479	9.20375e-09	7.40735e-07
TRINITY_DN123715_c0_g1	6.20408	-6.77561	1.17948	-5.74458	9.21482e-09	7.41029e-07
TRINITY_DN248770_c0_g1	10.1691	-6.11729	1.06494	-5.74425	9.23279e-09	7.41877e-07
TRINITY_DN188177_c3_g2	5.75599	-6.45994	1.12465	-5.74394	9.24969e-09	7.4204e-07
TRINITY_DN189028_c0_g1	25.5946	-5.81703	1.0127	-5.74407	9.24295e-09	7.4204e-07
TRINITY_DN7794_c0_g1	23.9623	-5.49099	0.956046	-5.74343	9.27763e-09	7.43684e-07
TRINITY_DN180069_c0_g1	9.88989	-6.05906	1.05498	-5.74327	9.28664e-09	7.4381e-07
TRINITY_DN146137_c0_g1	6.49044	-7.0105	1.22068	-5.74311	9.29551e-09	7.43924e-07
TRINITY_DN175494_c0_g2	23.41	-6.44913	1.12324	-5.74152	9.3828e-09	7.50308e-07
TRINITY_DN173740_c0_g1	19.358	-6.80036	1.18454	-5.74091	9.41666e-09	7.52413e-07
TRINITY_DN173288_c0_g1	22.7631	-6.57338	1.14504	-5.74077	9.42494e-09	7.52474e-07
TRINITY_DN182315_c0_g2	8.04748	-6.54491	1.14014	-5.74043	9.44377e-09	7.53374e-07
TRINITY_DN181708_c0_g3	21.8412	-5.88543	1.02531	-5.74013	9.46042e-09	7.54101e-07
TRINITY_DN186412_c1_g5	39.0577	-4.7597	0.829356	-5.73903	9.52183e-09	7.5839e-07
TRINITY_DN196464_c2_g1	26.9803	-7.04355	1.22736	-5.73879	9.53572e-09	7.58891e-07
TRINITY_DN199648_c6_g8	23.4733	-4.83018	0.841792	-5.73797	9.5818e-09	7.61951e-07
TRINITY_DN177370_c0_g1	15.0186	-7.56567	1.31861	-5.7376	9.60304e-09	7.63033e-07
TRINITY_DN200015_c0_g2	153.686	5.89916	1.02829	5.73689	9.6433e-09	7.65622e-07
TRINITY_DN183113_c0_g1	36.7583	-4.95059	0.863069	-5.73603	9.69213e-09	7.68889e-07
TRINITY_DN151571_c0_g1	15.6205	-7.10284	1.23836	-5.73567	9.71269e-09	7.69908e-07
TRINITY_DN188313_c1_g1	18.152	-6.42131	1.11977	-5.73447	9.78153e-09	7.74136e-07
TRINITY_DN189229_c2_g1	7.72942	-6.23041	1.08646	-5.73458	9.77533e-09	7.74136e-07
TRINITY_DN177688_c0_g2	12.3809	-6.14499	1.07165	-5.73411	9.80229e-09	7.75165e-07
TRINITY_DN167369_c0_g1	20.2558	-6.50982	1.13539	-5.73354	9.83544e-09	7.76018e-07
TRINITY_DN186573_c0_g1	15.5325	-7.10937	1.23996	-5.73354	9.83555e-09	7.76018e-07
TRINITY_DN34190_c0_g1	12.6915	-6.89962	1.20338	-5.73353	9.83638e-09	7.76018e-07
TRINITY_DN180343_c0_g1	16.6858	-6.48743	1.13157	-5.73313	9.85953e-09	7.7723e-07
TRINITY_DN191652_c0_g1	43.4455	-5.5088	0.960939	-5.73272	9.88321e-09	7.78482e-07
TRINITY_DN185090_c4_g4	57.0626	-6.90954	1.2054	-5.73217	9.91564e-09	7.80421e-07
TRINITY_DN181143_c0_g1	19.4894	-6.15325	1.0737	-5.7309	9.99007e-09	7.8566e-07
TRINITY_DN165840_c0_g1	7.56601	-6.54311	1.14187	-5.73016	1.00334e-08	7.88176e-07
TRINITY_DN187661_c0_g1	17.3929	-6.89207	1.20279	-5.73009	1.00378e-08	7.88176e-07
TRINITY_DN176932_c0_g1	12.1998	-6.89294	1.203	-5.72979	1.00555e-08	7.88939e-07
TRINITY_DN187211_c0_g1	21.2234	-6.00581	1.04822	-5.72952	1.00714e-08	7.88947e-07
TRINITY_DN188333_c2_g1	23.8112	-6.70526	1.17029	-5.72958	1.0068e-08	7.88947e-07
TRINITY_DN199072_c0_g1	808.994	5.18265	0.904686	5.72867	1.01222e-08	7.9231e-07
TRINITY_DN189702_c3_g4	26.8725	-6.42123	1.12094	-5.72842	1.0137e-08	7.92842e-07
TRINITY_DN183444_c0_g2	58.3434	-5.74424	1.00279	-5.72827	1.01462e-08	7.92944e-07
TRINITY_DN154740_c0_g2	16.4438	-6.62822	1.15722	-5.72773	1.01783e-08	7.94831e-07
TRINITY_DN183832_c1_g3	5.95299	-6.35416	1.10946	-5.72725	1.02072e-08	7.96464e-07
TRINITY_DN67167_c0_g1	18.6521	-6.59308	1.15128	-5.72675	1.02372e-08	7.9818e-07
TRINITY_DN178183_c0_g1	16.5585	-5.99257	1.04647	-5.72646	1.02548e-08	7.98931e-07
TRINITY_DN191511_c4_g8	944.22	2.88604	0.504124	5.72487	1.03516e-08	8.05842e-07
TRINITY_DN186311_c0_g1	30.0301	-5.77345	1.00858	-5.72433	1.03841e-08	8.07744e-07
TRINITY_DN167600_c1_g1	20.1754	-5.7551	1.00549	-5.72367	1.04245e-08	8.0939e-07
TRINITY_DN174208_c1_g3	17.6299	-5.24683	0.916689	-5.72368	1.04243e-08	8.0939e-07
TRINITY_DN179841_c0_g3	9.3013	-6.88001	1.20204	-5.72359	1.04296e-08	8.0939e-07
TRINITY_DN188504_c2_g1	8.14944	-4.69673	0.820771	-5.72234	1.05069e-08	8.14124e-07
TRINITY_DN66489_c0_g1	7.85341	-5.69632	0.995438	-5.72243	1.0501e-08	8.14124e-07
TRINITY_DN190384_c3_g3	15.3419	-5.70193	0.996504	-5.72194	1.05317e-08	8.15414e-07
TRINITY_DN191594_c0_g2	263.915	-5.22869	0.913863	-5.72153	1.0557e-08	8.16737e-07
TRINITY_DN9342_c0_g1	5.96824	-6.28357	1.09831	-5.72115	1.05804e-08	8.1792e-07
TRINITY_DN169565_c0_g1	19.1961	-6.40819	1.12069	-5.71808	1.07735e-08	8.32133e-07
TRINITY_DN178327_c0_g1	17.068	-6.30264	1.10225	-5.71796	1.0781e-08	8.32133e-07
TRINITY_DN155513_c0_g1	23.4806	-5.16562	0.903546	-5.71705	1.08392e-08	8.35336e-07
TRINITY_DN211149_c0_g1	16.1132	-6.60791	1.15581	-5.71711	1.08353e-08	8.35336e-07
TRINITY_DN156314_c0_g1	78.4045	-5.83321	1.02062	-5.71539	1.09455e-08	8.40931e-07
TRINITY_DN163101_c0_g1	21.8135	-5.40217	0.945196	-5.71539	1.0945e-08	8.40931e-07
TRINITY_DN188940_c0_g1	13.8724	-6.66229	1.16564	-5.71554	1.09353e-08	8.40931e-07
TRINITY_DN189838_c0_g1	25.1216	-5.75935	1.00763	-5.71572	1.0924e-08	8.40931e-07
TRINITY_DN191125_c0_g1	146.268	-5.59601	0.979198	-5.71489	1.09773e-08	8.42336e-07
TRINITY_DN230442_c0_g1	24.9091	-5.79343	1.01375	-5.71484	1.09806e-08	8.42336e-07
TRINITY_DN187207_c0_g1	17.5272	-5.85504	1.02458	-5.71457	1.09981e-08	8.42382e-07
TRINITY_DN248909_c0_g1	13.3061	-4.87995	0.853934	-5.71468	1.09913e-08	8.42382e-07
TRINITY_DN191039_c0_g1	39.6905	-5.8764	1.02861	-5.71296	1.11027e-08	8.49657e-07
TRINITY_DN200034_c0_g2	56.2614	-6.18607	1.08283	-5.71285	1.11101e-08	8.49657e-07
TRINITY_DN179852_c0_g1	19.3827	-6.30417	1.10388	-5.71093	1.12358e-08	8.58614e-07
TRINITY_DN201699_c0_g1	6.80854	-6.30786	1.10459	-5.71058	1.12594e-08	8.59762e-07
TRINITY_DN191945_c3_g2	350.19	1.7009	0.297869	5.71023	1.12822e-08	8.60844e-07
TRINITY_DN185635_c0_g1	18.6898	-5.55344	0.972825	-5.70857	1.13928e-08	8.68622e-07
TRINITY_DN194110_c4_g2	24.6458	-6.01195	1.05318	-5.70836	1.14067e-08	8.69017e-07
TRINITY_DN161531_c1_g1	20.2334	-7.07766	1.23995	-5.70804	1.14285e-08	8.70013e-07
TRINITY_DN190678_c0_g1	15.6077	-5.46981	0.958295	-5.70785	1.14409e-08	8.70293e-07
TRINITY_DN199643_c1_g1	91.3651	-5.97291	1.04667	-5.70659	1.15265e-08	8.76136e-07
TRINITY_DN187690_c1_g5	17.7185	-6.98035	1.22328	-5.70624	1.15501e-08	8.76599e-07
TRINITY_DN31348_c0_g1	15.8984	-6.34411	1.11178	-5.70627	1.15478e-08	8.76599e-07
TRINITY_DN154676_c0_g1	8.83472	-6.07772	1.06528	-5.70528	1.16151e-08	8.80857e-07
TRINITY_DN184114_c0_g1	472.595	-7.10108	1.24528	-5.70241	1.18126e-08	8.95159e-07
TRINITY_DN177281_c0_g1	16.0027	-4.87157	0.854516	-5.70098	1.19123e-08	9.02028e-07
TRINITY_DN179488_c0_g1	33.9704	-6.07433	1.06558	-5.70048	1.19473e-08	9.03991e-07
TRINITY_DN171657_c0_g2	22.2018	-6.95016	1.21969	-5.69829	1.21013e-08	9.14951e-07
TRINITY_DN198412_c0_g1	287.655	3.97079	0.696932	5.69753	1.21559e-08	9.18386e-07
TRINITY_DN181042_c0_g1	71.1243	-5.66912	0.995077	-5.69717	1.21814e-08	9.19619e-07
TRINITY_DN179458_c0_g1	51.546	-6.11781	1.07391	-5.69675	1.2211e-08	9.20459e-07
TRINITY_DN179603_c0_g1	11.8367	-6.8896	1.20938	-5.69679	1.22086e-08	9.20459e-07
TRINITY_DN189919_c4_g1	32.3947	-6.4525	1.13276	-5.69624	1.22476e-08	9.22524e-07
TRINITY_DN191497_c2_g6	45.4143	-5.49537	0.964784	-5.69595	1.22686e-08	9.22713e-07
TRINITY_DN194144_c3_g3	19.831	-5.98399	1.05056	-5.69602	1.22634e-08	9.22713e-07
TRINITY_DN197066_c4_g1	19.0989	-6.63606	1.16508	-5.6958	1.22797e-08	9.22856e-07
TRINITY_DN155425_c0_g1	16.4413	-6.10312	1.07164	-5.69511	1.23294e-08	9.25197e-07
TRINITY_DN196692_c1_g3	99.3814	-6.61159	1.16092	-5.69511	1.23289e-08	9.25197e-07
TRINITY_DN167371_c0_g2	10.4561	-6.82991	1.1997	-5.69301	1.24823e-08	9.35964e-07
TRINITY_DN164365_c0_g1	26.2517	-6.35894	1.11719	-5.69192	1.2562e-08	9.41238e-07
TRINITY_DN188216_c0_g1	18.905	-6.838	1.2014	-5.69167	1.25799e-08	9.41873e-07
TRINITY_DN166676_c0_g1	41.4257	-5.93836	1.04374	-5.68951	1.27402e-08	9.5307e-07
TRINITY_DN187461_c0_g1	25.4273	-7.36507	1.29452	-5.6894	1.27486e-08	9.5307e-07
TRINITY_DN193423_c0_g1	58.1534	-4.08243	0.717567	-5.68926	1.27588e-08	9.53122e-07
TRINITY_DN173753_c0_g1	71.8264	-5.55232	0.975991	-5.6889	1.27857e-08	9.54419e-07
TRINITY_DN193236_c5_g4	35.3434	-5.15838	0.906925	-5.68777	1.28706e-08	9.60033e-07
TRINITY_DN165183_c0_g1	24.9626	-6.39629	1.12466	-5.68732	1.29045e-08	9.61846e-07
TRINITY_DN118375_c0_g1	14.1304	-6.12438	1.07701	-5.68648	1.29684e-08	9.6589e-07
TRINITY_DN178217_c0_g2	11.1113	-6.40847	1.12705	-5.68607	1.29996e-08	9.66773e-07
TRINITY_DN190338_c0_g2	62.3754	-5.88563	1.03509	-5.6861	1.29971e-08	9.66773e-07
TRINITY_DN194649_c3_g1	29.4243	-5.38475	0.947115	-5.68542	1.30491e-08	9.69731e-07
TRINITY_DN102852_c0_g1	49.4922	-5.97095	1.05034	-5.68479	1.30976e-08	9.72612e-07
TRINITY_DN195831_c2_g1	88.3946	-5.91461	1.04066	-5.68352	1.31952e-08	9.79128e-07
TRINITY_DN183433_c0_g1	43.6202	-5.7469	1.0113	-5.68268	1.32603e-08	9.83234e-07
TRINITY_DN198863_c0_g2	43.3543	-6.08176	1.07028	-5.68242	1.32804e-08	9.83989e-07
TRINITY_DN183193_c0_g1	37.0466	-5.58121	0.982296	-5.6818	1.33283e-08	9.86807e-07
TRINITY_DN174433_c1_g1	4.94054	-6.27291	1.10411	-5.6814	1.33597e-08	9.88012e-07
TRINITY_DN192707_c0_g2	42.3456	-5.84152	1.02819	-5.68134	1.33644e-08	9.88012e-07
TRINITY_DN188752_c1_g1	25.2988	-4.83408	0.850978	-5.68062	1.34208e-08	9.91453e-07
TRINITY_DN145592_c0_g1	34.1759	-6.34335	1.11676	-5.68013	1.34592e-08	9.93406e-07
TRINITY_DN190135_c0_g2	5.2319	-6.62986	1.16722	-5.68003	1.34671e-08	9.93406e-07
TRINITY_DN159903_c0_g1	32.9234	-5.05398	0.889991	-5.67869	1.3573e-08	1.00029e-06
TRINITY_DN176586_c0_g1	15.1663	-6.77499	1.19307	-5.6786	1.35804e-08	1.00029e-06
TRINITY_DN175650_c0_g1	12.702	-6.80579	1.19855	-5.67836	1.35995e-08	1.00095e-06
TRINITY_DN188655_c0_g2	14.4662	-6.37755	1.12337	-5.67714	1.36966e-08	1.00735e-06
TRINITY_DN184824_c1_g5	40.4322	-6.05272	1.06624	-5.6767	1.37319e-08	1.00847e-06
TRINITY_DN198924_c3_g1	31.9631	-5.57079	0.981325	-5.67681	1.37232e-08	1.00847e-06
TRINITY_DN163714_c0_g1	29.7255	-4.99774	0.880417	-5.67656	1.37427e-08	1.00852e-06
TRINITY_DN148829_c0_g1	13.1557	-6.76688	1.19213	-5.6763	1.3764e-08	1.00934e-06
TRINITY_DN185030_c0_g1	21.9391	-6.04773	1.06557	-5.6756	1.38201e-08	1.01271e-06
TRINITY_DN163129_c0_g1	19.2485	-5.55167	0.978303	-5.67479	1.38857e-08	1.01677e-06
TRINITY_DN187852_c1_g2	10.267	-7.04336	1.2412	-5.67464	1.38978e-08	1.01691e-06
TRINITY_DN186746_c0_g1	37.7461	-7.23507	1.27502	-5.67446	1.39129e-08	1.01727e-06
TRINITY_DN149663_c0_g1	9.3365	-6.25374	1.10212	-5.67428	1.39271e-08	1.01756e-06
TRINITY_DN199120_c1_g2	30.6212	-5.92326	1.04391	-5.67409	1.39425e-08	1.01795e-06
TRINITY_DN178443_c0_g1	45.3631	-6.6716	1.17585	-5.67386	1.39611e-08	1.01856e-06
TRINITY_DN187181_c0_g8	6.74283	-6.50514	1.14684	-5.67225	1.40933e-08	1.02745e-06
TRINITY_DN141695_c0_g2	18.6038	-5.86901	1.03514	-5.66975	1.43008e-08	1.04182e-06
TRINITY_DN197505_c0_g2	56.343	-5.66883	0.999982	-5.66893	1.43689e-08	1.04602e-06
TRINITY_DN190125_c0_g4	6.85971	-6.77166	1.19456	-5.66875	1.43844e-08	1.04638e-06
TRINITY_DN194597_c0_g1	33.3597	-5.43579	0.959141	-5.66735	1.45019e-08	1.05416e-06
TRINITY_DN189295_c0_g1	17.9398	-6.15307	1.08586	-5.66653	1.45716e-08	1.05692e-06
TRINITY_DN194527_c4_g2	44.9637	-4.75786	0.839621	-5.66667	1.45599e-08	1.05692e-06
TRINITY_DN95129_c0_g1	56.3641	-6.51999	1.1506	-5.66659	1.45664e-08	1.05692e-06
TRINITY_DN194578_c1_g1	85.4553	-4.87275	0.860041	-5.66572	1.4641e-08	1.06118e-06
TRINITY_DN187781_c0_g1	16.5683	-6.33981	1.11933	-5.66392	1.4795e-08	1.07157e-06
TRINITY_DN183102_c0_g4	13.6669	-5.97722	1.05538	-5.66358	1.48244e-08	1.07292e-06
TRINITY_DN190539_c3_g6	11.1118	-5.98172	1.05631	-5.66284	1.48884e-08	1.07677e-06
TRINITY_DN165477_c0_g1	31.9107	-6.25642	1.10494	-5.66222	1.4943e-08	1.07994e-06
TRINITY_DN173080_c0_g3	9.70066	-6.16478	1.089	-5.66097	1.50521e-08	1.08704e-06
TRINITY_DN162481_c0_g1	23.3206	-6.27401	1.10844	-5.66021	1.51187e-08	1.09027e-06
TRINITY_DN189677_c2_g2	47.3784	2.12413	0.375268	5.66032	1.51095e-08	1.09027e-06
TRINITY_DN191001_c2_g1	87.417	-5.44623	0.962256	-5.65986	1.51499e-08	1.09174e-06
TRINITY_DN176583_c0_g1	11.4494	-7.03512	1.2431	-5.65933	1.51967e-08	1.09432e-06
TRINITY_DN184752_c0_g1	16.0141	-7.068	1.24898	-5.65904	1.5222e-08	1.09535e-06
TRINITY_DN186463_c0_g1	9.72558	-6.98649	1.23474	-5.65829	1.5289e-08	1.09938e-06
TRINITY_DN216669_c0_g1	17.4174	-5.99785	1.06017	-5.65742	1.53669e-08	1.10419e-06
TRINITY_DN181220_c0_g1	15.0993	-6.5627	1.16005	-5.65728	1.53794e-08	1.10429e-06
TRINITY_DN194434_c1_g1	57.2846	-5.30951	0.938661	-5.65647	1.54514e-08	1.10866e-06
TRINITY_DN184122_c0_g1	9.88707	-6.75209	1.19374	-5.65623	1.54735e-08	1.10945e-06
TRINITY_DN199520_c3_g1	4.86827	-6.27873	1.11018	-5.6556	1.553e-08	1.1127e-06
TRINITY_DN188257_c0_g1	24.5161	-5.84054	1.03279	-5.65511	1.55749e-08	1.11512e-06
TRINITY_DN208696_c0_g1	25.3816	-5.07938	0.898271	-5.65462	1.56193e-08	1.1175e-06
TRINITY_DN165125_c0_g1	12.0833	-6.61908	1.17134	-5.65087	1.59642e-08	1.14135e-06
TRINITY_DN169162_c0_g1	21.2676	-7.6219	1.34895	-5.65025	1.60217e-08	1.14442e-06
TRINITY_DN172843_c0_g1	42.5579	-6.15981	1.0902	-5.65016	1.60299e-08	1.14442e-06
TRINITY_DN172560_c0_g1	41.9369	-6.02967	1.06734	-5.64925	1.61148e-08	1.14966e-06
TRINITY_DN194376_c2_g1	16.3682	-5.34525	0.946452	-5.64767	1.62635e-08	1.15943e-06
TRINITY_DN186434_c0_g1	19.6253	-7.02496	1.24415	-5.64639	1.6385e-08	1.16726e-06
TRINITY_DN35798_c0_g1	1985.77	5.74725	1.01808	5.64519	1.64999e-08	1.17461e-06
TRINITY_DN161338_c0_g1	15.8829	-5.87663	1.04102	-5.64505	1.65133e-08	1.17462e-06
TRINITY_DN167614_c0_g1	15.5719	-6.78268	1.20157	-5.64483	1.65342e-08	1.17462e-06
TRINITY_DN189248_c0_g2	64.158	-6.15865	1.09103	-5.64482	1.65354e-08	1.17462e-06
TRINITY_DN198974_c0_g1	7.31476	-7.19385	1.27449	-5.64451	1.65649e-08	1.17589e-06
TRINITY_DN168120_c0_g1	13.6169	-6.29249	1.11484	-5.6443	1.65859e-08	1.17654e-06
TRINITY_DN188517_c0_g1	43.7446	-5.47539	0.970133	-5.64396	1.66186e-08	1.17802e-06
TRINITY_DN179865_c0_g1	8.30973	-6.53741	1.15835	-5.6437	1.66431e-08	1.17858e-06
TRINITY_DN192331_c6_g6	4050.68	5.82908	1.03286	5.64363	1.66501e-08	1.17858e-06
TRINITY_DN179615_c0_g1	16.2781	-6.39205	1.13273	-5.64303	1.67083e-08	1.18085e-06
TRINITY_DN187030_c0_g1	25.0103	-6.06747	1.07523	-5.64293	1.67176e-08	1.18085e-06
TRINITY_DN187815_c0_g1	15.9264	-6.7367	1.19378	-5.64316	1.66957e-08	1.18085e-06
TRINITY_DN186775_c0_g3	52.768	3.81045	0.675414	5.64165	1.68424e-08	1.18754e-06
TRINITY_DN191314_c1_g1	33.2001	-6.26631	1.11073	-5.6416	1.6848e-08	1.18754e-06
TRINITY_DN194645_c2_g5	33.9518	-7.36529	1.30549	-5.6418	1.68285e-08	1.18754e-06
TRINITY_DN179911_c0_g1	18.3265	-6.70473	1.18851	-5.64131	1.68758e-08	1.18866e-06
TRINITY_DN248271_c0_g1	7.14636	-6.39715	1.1341	-5.64073	1.69333e-08	1.19187e-06
TRINITY_DN192751_c3_g4	89.271	-5.08025	0.900783	-5.63982	1.70227e-08	1.19732e-06
TRINITY_DN186950_c0_g1	14.3874	-6.7537	1.19766	-5.63909	1.70947e-08	1.20154e-06
TRINITY_DN182798_c4_g2	38.7268	-5.7189	1.01427	-5.63843	1.71612e-08	1.20537e-06
TRINITY_DN188549_c0_g1	9.22479	-6.51737	1.15592	-5.63827	1.71768e-08	1.20561e-06
TRINITY_DN181855_c0_g1	16.1804	-5.37719	0.953716	-5.63815	1.7189e-08	1.20562e-06
TRINITY_DN182707_c0_g1	34.6678	-6.36108	1.12833	-5.63761	1.72426e-08	1.20853e-06
TRINITY_DN185951_c0_g1	21.8366	-5.87377	1.04229	-5.63545	1.74597e-08	1.22289e-06
TRINITY_DN220513_c0_g1	17.896	-4.89641	0.868927	-5.635	1.75054e-08	1.22523e-06
TRINITY_DN178810_c0_g1	22.9988	-5.7142	1.01412	-5.63463	1.75438e-08	1.22706e-06
TRINITY_DN184259_c0_g2	126.601	-4.99753	0.886958	-5.63446	1.75611e-08	1.22741e-06
TRINITY_DN200508_c3_g1	19.3736	-6.55269	1.16312	-5.63374	1.76346e-08	1.23169e-06
TRINITY_DN195107_c4_g11	7.79606	-6.85685	1.21723	-5.63314	1.76957e-08	1.23509e-06
TRINITY_DN176643_c0_g1	6.83947	-6.30001	1.11853	-5.6324	1.77716e-08	1.23952e-06
TRINITY_DN129682_c0_g1	12.3524	-5.04438	0.896099	-5.62926	1.80984e-08	1.26143e-06
TRINITY_DN186412_c1_g1	66.4569	-5.35603	0.951741	-5.62761	1.82721e-08	1.2725e-06
TRINITY_DN192558_c2_g2	38.7517	-4.64459	0.825336	-5.62751	1.82826e-08	1.2725e-06
TRINITY_DN156576_c0_g1	14.3446	-5.73822	1.01979	-5.62689	1.83492e-08	1.27624e-06
TRINITY_DN199415_c0_g1	1450.03	1.03035	0.183117	5.62673	1.83653e-08	1.27647e-06
TRINITY_DN169308_c0_g1	19.5599	-5.58474	0.992635	-5.62617	1.8425e-08	1.27909e-06
TRINITY_DN191910_c2_g6	990.119	5.55393	0.987165	5.62614	1.84286e-08	1.27909e-06
TRINITY_DN195037_c1_g1	20.7598	-5.55004	0.98653	-5.62582	1.84626e-08	1.28056e-06
TRINITY_DN186664_c0_g1	11.2948	-6.20004	1.10215	-5.62542	1.85062e-08	1.2827e-06
TRINITY_DN197467_c2_g9	23.4202	-7.0106	1.24659	-5.62383	1.86767e-08	1.29362e-06
TRINITY_DN200281_c5_g3	93.1633	2.20095	0.391389	5.62342	1.87213e-08	1.29581e-06
TRINITY_DN190637_c0_g4	30.0396	-5.17644	0.92069	-5.62235	1.88372e-08	1.30293e-06
TRINITY_DN183455_c0_g1	21.8787	-5.95776	1.05984	-5.6214	1.89416e-08	1.30924e-06
TRINITY_DN238944_c0_g1	11.2475	-6.1166	1.08816	-5.62103	1.89825e-08	1.31116e-06
TRINITY_DN187270_c0_g1	20.715	-6.51366	1.15888	-5.62065	1.90236e-08	1.31218e-06
TRINITY_DN197438_c1_g1	1587.51	1.76818	0.314587	5.62066	1.90234e-08	1.31218e-06
TRINITY_DN186188_c0_g1	9.57713	-7.20042	1.2816	-5.61828	1.92865e-08	1.3294e-06
TRINITY_DN131551_c0_g1	7.11511	-6.51552	1.15989	-5.61738	1.9387e-08	1.33521e-06
TRINITY_DN172080_c0_g1	22.8704	-5.97308	1.06336	-5.61717	1.9411e-08	1.33521e-06
TRINITY_DN239334_c0_g1	8.92916	-6.80701	1.2118	-5.61726	1.94014e-08	1.33521e-06
TRINITY_DN185182_c0_g1	18.5864	-6.54828	1.1658	-5.61699	1.94309e-08	1.33566e-06
TRINITY_DN186312_c0_g2	18.5413	-6.96241	1.23961	-5.61661	1.94738e-08	1.33765e-06
TRINITY_DN194144_c3_g1	7.38199	-5.22873	0.93096	-5.6165	1.94866e-08	1.33765e-06
TRINITY_DN183781_c0_g1	33.626	-6.58267	1.17214	-5.61594	1.95497e-08	1.34106e-06
TRINITY_DN173348_c0_g1	26.3754	-6.60447	1.17678	-5.61231	1.99639e-08	1.36853e-06
TRINITY_DN175598_c0_g1	11.2455	-6.54793	1.16704	-5.61071	2.01501e-08	1.38035e-06
TRINITY_DN163003_c0_g1	13.7492	-6.09884	1.08719	-5.60974	2.02636e-08	1.38597e-06
TRINITY_DN192081_c2_g1	85.1664	-5.95666	1.06186	-5.60965	2.02738e-08	1.38597e-06
TRINITY_DN200360_c1_g6	31.3873	-4.57561	0.815634	-5.60988	2.02464e-08	1.38597e-06
TRINITY_DN187020_c0_g1	16.1933	-6.48178	1.15562	-5.6089	2.03614e-08	1.39101e-06
TRINITY_DN187019_c1_g6	15.6435	-7.21223	1.28601	-5.60821	2.04434e-08	1.39561e-06
TRINITY_DN189365_c0_g1	1591.12	5.45179	0.972129	5.60809	2.04567e-08	1.39561e-06
TRINITY_DN182264_c0_g1	19.3588	-5.30405	0.945958	-5.60707	2.05785e-08	1.40296e-06
TRINITY_DN186736_c0_g1	21.8047	-6.34846	1.13238	-5.60631	2.0668e-08	1.4081e-06
TRINITY_DN256897_c0_g1	35.3342	-7.94452	1.41715	-5.60599	2.07069e-08	1.40979e-06
TRINITY_DN176468_c0_g1	10.8224	-6.59461	1.17643	-5.60561	2.07522e-08	1.41191e-06
TRINITY_DN191791_c0_g1	45.5722	-5.62244	1.00326	-5.60414	2.09287e-08	1.42296e-06
TRINITY_DN175768_c0_g1	7.91885	-5.25396	0.937643	-5.60337	2.10225e-08	1.42836e-06
TRINITY_DN178623_c1_g1	11.7851	-6.37113	1.1372	-5.6025	2.11286e-08	1.43459e-06
TRINITY_DN239842_c0_g1	15.2868	-6.72508	1.20053	-5.60176	2.12191e-08	1.43976e-06
TRINITY_DN191745_c0_g2	14.9333	-6.59556	1.17751	-5.60127	2.12787e-08	1.44282e-06
TRINITY_DN138497_c0_g1	9.71185	-6.2471	1.1157	-5.59927	2.15258e-08	1.45858e-06
TRINITY_DN182121_c1_g1	31.4098	-5.85611	1.04595	-5.59885	2.15779e-08	1.46113e-06
TRINITY_DN172401_c0_g1	9.27147	-5.6458	1.00882	-5.59647	2.18764e-08	1.48033e-06
TRINITY_DN180239_c0_g2	17.1812	-6.17806	1.10399	-5.59611	2.19212e-08	1.48236e-06
TRINITY_DN174455_c0_g1	13.7551	-5.93691	1.06098	-5.59571	2.19721e-08	1.48379e-06
TRINITY_DN198125_c2_g1	44.148	-4.67633	0.835682	-5.59582	2.19579e-08	1.48379e-06
TRINITY_DN2480_c0_g1	25.7688	-5.68826	1.01671	-5.59477	2.20914e-08	1.49084e-06
TRINITY_DN176605_c0_g1	11.0892	-5.72753	1.02386	-5.59406	2.21816e-08	1.49592e-06
TRINITY_DN199267_c2_g2	39.0946	-4.23356	0.756817	-5.5939	2.22021e-08	1.49629e-06
TRINITY_DN187182_c0_g1	16.426	-5.39719	0.964919	-5.59341	2.22651e-08	1.49952e-06
TRINITY_DN184966_c3_g1	51.9566	-5.41501	0.968263	-5.59249	2.23834e-08	1.50647e-06
TRINITY_DN184000_c0_g1	34.4276	-6.1106	1.09276	-5.59189	2.24607e-08	1.50965e-06
TRINITY_DN187889_c1_g3	23.9223	-6.25206	1.11804	-5.59197	2.24501e-08	1.50965e-06
TRINITY_DN172147_c0_g1	37.0435	-4.97099	0.889064	-5.59126	2.25427e-08	1.51312e-06
TRINITY_DN37416_c0_g1	6.46128	-6.23989	1.11599	-5.59136	2.25296e-08	1.51312e-06
TRINITY_DN119962_c0_g1	5.23219	-6.29224	1.12552	-5.59051	2.26398e-08	1.51862e-06
TRINITY_DN145101_c0_g1	17.3211	-6.62328	1.18478	-5.59031	2.26669e-08	1.51941e-06
TRINITY_DN182253_c0_g3	10.4838	-7.17598	1.28368	-5.59017	2.26843e-08	1.51956e-06
TRINITY_DN189853_c1_g3	20.8554	-5.3685	0.960455	-5.58954	2.27671e-08	1.52408e-06
TRINITY_DN198737_c0_g5	14.8482	-6.88896	1.2325	-5.58942	2.27829e-08	1.52412e-06
TRINITY_DN142377_c0_g1	34.4122	-6.05639	1.08357	-5.5893	2.2799e-08	1.52418e-06
TRINITY_DN188273_c2_g1	13.2235	-5.78557	1.03525	-5.58857	2.2895e-08	1.52957e-06
TRINITY_DN190679_c0_g1	15.9688	-5.32801	0.953529	-5.58767	2.30131e-08	1.5354e-06
TRINITY_DN249964_c0_g1	6.6287	-5.21846	0.933924	-5.58768	2.30127e-08	1.5354e-06
TRINITY_DN172768_c0_g1	24.116	-6.27609	1.12326	-5.58739	2.30503e-08	1.53686e-06
TRINITY_DN180175_c0_g1	6.80857	-6.57741	1.17736	-5.58655	2.31623e-08	1.5433e-06
TRINITY_DN198425_c0_g1	21.7484	-5.41666	0.969801	-5.58533	2.33257e-08	1.55315e-06
TRINITY_DN189958_c3_g1	13.1284	-7.02757	1.25849	-5.58412	2.34887e-08	1.56296e-06
TRINITY_DN193262_c2_g3	103.105	-5.45843	0.977699	-5.58293	2.36496e-08	1.57262e-06
TRINITY_DN187240_c3_g5	22.1367	-5.40582	0.968372	-5.58238	2.37249e-08	1.57657e-06
TRINITY_DN181743_c0_g4	5.31687	-6.08238	1.08976	-5.58139	2.386e-08	1.5845e-06
TRINITY_DN173007_c0_g2	12.3384	-6.292	1.1277	-5.57951	2.41203e-08	1.59648e-06
TRINITY_DN181695_c0_g2	34.3877	-5.75695	1.03178	-5.57962	2.4105e-08	1.59648e-06
TRINITY_DN184816_c2_g1	18.7901	-6.31089	1.13102	-5.57984	2.40742e-08	1.59648e-06
TRINITY_DN185123_c0_g1	20.077	-5.83595	1.04592	-5.57972	2.40899e-08	1.59648e-06
TRINITY_DN203351_c0_g1	6.64246	-5.87308	1.05261	-5.57954	2.41153e-08	1.59648e-06
TRINITY_DN182798_c4_g1	25.5021	-5.31591	0.952902	-5.57866	2.42381e-08	1.60322e-06
TRINITY_DN186893_c0_g1	17.4781	-7.18081	1.28747	-5.57745	2.44067e-08	1.6133e-06
TRINITY_DN167584_c0_g1	21.644	-6.29769	1.12923	-5.57696	2.44759e-08	1.6168e-06
TRINITY_DN175076_c0_g1	9.87896	-6.59554	1.1827	-5.57666	2.45178e-08	1.6185e-06
TRINITY_DN186098_c0_g1	29.3442	-5.44398	0.976231	-5.57653	2.4537e-08	1.6187e-06
TRINITY_DN144188_c0_g1	25.5458	-7.01572	1.25819	-5.57605	2.46045e-08	1.62135e-06
TRINITY_DN178237_c0_g1	38.5492	-5.07348	0.909875	-5.57601	2.46097e-08	1.62135e-06
TRINITY_DN251647_c0_g1	21.6145	-6.38774	1.14565	-5.57566	2.46587e-08	1.62351e-06
TRINITY_DN196068_c4_g1	609.972	3.19289	0.572753	5.57464	2.48044e-08	1.63202e-06
TRINITY_DN173331_c0_g1	25.6613	-5.83672	1.04705	-5.57444	2.48328e-08	1.63282e-06
TRINITY_DN190192_c5_g6	45.1039	-5.54936	0.995633	-5.5737	2.49389e-08	1.63774e-06
TRINITY_DN196894_c0_g3	62.4071	7.52442	1.34999	5.57369	2.49404e-08	1.63774e-06
TRINITY_DN198258_c1_g1	219.285	-5.36051	0.961894	-5.57287	2.5058e-08	1.64438e-06
TRINITY_DN178787_c0_g1	24.7568	-6.45955	1.15927	-5.57211	2.51672e-08	1.65046e-06
TRINITY_DN144608_c0_g1	7.16907	-7.01547	1.25927	-5.57108	2.53159e-08	1.65912e-06
TRINITY_DN169665_c0_g1	18.0228	-6.90289	1.23909	-5.57092	2.53403e-08	1.65963e-06
TRINITY_DN175600_c0_g1	12.666	-6.09202	1.09362	-5.57052	2.53985e-08	1.66034e-06
TRINITY_DN181061_c0_g1	74.6617	-5.12945	0.920796	-5.57067	2.53765e-08	1.66034e-06
TRINITY_DN190740_c7_g4	5.53109	-6.40439	1.1497	-5.5705	2.5401e-08	1.66034e-06
TRINITY_DN189478_c2_g5	18.5512	-6.13674	1.10182	-5.56964	2.55266e-08	1.66697e-06
TRINITY_DN61196_c0_g1	20.7162	-6.07276	1.09034	-5.56958	2.55358e-08	1.66697e-06
TRINITY_DN192789_c1_g2	13.2777	-5.73509	1.02985	-5.56885	2.56433e-08	1.67289e-06
TRINITY_DN192156_c1_g5	261.921	4.50411	0.808891	5.56826	2.57301e-08	1.67746e-06
TRINITY_DN120132_c0_g1	9.88835	-5.53695	0.99442	-5.56802	2.57651e-08	1.67791e-06
TRINITY_DN171654_c0_g1	10.2975	-5.10082	0.916136	-5.56776	2.58041e-08	1.67791e-06
TRINITY_DN171710_c0_g1	8.85895	-5.91597	1.06251	-5.5679	2.57821e-08	1.67791e-06
TRINITY_DN239547_c0_g1	13.7825	-6.88746	1.23701	-5.56785	2.57905e-08	1.67791e-06
TRINITY_DN183535_c0_g1	15.0382	-6.46455	1.16115	-5.56739	2.58585e-08	1.68035e-06
TRINITY_DN173036_c0_g1	11.8622	-5.62756	1.01093	-5.56673	2.59562e-08	1.6856e-06
TRINITY_DN185997_c0_g2	22.2293	-5.41882	0.973644	-5.56551	2.61387e-08	1.69486e-06
TRINITY_DN189723_c4_g1	19.9744	-7.18448	1.29086	-5.56564	2.61189e-08	1.69486e-06
TRINITY_DN194607_c0_g1	17.5927	-7.19329	1.29249	-5.56544	2.61498e-08	1.69486e-06
TRINITY_DN184913_c0_g1	44.0447	-5.90295	1.06078	-5.56473	2.62555e-08	1.69951e-06
TRINITY_DN200182_c0_g2	131.974	-5.56684	1.00037	-5.5648	2.62452e-08	1.69951e-06
TRINITY_DN128440_c0_g2	10.1919	-5.38887	0.96849	-5.5642	2.63365e-08	1.70365e-06
TRINITY_DN145621_c0_g1	65.3075	-4.8371	0.86946	-5.56334	2.64653e-08	1.70977e-06
TRINITY_DN187942_c0_g1	24.4201	-5.989	1.07649	-5.56343	2.64521e-08	1.70977e-06
TRINITY_DN187631_c3_g9	14.0776	-5.46502	0.982508	-5.56232	2.66212e-08	1.71762e-06
TRINITY_DN198869_c0_g1	26.7749	-6.3031	1.13317	-5.56234	2.66174e-08	1.71762e-06
TRINITY_DN185749_c0_g1	17.9953	-5.3358	0.95955	-5.56074	2.68639e-08	1.73216e-06
TRINITY_DN69616_c0_g1	26.4923	-4.49834	0.808974	-5.56055	2.68922e-08	1.73286e-06
TRINITY_DN196256_c1_g1	88.2044	2.91026	0.523415	5.56014	2.69551e-08	1.73579e-06
TRINITY_DN181205_c1_g1	21.5108	-5.83329	1.04942	-5.55858	2.71986e-08	1.74984e-06
TRINITY_DN189140_c3_g4	17.346	-5.66434	1.01904	-5.55851	2.72083e-08	1.74984e-06
TRINITY_DN183463_c0_g1	16.1121	-5.13528	0.924012	-5.55759	2.73527e-08	1.758e-06
TRINITY_DN189359_c1_g9	10.9167	-5.08738	0.915649	-5.55605	2.75955e-08	1.77247e-06
TRINITY_DN175942_c0_g1	15.0433	-6.32754	1.13889	-5.55589	2.76207e-08	1.77294e-06
TRINITY_DN192045_c1_g2	10.1748	-5.52697	0.994884	-5.5554	2.76979e-08	1.77676e-06
TRINITY_DN175906_c0_g1	11.7736	-6.8245	1.22872	-5.55417	2.78938e-08	1.78817e-06
TRINITY_DN251286_c0_g1	12.6691	-6.76067	1.21731	-5.55378	2.79552e-08	1.79096e-06
TRINITY_DN192017_c0_g5	75.6185	4.68376	0.843455	5.55306	2.80713e-08	1.79724e-06
TRINITY_DN180239_c0_g4	18.9998	-5.63519	1.01486	-5.55267	2.81336e-08	1.80008e-06
TRINITY_DN187974_c0_g1	69.5857	-5.92282	1.06685	-5.55169	2.82919e-08	1.80853e-06
TRINITY_DN190354_c1_g1	16.1333	-5.83559	1.05115	-5.55163	2.83019e-08	1.80853e-06
TRINITY_DN180160_c0_g1	13.8545	-5.40118	0.973038	-5.55084	2.84301e-08	1.81556e-06
TRINITY_DN40401_c0_g1	15.6269	-6.10674	1.10023	-5.55042	2.84979e-08	1.81873e-06
TRINITY_DN184579_c0_g1	33.2795	-5.67565	1.02265	-5.54996	2.85733e-08	1.82238e-06
TRINITY_DN163732_c0_g1	28.1342	-5.81758	1.04829	-5.54961	2.86299e-08	1.82307e-06
TRINITY_DN188603_c2_g4	32.5301	-5.85725	1.05544	-5.54957	2.86371e-08	1.82307e-06
TRINITY_DN188917_c7_g2	16.1518	-6.19783	1.11682	-5.54956	2.86389e-08	1.82307e-06
TRINITY_DN195756_c1_g1	20.365	-4.74734	0.855503	-5.54918	2.8702e-08	1.82592e-06
TRINITY_DN177849_c0_g1	9.22979	-6.39364	1.15227	-5.54875	2.87723e-08	1.82923e-06
TRINITY_DN180824_c0_g1	17.8397	-5.74195	1.03497	-5.54793	2.89076e-08	1.83666e-06
TRINITY_DN119383_c0_g1	11.3196	-6.8658	1.23761	-5.54761	2.89596e-08	1.8388e-06
TRINITY_DN159742_c0_g1	17.1899	-6.66315	1.20134	-5.54641	2.91588e-08	1.85027e-06
TRINITY_DN199914_c0_g2	132.323	1.7579	0.316989	5.54563	2.92895e-08	1.85738e-06
TRINITY_DN145649_c0_g1	9.55584	-6.25342	1.12767	-5.54543	2.93225e-08	1.8576e-06
TRINITY_DN167600_c0_g1	13.2344	-4.76286	0.858886	-5.54539	2.93301e-08	1.8576e-06
TRINITY_DN172137_c0_g1	13.7123	-6.76143	1.21944	-5.54469	2.94481e-08	1.86271e-06
TRINITY_DN175031_c0_g1	41.6529	-6.00502	1.08301	-5.54475	2.94376e-08	1.86271e-06
TRINITY_DN196769_c2_g1	8.44962	-5.66679	1.02213	-5.54408	2.95505e-08	1.868e-06
TRINITY_DN178007_c1_g2	47.4793	-6.00926	1.08408	-5.54319	2.97009e-08	1.87632e-06
TRINITY_DN182358_c0_g1	17.5916	-5.38651	0.971923	-5.54212	2.9884e-08	1.88669e-06
TRINITY_DN134351_c0_g1	12.6408	-5.74376	1.03646	-5.54173	2.99491e-08	1.88961e-06
TRINITY_DN172580_c0_g2	14.868	-6.36713	1.14921	-5.54043	3.01735e-08	1.90137e-06
TRINITY_DN182021_c0_g1	40.2923	-6.03324	1.08895	-5.54044	3.01715e-08	1.90137e-06
TRINITY_DN181407_c0_g1	10.4537	-6.50895	1.17489	-5.54007	3.02357e-08	1.90288e-06
TRINITY_DN198459_c2_g1	15.2752	-7.46638	1.34769	-5.54011	3.02274e-08	1.90288e-06
TRINITY_DN182583_c0_g1	57.3139	-5.24162	0.946255	-5.53933	3.03636e-08	1.90973e-06
TRINITY_DN126594_c0_g1	27.521	-6.825	1.23217	-5.53902	3.04166e-08	1.91186e-06
TRINITY_DN190340_c1_g2	5.91316	-6.28227	1.13425	-5.53872	3.04692e-08	1.91396e-06
TRINITY_DN141860_c0_g1	225.877	4.499	0.812355	5.53822	3.0556e-08	1.9179e-06
TRINITY_DN177626_c0_g1	5.77999	-6.63808	1.19861	-5.53814	3.05702e-08	1.9179e-06
TRINITY_DN181435_c0_g2	17.3457	-4.8224	0.8709	-5.53726	3.07235e-08	1.9263e-06
TRINITY_DN176028_c0_g2	8.69878	-6.10396	1.10264	-5.53576	3.09882e-08	1.94168e-06
TRINITY_DN195107_c4_g2	30.484	-6.22846	1.12518	-5.53552	3.10314e-08	1.94317e-06
TRINITY_DN189039_c3_g2	14.7154	-7.14957	1.29162	-5.53535	3.10599e-08	1.94373e-06
TRINITY_DN190482_c4_g5	173.174	-5.50442	0.99447	-5.53503	3.11171e-08	1.9461e-06
TRINITY_DN174771_c0_g3	18.1013	-6.36216	1.14961	-5.53417	3.12712e-08	1.95451e-06
TRINITY_DN165742_c0_g1	12.0538	-6.60949	1.19437	-5.53387	3.13247e-08	1.95663e-06
TRINITY_DN193036_c0_g1	26.482	-6.39872	1.15641	-5.53325	3.14354e-08	1.96231e-06
TRINITY_DN199045_c5_g1	16.1091	-6.00043	1.08449	-5.53293	3.14923e-08	1.96464e-06
TRINITY_DN190740_c7_g3	7.36642	-6.04855	1.09323	-5.53273	3.15279e-08	1.96563e-06
TRINITY_DN182259_c0_g2	31.5464	-4.90379	0.886351	-5.53256	3.15586e-08	1.96632e-06
TRINITY_DN147101_c0_g4	10.14	-6.4719	1.16992	-5.5319	3.16777e-08	1.97251e-06
TRINITY_DN182842_c0_g1	13.7104	-7.25598	1.3118	-5.5313	3.17866e-08	1.97559e-06
TRINITY_DN183902_c0_g1	18.5763	-5.89225	1.06524	-5.53138	3.17725e-08	1.97559e-06
TRINITY_DN194635_c1_g3	25.3406	-5.57076	1.0071	-5.5315	3.17503e-08	1.97559e-06
TRINITY_DN185572_c0_g1	7.97078	-6.2555	1.13108	-5.53058	3.19179e-08	1.98253e-06
TRINITY_DN141545_c0_g1	12.7731	-6.95977	1.25847	-5.53035	3.19585e-08	1.98381e-06
TRINITY_DN177417_c0_g1	12.7271	-5.69219	1.0293	-5.53016	3.19936e-08	1.98475e-06
TRINITY_DN34601_c0_g1	8.16907	-6.9823	1.26274	-5.52947	3.21196e-08	1.99134e-06
TRINITY_DN191687_c0_g1	71.8178	6.3629	1.15078	5.52919	3.21721e-08	1.99335e-06
TRINITY_DN195027_c0_g1	287.505	5.9777	1.08118	5.52888	3.22286e-08	1.99562e-06
TRINITY_DN184934_c0_g2	11.6136	-6.45508	1.16773	-5.52788	3.24119e-08	2.00448e-06
TRINITY_DN199376_c0_g5	1031.73	2.76548	0.500278	5.52789	3.2411e-08	2.00448e-06
TRINITY_DN182069_c0_g1	8.38506	-6.46572	1.16976	-5.52741	3.2499e-08	2.00738e-06
TRINITY_DN195969_c1_g2	86.0447	-6.98205	1.26316	-5.52745	3.24925e-08	2.00738e-06
TRINITY_DN189133_c1_g2	42.2885	-5.3915	0.975475	-5.52705	3.25653e-08	2.01023e-06
TRINITY_DN195139_c0_g1	847.447	-7.4338	1.34507	-5.5267	3.26308e-08	2.01304e-06
TRINITY_DN195208_c0_g2	5545.63	2.88638	0.522281	5.52649	3.26698e-08	2.0142e-06
TRINITY_DN184259_c0_g1	29.7657	-3.73804	0.676468	-5.52582	3.27945e-08	2.02064e-06
TRINITY_DN188898_c0_g1	323.295	-6.85293	1.24042	-5.52467	3.30113e-08	2.03148e-06
TRINITY_DN189839_c0_g1	19.2116	-6.88725	1.24661	-5.52476	3.29931e-08	2.03148e-06
TRINITY_DN161341_c0_g1	15.2184	-6.85991	1.24201	-5.52321	3.32864e-08	2.04624e-06
TRINITY_DN165503_c0_g1	8.20988	-6.29194	1.13919	-5.52318	3.3292e-08	2.04624e-06
TRINITY_DN188383_c0_g1	16.2116	-4.23032	0.766212	-5.52108	3.36914e-08	2.06951e-06
TRINITY_DN188611_c0_g2	359.434	-5.85601	1.06076	-5.52058	3.37881e-08	2.07418e-06
TRINITY_DN180883_c0_g1	170.695	-4.65063	0.842616	-5.51928	3.404e-08	2.08708e-06
TRINITY_DN192595_c1_g8	14.0974	-5.01154	0.90799	-5.51937	3.40208e-08	2.08708e-06
TRINITY_DN195881_c7_g3	13.5521	-5.71172	1.03525	-5.51723	3.4438e-08	2.11019e-06
TRINITY_DN194381_c1_g2	4.31541	-6.47667	1.174	-5.51674	3.45342e-08	2.11478e-06
TRINITY_DN184022_c0_g1	10.1217	-6.37913	1.15663	-5.51527	3.48237e-08	2.1312e-06
TRINITY_DN223205_c0_g1	9.053	-4.8826	0.885403	-5.51455	3.49678e-08	2.13871e-06
TRINITY_DN155301_c0_g1	20.0829	-6.73805	1.2219	-5.51439	3.49993e-08	2.13933e-06
TRINITY_DN173272_c1_g1	8.25399	-6.41214	1.16303	-5.5133	3.52159e-08	2.15125e-06
TRINITY_DN188498_c3_g3	15.8468	-5.44373	0.987507	-5.51261	3.53559e-08	2.15848e-06
TRINITY_DN193502_c0_g1	23.3051	-6.97534	1.26559	-5.51155	3.55689e-08	2.17016e-06
TRINITY_DN121814_c0_g1	16.6307	-5.58511	1.01341	-5.5112	3.56396e-08	2.17314e-06
TRINITY_DN197404_c0_g4	32.4054	-5.88428	1.06787	-5.51028	3.58266e-08	2.18321e-06
TRINITY_DN188183_c0_g2	15.795	-5.24796	0.952636	-5.50889	3.61106e-08	2.19918e-06
TRINITY_DN177972_c0_g1	10.0534	-6.10589	1.10867	-5.50739	3.64202e-08	2.21668e-06
TRINITY_DN181844_c0_g1	18.7284	-6.67856	1.21306	-5.50554	3.68045e-08	2.23866e-06
TRINITY_DN183377_c0_g1	31.5833	-6.31018	1.14617	-5.50543	3.68261e-08	2.23866e-06
TRINITY_DN189357_c0_g1	296.201	-6.00301	1.09043	-5.50515	3.6885e-08	2.24088e-06
TRINITY_DN189226_c0_g1	16.7473	-5.12229	0.930692	-5.50375	3.71794e-08	2.25739e-06
TRINITY_DN191515_c0_g1	12.3209	-6.71771	1.22076	-5.50288	3.73641e-08	2.26723e-06
TRINITY_DN199527_c0_g1	400.012	5.23786	0.951924	5.50239	3.74678e-08	2.27214e-06
TRINITY_DN180741_c1_g6	10.0974	-6.59762	1.19914	-5.50194	3.75631e-08	2.27515e-06
TRINITY_DN191662_c0_g1	35.067	-3.86623	0.702689	-5.50205	3.75406e-08	2.27515e-06
TRINITY_DN185572_c0_g2	11.3191	-5.58657	1.01556	-5.501	3.77652e-08	2.28601e-06
TRINITY_DN58827_c0_g1	7.93178	-4.59002	0.834771	-5.49854	3.82948e-08	2.31666e-06
TRINITY_DN195895_c0_g2	11.1187	-5.97684	1.08711	-5.49792	3.84295e-08	2.32341e-06
TRINITY_DN184648_c0_g1	37.8625	-5.28846	0.961937	-5.49771	3.84748e-08	2.32473e-06
TRINITY_DN176174_c0_g1	16.9119	-5.54119	1.00796	-5.49743	3.85366e-08	2.32706e-06
TRINITY_DN253721_c0_g1	11.2707	-5.8707	1.06808	-5.49649	3.87419e-08	2.33804e-06
TRINITY_DN184061_c1_g5	36.8283	-5.49008	0.99897	-5.49574	3.89066e-08	2.34657e-06
TRINITY_DN193546_c0_g1	1912.36	-1.74004	0.31668	-5.49463	3.91541e-08	2.36007e-06
TRINITY_DN197674_c4_g10	12.7423	-6.20766	1.12982	-5.49438	3.92094e-08	2.36197e-06
TRINITY_DN196414_c2_g7	8.15292	-6.53298	1.18921	-5.49353	3.9397e-08	2.37185e-06
TRINITY_DN194682_c4_g2	19.5993	-5.8219	1.05986	-5.49308	3.94991e-08	2.37656e-06
TRINITY_DN154262_c0_g1	7.11997	-5.95017	1.08324	-5.49294	3.95297e-08	2.37697e-06
TRINITY_DN193472_c0_g5	29.246	-5.84906	1.06496	-5.49228	3.96773e-08	2.38441e-06
TRINITY_DN183864_c1_g2	34.6867	-5.47798	0.997476	-5.49184	3.97765e-08	2.38894e-06
TRINITY_DN195225_c0_g3	587.337	2.62858	0.478651	5.49163	3.98247e-08	2.39039e-06
TRINITY_DN152298_c0_g1	8.90767	-6.7568	1.23056	-5.49083	4.00052e-08	2.39979e-06
TRINITY_DN190365_c0_g1	44.463	-5.54973	1.01075	-5.4907	4.00346e-08	2.40011e-06
TRINITY_DN198226_c4_g3	5.47328	-6.21873	1.13275	-5.48992	4.02106e-08	2.40921e-06
TRINITY_DN183642_c0_g1	12.0322	-6.2489	1.13842	-5.48911	4.03969e-08	2.41603e-06
TRINITY_DN46465_c0_g1	19.4678	-5.53335	1.00806	-5.48913	4.03927e-08	2.41603e-06
TRINITY_DN67760_c0_g1	38.2898	-5.89949	1.07474	-5.48924	4.03669e-08	2.41603e-06
TRINITY_DN130715_c0_g1	22.6781	-6.12606	1.11625	-5.48809	4.06307e-08	2.42687e-06
TRINITY_DN177995_c0_g1	9.73066	-6.7421	1.22861	-5.48758	4.07484e-08	2.42687e-06
TRINITY_DN181452_c1_g1	19.616	-5.33813	0.972734	-5.48776	4.07067e-08	2.42687e-06
TRINITY_DN183864_c1_g1	17.3283	-5.48054	0.998714	-5.48759	4.07444e-08	2.42687e-06
TRINITY_DN187181_c0_g9	18.953	-5.62046	1.02411	-5.48816	4.06131e-08	2.42687e-06
TRINITY_DN188435_c1_g5	41.2707	-5.09775	0.928944	-5.48768	4.07248e-08	2.42687e-06
TRINITY_DN188527_c0_g1	186.011	-5.75055	1.0479	-5.48769	4.07218e-08	2.42687e-06
TRINITY_DN95383_c0_g1	10.9368	-7.60121	1.38536	-5.48683	4.09221e-08	2.43577e-06
TRINITY_DN189463_c0_g1	61.1843	-5.30893	0.967698	-5.48614	4.1081e-08	2.44377e-06
TRINITY_DN174844_c0_g1	33.8674	-5.98569	1.09113	-5.48577	4.11675e-08	2.44746e-06
TRINITY_DN184326_c0_g2	8.27788	-6.52294	1.18909	-5.48564	4.11976e-08	2.44779e-06
TRINITY_DN185296_c0_g1	13.9967	-6.0826	1.10892	-5.48518	4.13052e-08	2.45127e-06
TRINITY_DN186246_c4_g7	5.24245	-6.00543	1.09485	-5.48518	4.13049e-08	2.45127e-06
TRINITY_DN185734_c0_g1	14.7199	-6.99444	1.27537	-5.48426	4.15211e-08	2.46262e-06
TRINITY_DN193849_c0_g15	9.03293	-6.35189	1.1584	-5.48334	4.1737e-08	2.47395e-06
TRINITY_DN120293_c0_g1	16.3143	-5.3117	0.968742	-5.48309	4.17958e-08	2.47597e-06
TRINITY_DN191895_c2_g1	16.5233	-7.1165	1.29798	-5.48274	4.18788e-08	2.47942e-06
TRINITY_DN175391_c0_g1	26.4063	-5.71743	1.0429	-5.48227	4.19906e-08	2.48456e-06
TRINITY_DN188435_c1_g3	14.2373	-5.23901	0.955939	-5.48049	4.24159e-08	2.50824e-06
TRINITY_DN200182_c0_g1	17.3936	-7.07016	1.29016	-5.48008	4.25134e-08	2.51252e-06
TRINITY_DN182860_c0_g2	10.261	-6.27769	1.14563	-5.4797	4.2605e-08	2.51644e-06
TRINITY_DN192536_c0_g3	32.7933	-5.77112	1.05332	-5.47897	4.27805e-08	2.52532e-06
TRINITY_DN187838_c0_g1	38.6517	-5.14104	0.938378	-5.47865	4.28592e-08	2.52847e-06
TRINITY_DN184784_c0_g1	16.4404	-6.23477	1.13806	-5.47844	4.29099e-08	2.52996e-06
TRINITY_DN166143_c0_g1	14.7047	-5.06874	0.925236	-5.47832	4.2938e-08	2.53013e-06
TRINITY_DN188724_c1_g5	12.1344	-6.19476	1.13093	-5.47759	4.31149e-08	2.53813e-06
TRINITY_DN198396_c0_g3	30.432	-2.8149	0.513897	-5.47755	4.31247e-08	2.53813e-06
TRINITY_DN190492_c0_g2	22.6698	-5.82176	1.06293	-5.47711	4.3234e-08	2.54306e-06
TRINITY_DN186511_c0_g4	18.5676	-6.00051	1.09618	-5.47402	4.39929e-08	2.5861e-06
TRINITY_DN195107_c4_g4	29.6296	-6.15615	1.12463	-5.47393	4.40175e-08	2.5861e-06
TRINITY_DN135038_c0_g1	30.2659	-5.01666	0.916541	-5.47347	4.41303e-08	2.59121e-06
TRINITY_DN175407_c0_g1	20.4036	-4.46053	0.814955	-5.47335	4.41601e-08	2.59144e-06
TRINITY_DN179210_c0_g1	14.8502	-5.43628	0.993269	-5.47312	4.42189e-08	2.59336e-06
TRINITY_DN180003_c1_g1	6.48526	-6.28412	1.14822	-5.47292	4.42685e-08	2.59475e-06
TRINITY_DN55507_c0_g1	7.70409	-6.76228	1.23567	-5.47255	4.43615e-08	2.59867e-06
TRINITY_DN145844_c0_g1	11.3004	-6.65815	1.21694	-5.47122	4.46954e-08	2.6167e-06
TRINITY_DN173501_c0_g1	64.978	-6.09945	1.11521	-5.46931	4.51795e-08	2.64349e-06
TRINITY_DN38985_c0_g1	10.6241	-6.3585	1.16282	-5.46819	4.54659e-08	2.65869e-06
TRINITY_DN184969_c0_g1	11.3891	-5.19395	0.950087	-5.46681	4.58199e-08	2.67782e-06
TRINITY_DN172826_c0_g1	22.3825	-4.73725	0.866717	-5.46574	4.60969e-08	2.69244e-06
TRINITY_DN200441_c1_g1	166.584	-6.13548	1.1227	-5.46493	4.63094e-08	2.70327e-06
TRINITY_DN195142_c0_g3	9.72797	-6.83186	1.25044	-5.46358	4.6662e-08	2.72067e-06
TRINITY_DN199298_c6_g2	55.117	-5.2751	0.965498	-5.46361	4.66559e-08	2.72067e-06
TRINITY_DN187691_c0_g7	81.2719	-5.14466	0.941665	-5.46336	4.67202e-08	2.72247e-06
TRINITY_DN174031_c0_g1	20.1989	-6.39893	1.1713	-5.46308	4.6794e-08	2.72519e-06
TRINITY_DN173008_c0_g1	30.7095	-6.58905	1.20615	-5.46288	4.6848e-08	2.72674e-06
TRINITY_DN174789_c0_g1	72.3302	5.88871	1.07801	5.4626	4.69209e-08	2.72939e-06
TRINITY_DN190974_c1_g2	25.6697	-5.71484	1.04639	-5.4615	4.72123e-08	2.74475e-06
TRINITY_DN173890_c0_g1	417.533	-5.74745	1.05245	-5.46103	4.73382e-08	2.75046e-06
TRINITY_DN184816_c2_g2	20.3005	-4.84469	0.8872	-5.46066	4.74371e-08	2.75461e-06
TRINITY_DN188524_c3_g3	15.524	-5.70021	1.04391	-5.46046	4.74905e-08	2.7561e-06
TRINITY_DN186414_c0_g1	9.4488	-6.64349	1.2168	-5.45979	4.76688e-08	2.76485e-06
TRINITY_DN187646_c1_g1	14.2998	-6.63792	1.21581	-5.45968	4.76981e-08	2.76494e-06
TRINITY_DN162017_c0_g1	13.8299	-6.1725	1.13076	-5.45869	4.79658e-08	2.7765e-06
TRINITY_DN185302_c0_g1	14.4447	-6.91113	1.26609	-5.45863	4.79809e-08	2.7765e-06
TRINITY_DN190965_c8_g3	18.5471	-6.06836	1.11169	-5.45869	4.79649e-08	2.7765e-06
TRINITY_DN161458_c0_g1	14.2336	-6.52111	1.19467	-5.4585	4.80183e-08	2.77705e-06
TRINITY_DN184542_c0_g1	40.2526	-5.43154	0.995371	-5.4568	4.84783e-08	2.80204e-06
TRINITY_DN184158_c0_g1	26.5174	-5.20562	0.954133	-5.45587	4.87335e-08	2.81515e-06
TRINITY_DN175316_c0_g1	14.9276	-7.33677	1.34485	-5.45547	4.88427e-08	2.8182e-06
TRINITY_DN193729_c2_g10	7.76017	-5.3771	0.985616	-5.45557	4.88168e-08	2.8182e-06
TRINITY_DN146001_c0_g1	14.4289	-5.58301	1.02381	-5.45318	4.94774e-08	2.85318e-06
TRINITY_DN171786_c1_g1	12.1237	-6.27514	1.1508	-5.45286	4.95664e-08	2.85519e-06
TRINITY_DN191993_c1_g3	62.0854	-6.20411	1.13779	-5.45275	4.95981e-08	2.85519e-06
TRINITY_DN35508_c0_g1	17.7079	-5.91731	1.08519	-5.45277	4.95921e-08	2.85519e-06
TRINITY_DN186152_c1_g2	40.8139	-6.29405	1.1545	-5.45177	4.98706e-08	2.86923e-06
TRINITY_DN18677_c0_g1	8.70594	-5.34703	0.980862	-5.45136	4.99872e-08	2.87097e-06
TRINITY_DN197712_c0_g1	579.967	3.57291	0.655408	5.45142	4.99679e-08	2.87097e-06
TRINITY_DN248642_c0_g1	6.86236	-6.92085	1.26954	-5.45146	4.99583e-08	2.87097e-06
TRINITY_DN189919_c3_g1	16.6867	-5.54088	1.01647	-5.4511	5.00595e-08	2.87347e-06
TRINITY_DN18489_c0_g1	4.76979	-6.52702	1.19758	-5.45018	5.03183e-08	2.88667e-06
TRINITY_DN193970_c2_g2	6.23505	-6.67958	1.22566	-5.44978	5.04334e-08	2.89161e-06
TRINITY_DN198172_c3_g3	52.7221	-4.47044	0.82034	-5.4495	5.05126e-08	2.89449e-06
TRINITY_DN189178_c0_g1	28.6305	-4.92465	0.903744	-5.44916	5.06083e-08	2.89831e-06
TRINITY_DN166472_c0_g1	9.66308	-6.29156	1.15475	-5.44841	5.08218e-08	2.90887e-06
TRINITY_DN178337_c0_g1	11.4593	-6.90889	1.26816	-5.44796	5.09504e-08	2.91456e-06
TRINITY_DN199613_c1_g1	111.372	2.13433	0.39178	5.44777	5.10045e-08	2.91599e-06
TRINITY_DN187959_c3_g7	6.45652	-6.09872	1.11954	-5.4475	5.10823e-08	2.91876e-06
TRINITY_DN44511_c0_g1	26.2292	-7.34348	1.34874	-5.4447	5.1893e-08	2.96339e-06
TRINITY_DN184491_c0_g1	17.6131	-6.18215	1.13562	-5.44387	5.21353e-08	2.97553e-06
TRINITY_DN174832_c0_g1	8.81478	-6.57815	1.20873	-5.4422	5.26276e-08	3.00191e-06
TRINITY_DN230128_c0_g1	11.6844	-6.52832	1.1996	-5.44207	5.26644e-08	3.00229e-06
TRINITY_DN188398_c0_g1	18.8988	-5.11261	0.939506	-5.44181	5.27418e-08	3.00499e-06
TRINITY_DN180039_c0_g1	14.7207	-5.23178	0.961427	-5.44169	5.27782e-08	3.00535e-06
TRINITY_DN196334_c0_g1	31.7205	4.62201	0.8495	5.44086	5.30241e-08	3.01763e-06
TRINITY_DN173309_c0_g1	27.9001	-5.64558	1.03778	-5.44004	5.32672e-08	3.02974e-06
TRINITY_DN193778_c0_g1	590.096	3.9384	0.724069	5.43925	5.35042e-08	3.04149e-06
TRINITY_DN166965_c0_g1	38.6457	-5.72976	1.05346	-5.43896	5.35915e-08	3.04472e-06
TRINITY_DN190192_c4_g2	5.47994	-6.33291	1.16444	-5.43858	5.37073e-08	3.04956e-06
TRINITY_DN186521_c0_g1	7.39329	-6.47392	1.1906	-5.43752	5.40271e-08	3.06598e-06
TRINITY_DN183238_c0_g1	16.2162	-5.67209	1.04327	-5.43684	5.42333e-08	3.07593e-06
TRINITY_DN169701_c0_g1	41.1854	-5.68414	1.04563	-5.43611	5.44574e-08	3.08689e-06
TRINITY_DN186716_c0_g1	43.3651	-5.24135	0.964238	-5.43574	5.45699e-08	3.09151e-06
TRINITY_DN185172_c0_g2	10.657	-6.66149	1.22572	-5.43477	5.48674e-08	3.1066e-06
TRINITY_DN191625_c1_g1	183.322	-5.11916	0.942031	-5.43417	5.50508e-08	3.11522e-06
TRINITY_DN18509_c0_g1	10.0292	-5.94013	1.09329	-5.43328	5.53281e-08	3.12914e-06
TRINITY_DN192230_c4_g2	25.588	-4.96537	0.913956	-5.43283	5.54659e-08	3.13516e-06
TRINITY_DN179301_c0_g1	29.2353	-5.32759	0.980722	-5.43231	5.5628e-08	3.14254e-06
TRINITY_DN160908_c0_g1	27.4363	-5.9634	1.0978	-5.43214	5.56837e-08	3.14391e-06
TRINITY_DN194384_c0_g6	358.877	-3.39922	0.625806	-5.43174	5.58058e-08	3.14902e-06
TRINITY_DN223700_c0_g1	9.03944	-6.40739	1.17967	-5.43149	5.5884e-08	3.15165e-06
TRINITY_DN168856_c1_g2	12.3537	-6.63444	1.22156	-5.43113	5.59996e-08	3.15639e-06
TRINITY_DN185564_c3_g5	24.8955	-6.01595	1.10779	-5.43056	5.61763e-08	3.16457e-06
TRINITY_DN210446_c0_g1	14.3889	-5.15072	0.948639	-5.42959	5.64829e-08	3.18005e-06
TRINITY_DN173713_c0_g1	25.6223	-5.36788	0.988827	-5.42853	5.68194e-08	3.19679e-06
TRINITY_DN174208_c0_g1	29.7691	-5.69781	1.04962	-5.42845	5.68443e-08	3.19679e-06
TRINITY_DN191533_c0_g1	25.4651	-5.86307	1.08027	-5.42743	5.71715e-08	3.21338e-06
TRINITY_DN185939_c0_g2	6.1439	-6.5992	1.21594	-5.42726	5.72247e-08	3.21456e-06
TRINITY_DN141692_c0_g1	25.1518	-5.35869	0.987481	-5.42663	5.74295e-08	3.22244e-06
TRINITY_DN184425_c0_g1	17.6617	-4.97526	0.91682	-5.42665	5.74226e-08	3.22244e-06
TRINITY_DN178486_c0_g3	14.6072	-6.27257	1.15604	-5.42592	5.76554e-08	3.23149e-06
TRINITY_DN197942_c1_g1	1124.28	1.04801	0.193147	5.42598	5.76363e-08	3.23149e-06
TRINITY_DN168452_c0_g1	30.1785	-5.76647	1.06287	-5.42539	5.78285e-08	3.23937e-06
TRINITY_DN191762_c0_g1	8.68892	-6.71502	1.2379	-5.42452	5.81101e-08	3.25332e-06
TRINITY_DN129356_c0_g1	6.74042	-6.26956	1.15593	-5.42381	5.83431e-08	3.26453e-06
TRINITY_DN223340_c0_g1	4.5588	-6.35276	1.17162	-5.42219	5.88743e-08	3.29241e-06
TRINITY_DN165311_c0_g1	14.8372	-6.74789	1.24458	-5.42181	5.89984e-08	3.29751e-06
TRINITY_DN186293_c1_g3	8.23962	-6.05157	1.11625	-5.42137	5.91452e-08	3.30202e-06
TRINITY_DN188575_c0_g1	12.3448	-5.95887	1.09914	-5.4214	5.91344e-08	3.30202e-06
TRINITY_DN198151_c0_g2	559.148	2.38511	0.439986	5.42088	5.93076e-08	3.30923e-06
TRINITY_DN163395_c0_g1	9.63081	-6.0405	1.11435	-5.42063	5.93896e-08	3.31043e-06
TRINITY_DN181198_c0_g2	39.4673	-5.8927	1.08713	-5.42044	5.94526e-08	3.31043e-06
TRINITY_DN188522_c0_g1	17.4131	-5.98552	1.10426	-5.42041	5.94616e-08	3.31043e-06
TRINITY_DN190573_c0_g1	13.8746	-6.22263	1.14798	-5.42051	5.94298e-08	3.31043e-06
TRINITY_DN183415_c0_g1	16.2347	-6.55053	1.20861	-5.41987	5.96427e-08	3.31866e-06
TRINITY_DN186506_c0_g1	18.5661	-5.8566	1.08063	-5.41962	5.97272e-08	3.31966e-06
TRINITY_DN196677_c3_g2	47.609	-2.12535	0.392157	-5.41963	5.97224e-08	3.31966e-06
TRINITY_DN37603_c0_g1	8.75946	-6.39732	1.18054	-5.419	5.99329e-08	3.32924e-06
TRINITY_DN83324_c0_g1	6.59986	-6.05572	1.11755	-5.41875	6.00179e-08	3.33211e-06
TRINITY_DN169912_c0_g1	17.9675	-4.87142	0.899186	-5.41759	6.04077e-08	3.35189e-06
TRINITY_DN185714_c0_g1	20.2939	-5.42419	1.00139	-5.41668	6.07168e-08	3.36653e-06
TRINITY_DN192374_c1_g1	20.4654	-4.95248	0.914313	-5.41661	6.0739e-08	3.36653e-06
TRINITY_DN197883_c0_g1	20.9769	-7.00998	1.2943	-5.41603	6.09373e-08	3.37565e-06
TRINITY_DN1948_c0_g1	5.01285	-6.18979	1.14295	-5.41564	6.10708e-08	3.38117e-06
TRINITY_DN176963_c0_g1	17.5626	-6.52031	1.2041	-5.41507	6.12655e-08	3.39007e-06
TRINITY_DN6198_c0_g1	7.1858	-6.48066	1.19688	-5.41464	6.14113e-08	3.39626e-06
TRINITY_DN184868_c0_g1	24.4459	-4.22838	0.780937	-5.4145	6.1461e-08	3.39712e-06
TRINITY_DN186939_c0_g3	21.5509	-7.1607	1.32257	-5.41421	6.15586e-08	3.40064e-06
TRINITY_DN160255_c0_g1	5.65865	-6.09749	1.12638	-5.41334	6.18588e-08	3.41533e-06
TRINITY_DN185078_c0_g1	15.1661	-5.23542	0.967155	-5.41322	6.19024e-08	3.41585e-06
TRINITY_DN184862_c0_g2	257.838	-4.77627	0.882372	-5.41299	6.19797e-08	3.41823e-06
TRINITY_DN141886_c0_g1	29.122	-6.70785	1.23936	-5.41234	6.22074e-08	3.42889e-06
TRINITY_DN182162_c0_g1	23.0533	-5.84896	1.08074	-5.41201	6.23226e-08	3.43335e-06
TRINITY_DN157143_c0_g1	9.50909	-6.20797	1.14721	-5.41138	6.2541e-08	3.44348e-06
TRINITY_DN173956_c0_g1	14.3286	-6.6164	1.22277	-5.41102	6.26681e-08	3.44847e-06
TRINITY_DN178772_c0_g1	21.7881	-6.90509	1.27614	-5.41092	6.27006e-08	3.44847e-06
TRINITY_DN188149_c0_g3	17.6136	-4.95151	0.915342	-5.40946	6.32153e-08	3.47486e-06
TRINITY_DN183687_c0_g1	114.98	-5.02855	0.929615	-5.40928	6.32775e-08	3.47637e-06
TRINITY_DN188713_c0_g1	15.5077	-5.54646	1.02544	-5.40887	6.34245e-08	3.48253e-06
TRINITY_DN191095_c0_g2	28.7164	-5.72858	1.05938	-5.40748	6.39172e-08	3.50765e-06
TRINITY_DN9835_c0_g1	22.954	-6.38907	1.1817	-5.40666	6.42121e-08	3.5219e-06
TRINITY_DN176504_c0_g1	14.5264	-6.86531	1.26985	-5.40641	6.42998e-08	3.52477e-06
TRINITY_DN191886_c0_g9	7.50478	-5.65096	1.04525	-5.40631	6.43361e-08	3.52483e-06
TRINITY_DN196731_c0_g2	11.4689	-6.16701	1.14076	-5.40606	6.44267e-08	3.52786e-06
TRINITY_DN183785_c1_g1	9.92279	-5.82463	1.0775	-5.40571	6.45524e-08	3.5328e-06
TRINITY_DN193849_c0_g11	9.57636	-5.06623	0.937451	-5.40426	6.50767e-08	3.55955e-06
TRINITY_DN179679_c0_g1	5.8498	-6.27773	1.16189	-5.40304	6.55202e-08	3.57988e-06
TRINITY_DN188845_c0_g1	16.9587	-6.18535	1.14479	-5.40306	6.55124e-08	3.57988e-06
TRINITY_DN192432_c0_g1	39.7211	-6.05714	1.12111	-5.40279	6.56118e-08	3.58293e-06
TRINITY_DN194395_c3_g1	61.2311	-5.09858	0.943711	-5.40269	6.56487e-08	3.58298e-06
TRINITY_DN186105_c0_g1	11.8352	-6.40978	1.1865	-5.40227	6.58016e-08	3.58937e-06
TRINITY_DN187848_c0_g1	52.9338	-4.32404	0.800461	-5.40193	6.59272e-08	3.59229e-06
TRINITY_DN193892_c0_g1	31.6887	-5.54	1.02554	-5.40202	6.58956e-08	3.59229e-06
TRINITY_DN18268_c0_g1	16.7509	-6.36194	1.17779	-5.40161	6.60437e-08	3.59668e-06
TRINITY_DN155219_c0_g1	26.6164	-6.19876	1.14762	-5.4014	6.61229e-08	3.59903e-06
TRINITY_DN180054_c0_g1	7.56376	-5.81832	1.07725	-5.40106	6.6248e-08	3.60388e-06
TRINITY_DN178298_c0_g4	6.58256	-6.33875	1.17364	-5.40094	6.62925e-08	3.60433e-06
TRINITY_DN182875_c0_g1	28.25	-6.41048	1.18723	-5.39953	6.68159e-08	3.63082e-06
TRINITY_DN176916_c0_g1	28.0573	-6.27806	1.16277	-5.39924	6.69223e-08	3.63462e-06
TRINITY_DN159192_c0_g1	9.59982	-6.11083	1.13184	-5.39901	6.70103e-08	3.63742e-06
TRINITY_DN150079_c0_g1	5.49635	-6.60702	1.22379	-5.39883	6.70758e-08	3.639e-06
TRINITY_DN252262_c0_g1	5.5243	-6.07928	1.12621	-5.398	6.73864e-08	3.65387e-06
TRINITY_DN187917_c3_g1	7.11936	-5.9191	1.09674	-5.39698	6.77735e-08	3.67286e-06
TRINITY_DN121780_c0_g1	20.2897	-6.61124	1.22537	-5.39529	6.84136e-08	3.70353e-06
TRINITY_DN190482_c4_g4	15.9601	-4.71605	0.874105	-5.3953	6.84099e-08	3.70353e-06
TRINITY_DN184340_c0_g1	16.8288	-6.76291	1.25358	-5.39488	6.85704e-08	3.71001e-06
TRINITY_DN183969_c1_g14	4.79551	-6.28276	1.16462	-5.39468	6.86445e-08	3.71201e-06
TRINITY_DN190678_c0_g2	33.0938	-6.5004	1.20502	-5.39443	6.87403e-08	3.71517e-06
TRINITY_DN180305_c0_g1	15.6938	-5.38008	0.997366	-5.39429	6.87954e-08	3.71543e-06
TRINITY_DN189444_c0_g1	13.9039	-6.04549	1.12073	-5.39423	6.88194e-08	3.71543e-06
TRINITY_DN168345_c0_g1	5.09866	-6.42141	1.19057	-5.39356	6.90734e-08	3.72512e-06
TRINITY_DN6608_c0_g1	10.0344	-6.35681	1.17858	-5.39363	6.90471e-08	3.72512e-06
TRINITY_DN189049_c3_g1	5.64019	-6.70494	1.24331	-5.39281	6.93642e-08	3.73676e-06
TRINITY_DN189177_c1_g2	18.7072	-7.3246	1.3582	-5.39289	6.93339e-08	3.73676e-06
TRINITY_DN198398_c0_g6	19.7609	-6.67606	1.23804	-5.39244	6.95068e-08	3.74243e-06
TRINITY_DN103401_c0_g1	21.6679	-4.97574	0.922826	-5.39185	6.97344e-08	3.75266e-06
TRINITY_DN192438_c2_g4	7.00379	-6.61401	1.22674	-5.39154	6.98581e-08	3.75729e-06
TRINITY_DN189050_c6_g1	38.5858	-4.33785	0.804628	-5.39113	7.00148e-08	3.76369e-06
TRINITY_DN148066_c0_g1	6.467	-6.09288	1.13024	-5.3908	7.01447e-08	3.76864e-06
TRINITY_DN174766_c0_g1	31.6133	-5.40135	1.00208	-5.39012	7.04088e-08	3.7808e-06
TRINITY_DN189323_c0_g2	59.3216	-6.94122	1.2878	-5.39	7.04585e-08	3.78144e-06
TRINITY_DN186843_c0_g1	19.0735	-6.47708	1.20175	-5.38971	7.05712e-08	3.78541e-06
TRINITY_DN191904_c0_g2	11.6547	-7.16636	1.32966	-5.38962	7.06083e-08	3.78541e-06
TRINITY_DN151593_c0_g1	46.4828	-5.25178	0.974644	-5.38841	7.10839e-08	3.80803e-06
TRINITY_DN172611_c0_g1	7.98733	-6.29529	1.16831	-5.38835	7.11065e-08	3.80803e-06
TRINITY_DN159298_c0_g1	24.8997	-5.9586	1.10605	-5.38727	7.15349e-08	3.82892e-06
TRINITY_DN197739_c1_g1	5117.01	2.68544	0.498505	5.387	7.16451e-08	3.83276e-06
TRINITY_DN188136_c5_g2	13.3291	-6.24385	1.15912	-5.38673	7.17494e-08	3.83629e-06
TRINITY_DN125803_c0_g1	8.23568	-6.41721	1.19139	-5.38632	7.19166e-08	3.84132e-06
TRINITY_DN254447_c0_g1	4.66054	-6.28571	1.16698	-5.38631	7.19205e-08	3.84132e-06
TRINITY_DN178975_c1_g1	7.73992	-6.56391	1.21887	-5.38525	7.23444e-08	3.85984e-06
TRINITY_DN189819_c0_g5	9.44862	-6.35123	1.17937	-5.38525	7.23426e-08	3.85984e-06
TRINITY_DN185661_c0_g1	20.8335	-6.32543	1.17462	-5.3851	7.2405e-08	3.86101e-06
TRINITY_DN160086_c0_g1	13.7057	-6.72809	1.24959	-5.38425	7.27453e-08	3.87709e-06
TRINITY_DN211210_c0_g1	6.28755	-5.47485	1.01689	-5.38392	7.28811e-08	3.88225e-06
TRINITY_DN145748_c0_g1	101.753	-5.59702	1.03969	-5.38334	7.31143e-08	3.89259e-06
TRINITY_DN142578_c0_g1	6.10487	-6.86427	1.27522	-5.38282	7.33283e-08	3.90191e-06
TRINITY_DN189112_c0_g1	15.3232	-6.75939	1.25595	-5.38191	7.36978e-08	3.91948e-06
TRINITY_DN189955_c2_g3	16.3545	-5.13726	0.95456	-5.38181	7.37403e-08	3.91965e-06
TRINITY_DN180730_c2_g4	8.52326	-6.5093	1.20967	-5.38105	7.40532e-08	3.93272e-06
TRINITY_DN181439_c0_g1	15.2751	-5.81214	1.08014	-5.38092	7.41041e-08	3.93272e-06
TRINITY_DN61824_c0_g1	10.9804	-6.09622	1.13292	-5.38098	7.40834e-08	3.93272e-06
TRINITY_DN180532_c0_g1	23.3851	-5.5081	1.02396	-5.3792	7.48193e-08	3.96856e-06
TRINITY_DN58966_c0_g1	5.38746	-5.46836	1.01661	-5.37904	7.48831e-08	3.96984e-06
TRINITY_DN183900_c0_g2	15.6345	-7.06446	1.31345	-5.37857	7.50791e-08	3.97405e-06
TRINITY_DN185895_c0_g2	16.0185	-6.42339	1.19426	-5.37857	7.50819e-08	3.97405e-06
TRINITY_DN190003_c0_g9	20.2585	-5.35862	0.996281	-5.37863	7.5056e-08	3.97405e-06
TRINITY_DN199608_c3_g3	11.2973	-6.31188	1.17365	-5.37797	7.53313e-08	3.98514e-06
TRINITY_DN228215_c0_g1	9.17018	-6.64297	1.23542	-5.37709	7.56983e-08	4.00243e-06
TRINITY_DN186018_c0_g1	68.1569	-5.17461	0.962411	-5.37671	7.58595e-08	4.00802e-06
TRINITY_DN188435_c1_g1	10.5404	-5.74873	1.0692	-5.37665	7.58842e-08	4.00802e-06
TRINITY_DN230696_c0_g1	8.55587	-4.83638	0.899551	-5.37644	7.59728e-08	4.01058e-06
TRINITY_DN172681_c0_g3	14.4114	-5.68085	1.05664	-5.37633	7.60205e-08	4.01097e-06
TRINITY_DN183165_c0_g1	51.4197	-5.93874	1.10473	-5.37574	7.62678e-08	4.0219e-06
TRINITY_DN197075_c0_g1	13.126	-6.05649	1.12667	-5.37556	7.63453e-08	4.02386e-06
TRINITY_DN183334_c0_g1	44.8561	-5.90484	1.09854	-5.37517	7.65109e-08	4.03046e-06
TRINITY_DN165193_c0_g1	7.92759	-6.47	1.20374	-5.37491	7.66207e-08	4.03412e-06
TRINITY_DN141298_c0_g1	18.8218	-6.40137	1.19117	-5.374	7.70085e-08	4.0524e-06
TRINITY_DN190836_c0_g1	101.41	-4.52914	0.842948	-5.37298	7.74464e-08	4.07115e-06
TRINITY_DN60671_c0_g1	19.4874	-5.91715	1.10127	-5.37305	7.7418e-08	4.07115e-06
TRINITY_DN198325_c0_g2	45.2828	-5.53579	1.03033	-5.37281	7.75193e-08	4.07284e-06
TRINITY_DN180227_c0_g1	11.6283	-6.99538	1.30208	-5.37246	7.76686e-08	4.07854e-06
TRINITY_DN185613_c0_g1	61.4718	-5.06987	0.943708	-5.37229	7.77432e-08	4.08031e-06
TRINITY_DN105489_c0_g1	8.53314	-5.37095	0.999876	-5.37162	7.80313e-08	4.09328e-06
TRINITY_DN179805_c0_g1	57.8914	-6.12764	1.14081	-5.37129	7.81745e-08	4.09864e-06
TRINITY_DN121224_c0_g1	4.70621	-6.37109	1.18623	-5.37087	7.83574e-08	4.10608e-06
TRINITY_DN185643_c0_g1	19.3366	-6.08662	1.13336	-5.37041	7.85581e-08	4.11432e-06
TRINITY_DN34939_c0_g1	6.03029	-4.75282	0.885016	-5.37032	7.85972e-08	4.11432e-06
TRINITY_DN171518_c0_g1	7.20286	-6.47146	1.20509	-5.37012	7.86846e-08	4.11674e-06
TRINITY_DN186262_c0_g1	39.5344	-6.06113	1.12903	-5.36843	7.94239e-08	4.15324e-06
TRINITY_DN191212_c3_g11	7.65141	-6.56844	1.22357	-5.36825	7.95022e-08	4.15516e-06
TRINITY_DN185570_c1_g6	38.5466	-5.34802	0.996289	-5.36795	7.96387e-08	4.16012e-06
TRINITY_DN165525_c0_g1	10.5186	-6.45448	1.20274	-5.36649	8.02815e-08	4.18713e-06
TRINITY_DN182784_c0_g2	5.70434	-6.07411	1.13186	-5.3665	8.02807e-08	4.18713e-06
TRINITY_DN191859_c1_g1	22.6861	-4.51402	0.841125	-5.36665	8.02139e-08	4.18713e-06
TRINITY_DN171112_c0_g1	98.1056	-5.71319	1.06465	-5.36627	8.03796e-08	4.18831e-06
TRINITY_DN187324_c1_g6	11.56	-6.5326	1.21737	-5.36616	8.04299e-08	4.18831e-06
TRINITY_DN80531_c0_g1	4.54322	-6.52399	1.21575	-5.36623	8.03974e-08	4.18831e-06
TRINITY_DN156809_c0_g1	61.5674	-5.74743	1.07112	-5.36583	8.05796e-08	4.19392e-06
TRINITY_DN184324_c0_g1	54.0822	-5.74022	1.06995	-5.36494	8.09769e-08	4.2124e-06
TRINITY_DN168858_c0_g1	10.9732	-5.78394	1.07835	-5.3637	8.15326e-08	4.2391e-06
TRINITY_DN189081_c1_g5	47.3546	-5.40037	1.00696	-5.36302	8.18401e-08	4.25288e-06
TRINITY_DN186063_c0_g1	17.6163	-5.24922	0.97881	-5.36286	8.19149e-08	4.25455e-06
TRINITY_DN186376_c0_g1	23.9027	-4.78281	0.891978	-5.36203	8.2294e-08	4.27202e-06
TRINITY_DN154696_c0_g1	16.3648	-6.56035	1.22357	-5.36165	8.24655e-08	4.2787e-06
TRINITY_DN144557_c0_g1	23.8095	-5.76953	1.07613	-5.36136	8.26e-08	4.28122e-06
TRINITY_DN147989_c0_g1	47.9126	-5.52058	1.02969	-5.36138	8.25873e-08	4.28122e-06
TRINITY_DN188654_c1_g2	9.65105	-5.81819	1.08531	-5.36088	8.28177e-08	4.28917e-06
TRINITY_DN189809_c0_g1	15.4321	-6.71397	1.25241	-5.36082	8.2847e-08	4.28917e-06
TRINITY_DN192438_c2_g12	66.177	-5.9932	1.11798	-5.36074	8.28821e-08	4.28917e-06
TRINITY_DN187959_c3_g2	9.31626	-6.54194	1.22037	-5.36063	8.29329e-08	4.28958e-06
TRINITY_DN190386_c0_g2	13.2451	-5.12472	0.956154	-5.35972	8.33495e-08	4.3079e-06
TRINITY_DN193036_c2_g1	9.73557	-5.97878	1.11551	-5.35967	8.33735e-08	4.3079e-06
TRINITY_DN193208_c0_g5	14.0369	-6.64967	1.24085	-5.35896	8.37025e-08	4.32267e-06
TRINITY_DN197744_c1_g1	18.8616	-6.74609	1.25896	-5.35846	8.39326e-08	4.33231e-06
TRINITY_DN176491_c0_g1	21.9851	-4.88162	0.91114	-5.3577	8.42872e-08	4.34837e-06
TRINITY_DN134358_c0_g1	13.2532	-6.94878	1.29704	-5.35741	8.44232e-08	4.35189e-06
TRINITY_DN199883_c0_g2	23.9741	-5.64437	1.05357	-5.35737	8.44426e-08	4.35189e-06
TRINITY_DN182297_c0_g1	12.0258	-5.73515	1.07061	-5.3569	8.46634e-08	4.36102e-06
TRINITY_DN190256_c3_g1	5.08649	-5.94841	1.11051	-5.35646	8.48704e-08	4.36942e-06
TRINITY_DN181752_c0_g1	6.83546	-5.69324	1.063	-5.35583	8.51652e-08	4.38234e-06
TRINITY_DN168468_c0_g1	19.3747	-5.66368	1.0575	-5.35571	8.52196e-08	4.38288e-06
TRINITY_DN182798_c1_g1	5.8123	-5.78082	1.07948	-5.3552	8.54625e-08	4.39311e-06
TRINITY_DN178176_c0_g3	11.463	-5.60771	1.0472	-5.35496	8.55744e-08	4.39598e-06
TRINITY_DN197699_c0_g1	15.1009	-6.3113	1.1786	-5.35489	8.56063e-08	4.39598e-06
TRINITY_DN189612_c0_g1	39.0496	-4.96394	0.927027	-5.35468	8.57056e-08	4.39882e-06
TRINITY_DN175022_c0_g1	13.6575	-5.42711	1.01357	-5.35445	8.58186e-08	4.40236e-06
TRINITY_DN173227_c0_g2	14.4056	-6.49592	1.21338	-5.35355	8.62432e-08	4.4196e-06
TRINITY_DN188356_c0_g1	51.4718	-5.17822	0.967233	-5.35365	8.61996e-08	4.4196e-06
TRINITY_DN171719_c0_g3	6.22852	-6.2346	1.16468	-5.35307	8.64753e-08	4.42695e-06
TRINITY_DN182314_c0_g1	12.5477	-6.00115	1.12106	-5.35311	8.64552e-08	4.42695e-06
TRINITY_DN118519_c0_g1	27.4911	-5.33261	0.996218	-5.35285	8.65782e-08	4.42854e-06
TRINITY_DN177911_c0_g2	9.36788	-5.06225	0.945717	-5.35282	8.6595e-08	4.42854e-06
TRINITY_DN182876_c0_g1	9.982	-5.05455	0.944526	-5.35142	8.7269e-08	4.46072e-06
TRINITY_DN172746_c0_g1	20.1807	-5.35813	1.00132	-5.35107	8.74347e-08	4.46691e-06
TRINITY_DN181988_c1_g1	14.0072	-6.34818	1.18658	-5.34997	8.79675e-08	4.49183e-06
TRINITY_DN196686_c3_g4	30.9121	-4.38543	0.819747	-5.34974	8.80815e-08	4.49535e-06
TRINITY_DN194618_c2_g2	980.471	4.96189	0.927528	5.34958	8.81568e-08	4.4969e-06
TRINITY_DN137517_c0_g1	48.2575	-4.20604	0.786313	-5.34906	8.84124e-08	4.50685e-06
TRINITY_DN201292_c0_g1	6.99602	-6.22462	1.1637	-5.349	8.84421e-08	4.50685e-06
TRINITY_DN188162_c2_g4	8.26776	-4.94207	0.923954	-5.34883	8.85258e-08	4.50881e-06
TRINITY_DN124213_c0_g1	29.6833	-5.17633	0.96789	-5.34806	8.89031e-08	4.52341e-06
TRINITY_DN192148_c0_g1	17.0287	-5.91174	1.10539	-5.34809	8.88893e-08	4.52341e-06
TRINITY_DN190516_c1_g1	10.0888	-7.01135	1.31115	-5.34749	8.91838e-08	4.53539e-06
TRINITY_DN52249_c0_g1	12.8096	-6.82596	1.27655	-5.34721	8.93227e-08	4.54014e-06
TRINITY_DN143865_c0_g1	9.05866	-6.59486	1.23344	-5.34671	8.95667e-08	4.55023e-06
TRINITY_DN123196_c0_g1	10.9497	-6.26224	1.1713	-5.3464	8.97216e-08	4.55578e-06
TRINITY_DN181641_c0_g1	14.2519	-6.55422	1.22605	-5.34581	9.0015e-08	4.56835e-06
TRINITY_DN75533_c0_g1	19.3654	-6.0915	1.13954	-5.34559	9.01238e-08	4.57155e-06
TRINITY_DN172583_c0_g3	678.423	5.21243	0.975113	5.34546	9.01871e-08	4.57244e-06
TRINITY_DN179788_c0_g1	18.1127	-5.34616	1.00017	-5.34522	9.03067e-08	4.57618e-06
TRINITY_DN11926_c0_g1	151.846	-5.25795	0.983807	-5.34449	9.06708e-08	4.5923e-06
TRINITY_DN150983_c0_g2	43.8619	-6.15576	1.15188	-5.34412	9.08595e-08	4.59953e-06
TRINITY_DN134708_c0_g1	17.3942	-6.59117	1.23341	-5.34385	9.09927e-08	4.60394e-06
TRINITY_DN184282_c0_g2	16.2836	-6.36979	1.19203	-5.34363	9.11031e-08	4.60719e-06
TRINITY_DN176008_c0_g1	63.5933	-6.53111	1.22231	-5.34323	9.13041e-08	4.61501e-06
TRINITY_DN172952_c0_g1	7.68294	-5.78225	1.08233	-5.34242	9.17152e-08	4.63345e-06
TRINITY_DN180135_c1_g1	15.7096	-5.13667	0.961573	-5.34194	9.1955e-08	4.64321e-06
TRINITY_DN174809_c0_g1	10.7037	-7.08288	1.32618	-5.34083	9.25237e-08	4.66957e-06
TRINITY_DN176616_c0_g1	15.0178	-6.15729	1.15293	-5.34054	9.26706e-08	4.67462e-06
TRINITY_DN196637_c3_g1	215.623	5.81002	1.08798	5.34019	9.28497e-08	4.68129e-06
TRINITY_DN194618_c2_g3	1551.1	4.74932	0.889445	5.33964	9.31302e-08	4.69306e-06
TRINITY_DN54154_c0_g1	12.0448	-7.59227	1.42199	-5.33917	9.33749e-08	4.70302e-06
TRINITY_DN178586_c0_g2	13.1666	-6.4249	1.20353	-5.33836	9.3789e-08	4.71836e-06
TRINITY_DN181793_c0_g1	28.0526	-5.75961	1.07891	-5.33836	9.37904e-08	4.71836e-06
TRINITY_DN185689_c0_g2	179.644	-3.08123	0.577193	-5.3383	9.38211e-08	4.71836e-06
TRINITY_DN168857_c0_g1	10.7957	-5.80318	1.08713	-5.33807	9.3943e-08	4.72211e-06
TRINITY_DN164997_c0_g1	16.0996	-5.44826	1.02068	-5.33785	9.40548e-08	4.72535e-06
TRINITY_DN167554_c0_g1	64.3102	-6.03515	1.13083	-5.33691	9.45443e-08	4.74518e-06
TRINITY_DN77077_c0_g1	14.1447	-6.90903	1.29457	-5.33692	9.45407e-08	4.74518e-06
TRINITY_DN151214_c0_g1	10.9143	-6.39629	1.19872	-5.33592	9.50626e-08	4.76879e-06
TRINITY_DN167706_c0_g1	8.37252	-6.18457	1.15921	-5.33514	9.54693e-08	4.78679e-06
TRINITY_DN31488_c0_g1	11.6754	-4.48066	0.83987	-5.33494	9.55772e-08	4.78979e-06
TRINITY_DN187631_c3_g13	7.76444	-5.54126	1.03875	-5.33454	9.57858e-08	4.79784e-06
TRINITY_DN240971_c0_g1	19.158	-5.07457	0.951387	-5.33386	9.61443e-08	4.81339e-06
TRINITY_DN162554_c0_g1	22.709	-5.58364	1.04693	-5.33337	9.64052e-08	4.81894e-06
TRINITY_DN184161_c0_g1	28.2196	-4.5696	0.856774	-5.33349	9.63436e-08	4.81894e-06
TRINITY_DN191189_c0_g1	21.475	-5.49611	1.03053	-5.33331	9.64385e-08	4.81894e-06
[truncated: 25,368 more rows]

## Sheet: C6_DESeq10HY_10NO
Table C6. DESeq results for pairwise comparison 10HY vs 10NO (Padj <0.05)
gene_id	baseMean	log2FoldChange	lfcSE	stat	pvalue	padj
TRINITY_DN184912_c0_g1	105.476	3.37187	0.524174	6.43273	1.25329e-10	6.95014e-06
TRINITY_DN179429_c0_g2	690.049	2.60123	0.422341	6.15908	7.31708e-10	2.02884e-05
TRINITY_DN188430_c0_g1	181.186	3.01623	0.497583	6.06176	1.34643e-09	2.48888e-05
TRINITY_DN184985_c0_g1	65.3514	3.41316	0.577929	5.90585	3.50823e-09	4.58429e-05
TRINITY_DN188863_c0_g1	30.9326	3.09844	0.527056	5.87877	4.13335e-09	4.58429e-05
TRINITY_DN182851_c0_g1	47.95	2.65698	0.465507	5.7077	1.14514e-08	0.000105839
TRINITY_DN157416_c0_g1	228.513	2.38647	0.427545	5.58181	2.38033e-08	0.000188573
TRINITY_DN119026_c0_g1	24.0472	3.25864	0.590075	5.52241	3.34373e-08	0.000206029
TRINITY_DN194228_c5_g1	34.4618	3.59169	0.649736	5.52793	3.24033e-08	0.000206029
TRINITY_DN187402_c0_g1	53.5593	2.82873	0.513965	5.50374	3.71814e-08	0.000206189
TRINITY_DN185342_c0_g1	73.3562	3.33468	0.610524	5.46199	4.70827e-08	0.000237361
TRINITY_DN190459_c0_g1	20.5504	2.97278	0.548509	5.41974	5.96865e-08	0.000275826
TRINITY_DN198080_c1_g5	37.2284	2.76087	0.513467	5.37692	7.57715e-08	0.000323224
TRINITY_DN196971_c2_g1	20.1175	-5.03883	0.939865	-5.36123	8.26581e-08	0.000327415
TRINITY_DN179956_c0_g1	34.6694	2.88211	0.539698	5.34023	9.28284e-08	0.000343187
TRINITY_DN175548_c0_g1	24.5104	-4.2029	0.793797	-5.29468	1.19225e-07	0.000412639
TRINITY_DN191594_c0_g2	263.915	-4.64823	0.879704	-5.28385	1.26497e-07	0.000412639
TRINITY_DN186085_c0_g1	15.0344	4.05791	0.771313	5.26105	1.43238e-07	0.000417719
TRINITY_DN194784_c0_g7	45.4153	2.72632	0.518231	5.26083	1.43407e-07	0.000417719
TRINITY_DN200124_c2_g3	27.3417	-3.24303	0.617512	-5.25176	1.50651e-07	0.000417719
TRINITY_DN184655_c0_g1	391.927	2.45289	0.469464	5.22489	1.74262e-07	0.000460175
TRINITY_DN190926_c0_g1	35.3852	2.97789	0.573709	5.1906	2.09621e-07	0.000528388
TRINITY_DN186208_c0_g1	124.377	2.55974	0.495637	5.16455	2.41021e-07	0.000572785
TRINITY_DN199038_c0_g1	96.4916	2.55328	0.494889	5.15929	2.47892e-07	0.000572785
TRINITY_DN192063_c0_g1	146.538	2.54886	0.495195	5.14719	2.64414e-07	0.000586524
TRINITY_DN186916_c5_g3	69.8907	3.23074	0.631591	5.11525	3.1333e-07	0.00066555
TRINITY_DN191334_c1_g6	21.5022	3.38254	0.662088	5.1089	3.24044e-07	0.00066555
TRINITY_DN193255_c3_g1	56.1538	-2.81015	0.553018	-5.08148	3.74509e-07	0.000736444
TRINITY_DN196414_c2_g16	38.8948	-2.93701	0.578588	-5.07617	3.85121e-07	0.000736444
TRINITY_DN196834_c1_g5	53.7508	6.91803	1.36915	5.05279	4.35398e-07	0.000804833
TRINITY_DN167420_c0_g1	32.0526	2.87622	0.578821	4.9691	6.72633e-07	0.00116565
TRINITY_DN181285_c0_g1	15.5937	3.20512	0.644282	4.97472	6.53426e-07	0.00116565
TRINITY_DN82074_c0_g1	9.61899	-4.77056	0.965728	-4.93986	7.81791e-07	0.00131376
TRINITY_DN31488_c0_g1	11.6754	-4.21613	0.854756	-4.93255	8.11615e-07	0.00132377
TRINITY_DN192459_c2_g2	23.2347	-2.87356	0.583334	-4.92609	8.38893e-07	0.00132917
TRINITY_DN181631_c0_g2	24.8265	2.86321	0.58314	4.90998	9.10865e-07	0.00140311
TRINITY_DN18431_c0_g1	19.8563	-4.02879	0.824342	-4.88728	1.0224e-06	0.00153235
TRINITY_DN88063_c0_g1	9.45922	-5.84712	1.20992	-4.83264	1.34736e-06	0.00196626
TRINITY_DN140703_c0_g1	5.45451	6.18833	1.29537	4.77726	1.77697e-06	0.00238796
TRINITY_DN186376_c0_g1	23.9027	-3.59383	0.753226	-4.77125	1.83086e-06	0.00238796
TRINITY_DN191055_c0_g1	35.1478	-3.70743	0.776409	-4.7751	1.79619e-06	0.00238796
TRINITY_DN191189_c1_g2	60.9145	2.51021	0.524336	4.78741	1.68944e-06	0.00238796
TRINITY_DN196814_c0_g1	77.503	2.89842	0.607765	4.76898	1.85163e-06	0.00238796
TRINITY_DN177708_c0_g1	15.7264	3.48906	0.737473	4.73111	2.23299e-06	0.00278876
TRINITY_DN187327_c0_g1	41.5216	2.71372	0.57392	4.7284	2.263e-06	0.00278876
TRINITY_DN182890_c0_g1	176.891	2.16672	0.459669	4.71366	2.43307e-06	0.00282903
TRINITY_DN196620_c3_g1	357.821	-4.65055	0.985595	-4.71852	2.37564e-06	0.00282903
TRINITY_DN249644_c0_g1	14.0262	-3.17205	0.673134	-4.71235	2.44872e-06	0.00282903
TRINITY_DN201806_c0_g1	33.0132	2.47826	0.526655	4.70566	2.53048e-06	0.00286384
TRINITY_DN176893_c0_g1	19.3818	2.97575	0.633515	4.69721	2.63733e-06	0.00286771
TRINITY_DN186974_c0_g2	13.5474	3.37301	0.717632	4.70019	2.59918e-06	0.00286771
TRINITY_DN184447_c0_g1	44.7669	-4.75563	1.01822	-4.67054	3.00403e-06	0.00314317
TRINITY_DN194598_c0_g2	112.809	2.50687	0.536405	4.67347	2.96154e-06	0.00314317
TRINITY_DN188242_c0_g1	27.3436	2.37771	0.509642	4.66545	3.07946e-06	0.00316244
TRINITY_DN176232_c0_g1	33.5638	3.39076	0.729463	4.6483	3.34686e-06	0.00318474
TRINITY_DN181264_c0_g1	19.3239	3.4035	0.733152	4.64229	3.44575e-06	0.00318474
TRINITY_DN184451_c0_g2	27.8063	3.02946	0.65253	4.64264	3.43985e-06	0.00318474
TRINITY_DN190659_c3_g2	44.4556	-2.62406	0.563553	-4.65627	3.21989e-06	0.00318474
TRINITY_DN195234_c0_g1	62.1175	-2.48908	0.535671	-4.64665	3.37368e-06	0.00318474
TRINITY_DN87932_c0_g1	32.2998	-2.8332	0.609114	-4.65135	3.29771e-06	0.00318474
TRINITY_DN187560_c0_g1	15.3412	3.06058	0.662251	4.62147	3.81023e-06	0.00340801
TRINITY_DN189093_c2_g2	22.06	-3.54609	0.767132	-4.62253	3.79085e-06	0.00340801
TRINITY_DN191189_c1_g1	90.5812	2.24231	0.485609	4.61751	3.88366e-06	0.00341855
TRINITY_DN119650_c0_g1	20.4226	-3.48716	0.756585	-4.60907	4.0447e-06	0.00350467
TRINITY_DN183307_c0_g4	1008.85	7.34127	1.59678	4.59754	4.27513e-06	0.00359208
TRINITY_DN37603_c0_g1	8.75946	-5.27828	1.14762	-4.59933	4.23845e-06	0.00359208
TRINITY_DN178160_c0_g1	36.4247	-2.86753	0.624506	-4.59167	4.39716e-06	0.00363947
TRINITY_DN177612_c0_g1	12.9782	3.65727	0.797785	4.58428	4.55558e-06	0.00367371
TRINITY_DN185867_c0_g3	21.3612	-5.80707	1.26735	-4.58206	4.60421e-06	0.00367371
TRINITY_DN188743_c0_g1	12.0923	-4.63061	1.01227	-4.5745	4.77361e-06	0.00367371
TRINITY_DN194026_c1_g4	7.76437	-4.64595	1.01551	-4.57497	4.7628e-06	0.00367371
TRINITY_DN200330_c7_g1	68.5138	-1.6921	0.370117	-4.57178	4.83601e-06	0.00367371
TRINITY_DN34387_c0_g1	5.59724	-4.81387	1.05214	-4.57531	4.7552e-06	0.00367371
TRINITY_DN167349_c0_g1	21.5427	2.87989	0.630523	4.56746	4.93661e-06	0.00369946
TRINITY_DN134351_c0_g1	12.6408	-3.88852	0.855844	-4.54349	5.53308e-06	0.00403733
TRINITY_DN191760_c0_g1	128.716	-2.44545	0.538216	-4.54363	5.52942e-06	0.00403733
TRINITY_DN190192_c5_g10	53.084	-3.83485	0.844803	-4.53934	5.64294e-06	0.00406402
TRINITY_DN185410_c0_g1	11.7182	3.1448	0.693968	4.53162	5.85332e-06	0.00416148
TRINITY_DN183029_c0_g1	29.4772	-2.442	0.539609	-4.52549	6.02551e-06	0.00417681
TRINITY_DN185464_c0_g1	20.3426	2.89733	0.640158	4.52596	6.0122e-06	0.00417681
TRINITY_DN69616_c0_g1	26.4923	-3.00063	0.664421	-4.51615	6.29734e-06	0.00431134
TRINITY_DN200100_c0_g1	19.7179	5.49061	1.21909	4.50387	6.67281e-06	0.00451269
TRINITY_DN187503_c0_g1	44.1198	2.65454	0.590101	4.49845	6.84516e-06	0.00451903
TRINITY_DN193200_c2_g3	26.547	-2.38453	0.529933	-4.49969	6.80537e-06	0.00451903
TRINITY_DN159377_c0_g1	22.5844	-4.23421	0.945361	-4.47893	7.50174e-06	0.00469375
TRINITY_DN185735_c2_g9	24.1293	-3.13181	0.699604	-4.47654	7.58614e-06	0.00469375
TRINITY_DN187691_c0_g2	34.3727	-3.29896	0.735389	-4.486	7.25726e-06	0.00469375
TRINITY_DN189046_c0_g1	50.8721	1.93997	0.433165	4.4786	7.51353e-06	0.00469375
TRINITY_DN189859_c5_g4	18.0838	-3.00492	0.671163	-4.47719	7.56337e-06	0.00469375
TRINITY_DN190780_c0_g1	22.7125	3.28156	0.733202	4.47566	7.61766e-06	0.00469375
TRINITY_DN194804_c0_g1	44.9824	-2.28507	0.512572	-4.45804	8.27112e-06	0.00504038
TRINITY_DN117248_c0_g1	13.0221	-4.06445	0.919042	-4.42249	9.7571e-06	0.0056451
TRINITY_DN117963_c0_g1	10.1241	-4.0602	0.919905	-4.41371	1.01613e-05	0.0056451
TRINITY_DN131588_c0_g1	7.91326	-5.53085	1.25232	-4.41648	1.00323e-05	0.0056451
TRINITY_DN177004_c0_g2	28.5003	-3.84894	0.871598	-4.41596	1.00564e-05	0.0056451
TRINITY_DN183609_c0_g1	43.0262	2.80321	0.635413	4.41164	1.02589e-05	0.0056451
TRINITY_DN190482_c4_g3	23.2759	-2.5731	0.583877	-4.40692	1.0485e-05	0.0056451
TRINITY_DN190678_c0_g1	15.6077	-4.10864	0.931988	-4.40847	1.04105e-05	0.0056451
TRINITY_DN190732_c3_g7	42.0001	-2.64174	0.599398	-4.40732	1.04656e-05	0.0056451
TRINITY_DN191101_c1_g1	22.0032	2.36161	0.534459	4.41869	9.92992e-06	0.0056451
TRINITY_DN192901_c0_g1	15.8332	2.96842	0.670143	4.42953	9.44371e-06	0.0056451
TRINITY_DN194743_c1_g1	19.0485	2.44927	0.5541	4.42026	9.85808e-06	0.0056451
TRINITY_DN196256_c1_g1	88.2044	2.21214	0.500594	4.41903	9.91441e-06	0.0056451
TRINITY_DN184451_c0_g1	24.9713	2.92878	0.665	4.40419	1.06182e-05	0.00566183
TRINITY_DN194598_c0_g1	1316.45	2.19088	0.498304	4.39667	1.09925e-05	0.00580558
TRINITY_DN177316_c0_g1	23.8438	-3.65483	0.831936	-4.39317	1.11712e-05	0.00584434
TRINITY_DN159276_c0_g1	13.1784	-4.19208	0.955697	-4.38641	1.15236e-05	0.00597237
TRINITY_DN190067_c0_g1	64.2702	2.24836	0.513505	4.37846	1.19523e-05	0.00613716
TRINITY_DN172799_c0_g1	16.3131	-6.12341	1.3997	-4.37482	1.21535e-05	0.00618324
TRINITY_DN188524_c2_g5	25.0455	-3.40167	0.779911	-4.36162	1.29105e-05	0.00622644
TRINITY_DN189487_c0_g6	29.7738	-2.14709	0.492719	-4.35763	1.31476e-05	0.00622644
TRINITY_DN190073_c0_g1	16.8929	3.31447	0.759407	4.36456	1.27382e-05	0.00622644
TRINITY_DN191022_c0_g1	78.5174	2.62022	0.600909	4.36043	1.29805e-05	0.00622644
TRINITY_DN193379_c0_g2	47.5556	4.07583	0.93557	4.35652	1.32147e-05	0.00622644
TRINITY_DN196049_c0_g2	90.1723	1.25324	0.287364	4.36116	1.29377e-05	0.00622644
TRINITY_DN196582_c1_g1	41.9694	2.14537	0.492389	4.35706	1.31822e-05	0.00622644
TRINITY_DN199772_c0_g3	36.0062	-6.53561	1.50102	-4.3541	1.33612e-05	0.00622644
TRINITY_DN231845_c0_g1	16.5483	-2.9925	0.686623	-4.35829	1.31081e-05	0.00622644
TRINITY_DN99567_c0_g1	37.3329	-3.5411	0.813141	-4.35484	1.33164e-05	0.00622644
TRINITY_DN190242_c1_g2	59.4216	-6.12426	1.40741	-4.35145	1.35239e-05	0.00624975
TRINITY_DN169481_c0_g1	10.7201	-5.44603	1.25394	-4.34315	1.40456e-05	0.00643718
TRINITY_DN154037_c0_g1	16.6348	-3.87413	0.894152	-4.33274	1.47266e-05	0.00660612
TRINITY_DN176731_c0_g1	19.5639	2.98023	0.688072	4.33128	1.48244e-05	0.00660612
TRINITY_DN177104_c0_g1	13.3746	3.23379	0.746728	4.33061	1.48696e-05	0.00660612
TRINITY_DN248586_c0_g1	9.0998	-4.16834	0.962598	-4.3303	1.48907e-05	0.00660612
TRINITY_DN198475_c1_g2	20.2862	2.39484	0.554526	4.31872	1.56937e-05	0.00690708
TRINITY_DN192821_c0_g2	5.61105	4.97974	1.15469	4.31264	1.6132e-05	0.00704408
TRINITY_DN187866_c0_g1	47.6759	2.06965	0.480132	4.31058	1.62827e-05	0.00705435
TRINITY_DN145162_c0_g1	40.596	-4.06542	0.944044	-4.30639	1.65939e-05	0.00713343
TRINITY_DN176004_c0_g1	12.1867	-3.77702	0.878476	-4.29952	1.71167e-05	0.00730159
TRINITY_DN210446_c0_g1	14.3889	-3.2781	0.763347	-4.29438	1.75182e-05	0.0074158
TRINITY_DN176657_c0_g1	12.8971	3.14596	0.733821	4.28709	1.81026e-05	0.00746618
TRINITY_DN18610_c0_g1	30.6625	-4.09052	0.954512	-4.28546	1.8236e-05	0.00746618
TRINITY_DN187027_c0_g1	21.5721	-2.99825	0.698787	-4.29064	1.78155e-05	0.00746618
TRINITY_DN35899_c0_g1	13.5906	-3.76086	0.877771	-4.28456	1.83104e-05	0.00746618
TRINITY_DN83235_c0_g1	18.4362	-4.52981	1.0567	-4.28675	1.81309e-05	0.00746618
TRINITY_DN195588_c0_g1	68.8073	1.83923	0.429966	4.27763	1.88897e-05	0.00764621
TRINITY_DN183716_c0_g3	10.2131	3.83332	0.897178	4.27265	1.93167e-05	0.00770654
TRINITY_DN188628_c0_g1	25.1307	2.55682	0.598386	4.27286	1.92979e-05	0.00770654
TRINITY_DN180471_c0_g1	20.735	-4.30126	1.01027	-4.25755	2.06681e-05	0.0081868
TRINITY_DN183392_c0_g1	12.2328	2.85754	0.671704	4.25416	2.09837e-05	0.00825285
TRINITY_DN158772_c0_g1	181.203	2.27621	0.535396	4.25145	2.12389e-05	0.00829439
TRINITY_DN195641_c0_g1	218.031	2.85047	0.671268	4.24639	2.17238e-05	0.00842444
TRINITY_DN155393_c0_g1	12.4411	-3.39404	0.800425	-4.2403	2.23224e-05	0.00849568
TRINITY_DN177449_c0_g1	22.2707	2.26456	0.534113	4.23985	2.23671e-05	0.00849568
TRINITY_DN190603_c0_g1	32.7773	-5.21311	1.22946	-4.24017	2.23353e-05	0.00849568
TRINITY_DN194911_c0_g3	95.3678	-2.48567	0.586938	-4.23498	2.28567e-05	0.00862258
TRINITY_DN194738_c0_g2	3463.14	2.97265	0.703267	4.22691	2.3692e-05	0.0088773
TRINITY_DN159176_c0_g1	10.7326	-4.21341	0.99812	-4.22134	2.42852e-05	0.00894704
TRINITY_DN186275_c0_g1	15.8577	3.10789	0.736618	4.21914	2.45235e-05	0.00894704
TRINITY_DN190885_c1_g2	686.199	3.96581	0.939797	4.21986	2.44457e-05	0.00894704
TRINITY_DN194932_c0_g1	14.0421	2.76508	0.655027	4.22132	2.42876e-05	0.00894704
TRINITY_DN184159_c0_g1	16.3745	2.86722	0.679914	4.21704	2.47531e-05	0.00897177
TRINITY_DN176625_c0_g1	10.1857	3.08902	0.73335	4.2122	2.52893e-05	0.00908003
TRINITY_DN191391_c1_g2	43.4049	-4.09226	0.971709	-4.2114	2.53792e-05	0.00908003
TRINITY_DN183124_c0_g1	48.2442	2.48124	0.589469	4.20928	2.56185e-05	0.00910687
TRINITY_DN191797_c3_g6	10.6972	2.92683	0.695878	4.20595	2.59991e-05	0.00918333
TRINITY_DN191613_c0_g1	28.6668	2.8797	0.685992	4.19787	2.6944e-05	0.00933862
TRINITY_DN195336_c0_g1	41.6236	2.49891	0.595195	4.19847	2.68729e-05	0.00933862
TRINITY_DN79689_c0_g1	7.06592	-4.78668	1.14024	-4.19794	2.6935e-05	0.00933862
TRINITY_DN58827_c0_g1	7.93178	-3.48424	0.830801	-4.19384	2.74276e-05	0.00944717
TRINITY_DN192607_c1_g1	34.1676	-3.22984	0.771829	-4.18465	2.85601e-05	0.00973135
TRINITY_DN230396_c0_g1	19.3975	-4.55588	1.0888	-4.18431	2.86036e-05	0.00973135
TRINITY_DN185539_c0_g1	32.0845	2.83197	0.677685	4.17888	2.92942e-05	0.00990554
TRINITY_DN118242_c0_g1	14.6916	-2.92545	0.701974	-4.16746	3.0801e-05	0.0100694
TRINITY_DN190459_c0_g4	14.2209	3.13869	0.75238	4.17168	3.02363e-05	0.0100694
TRINITY_DN192409_c2_g9	49.5739	-4.26646	1.02315	-4.16991	3.04724e-05	0.0100694
TRINITY_DN192512_c0_g1	35.6362	2.74288	0.657994	4.16854	3.06554e-05	0.0100694
TRINITY_DN201290_c0_g1	14.4539	-5.1059	1.22533	-4.16696	3.08682e-05	0.0100694
TRINITY_DN34492_c0_g1	10.7251	3.11863	0.747297	4.17321	3.00336e-05	0.0100694
TRINITY_DN182876_c0_g1	9.982	-3.84122	0.923632	-4.15882	3.19889e-05	0.0103739
TRINITY_DN178356_c0_g1	16.3022	-4.51273	1.08596	-4.15552	3.24549e-05	0.0104277
TRINITY_DN196846_c1_g2	22.3618	-2.33674	0.562547	-4.15385	3.26921e-05	0.0104277
TRINITY_DN211560_c0_g1	20.293	2.72782	0.656727	4.15367	3.27188e-05	0.0104277
TRINITY_DN193433_c0_g2	271.647	-4.60827	1.11038	-4.15018	3.32213e-05	0.0105273
TRINITY_DN191788_c0_g2	18.772	2.48435	0.599427	4.14453	3.40508e-05	0.0107289
TRINITY_DN188872_c0_g2	22.006	2.78727	0.673643	4.13761	3.50946e-05	0.0109509
TRINITY_DN198385_c1_g4	17.1651	-4.49016	1.0853	-4.13724	3.51504e-05	0.0109509
TRINITY_DN182076_c0_g1	8.63723	3.46447	0.838324	4.13261	3.58662e-05	0.0110167
TRINITY_DN184352_c0_g1	32.7302	2.4517	0.593198	4.13302	3.58027e-05	0.0110167
TRINITY_DN186769_c0_g1	31.3644	2.37052	0.573695	4.13203	3.59576e-05	0.0110167
TRINITY_DN181668_c0_g1	7.66595	-4.57533	1.10852	-4.12743	3.6684e-05	0.0111775
TRINITY_DN189528_c0_g1	18.4686	2.75502	0.667859	4.12515	3.70487e-05	0.011227
TRINITY_DN170335_c0_g1	111.962	2.33448	0.566859	4.11827	3.81722e-05	0.0113809
TRINITY_DN186795_c1_g1	13.9416	-4.49396	1.09117	-4.11848	3.81384e-05	0.0113809
TRINITY_DN200438_c2_g2	26.3091	2.39566	0.581712	4.11829	3.81692e-05	0.0113809
TRINITY_DN181835_c0_g3	15.8408	-3.04489	0.739745	-4.11613	3.8529e-05	0.0114258
TRINITY_DN180830_c0_g1	17.1656	3.37814	0.8223	4.10816	3.98824e-05	0.0117107
TRINITY_DN187171_c0_g1	8.64666	3.62562	0.883513	4.10364	4.06704e-05	0.0117107
TRINITY_DN190651_c1_g2	14.9713	-3.1699	0.772369	-4.10413	4.05847e-05	0.0117107
TRINITY_DN190885_c1_g4	1257.65	3.53626	0.86162	4.10419	4.05727e-05	0.0117107
TRINITY_DN198101_c0_g5	18.8998	-5.14116	1.25332	-4.10205	4.09512e-05	0.0117107
TRINITY_DN199348_c0_g3	19.9079	2.46367	0.600609	4.10195	4.0968e-05	0.0117107
TRINITY_DN240236_c0_g1	75.649	2.54862	0.62119	4.10281	4.08164e-05	0.0117107
TRINITY_DN119970_c0_g2	7.43353	-4.04257	0.986914	-4.09617	4.20034e-05	0.0117429
TRINITY_DN165616_c0_g2	14.1434	-3.77493	0.921029	-4.0986	4.15652e-05	0.0117429
TRINITY_DN182323_c1_g3	25.6892	-4.52944	1.10598	-4.09543	4.21392e-05	0.0117429
TRINITY_DN185175_c1_g2	15.2094	-3.94362	0.962614	-4.09678	4.18938e-05	0.0117429
TRINITY_DN190311_c1_g5	81.4407	-3.82068	0.932852	-4.0957	4.20892e-05	0.0117429
TRINITY_DN193595_c0_g1	31.4565	-3.49764	0.85435	-4.09392	4.24143e-05	0.0117604
TRINITY_DN192932_c0_g2	44.3498	2.22926	0.545114	4.08953	4.32239e-05	0.0118091
TRINITY_DN199505_c0_g1	1210.8	0.776681	0.189851	4.091	4.29524e-05	0.0118091
TRINITY_DN90363_c0_g1	5.30942	-4.44074	1.08589	-4.08951	4.32287e-05	0.0118091
TRINITY_DN105489_c0_g1	8.53314	-3.90143	0.954884	-4.08576	4.3933e-05	0.0118844
TRINITY_DN186943_c0_g1	21.8013	-2.837	0.694312	-4.08606	4.38751e-05	0.0118844
TRINITY_DN176893_c0_g2	18.4693	2.63761	0.646084	4.08246	4.45623e-05	0.0119007
TRINITY_DN180239_c0_g3	24.6135	-3.02684	0.741661	-4.08117	4.481e-05	0.0119007
TRINITY_DN199028_c0_g1	712.803	1.84305	0.451579	4.08134	4.47767e-05	0.0119007
TRINITY_DN211146_c0_g1	23.7494	-2.25619	0.552858	-4.08095	4.48516e-05	0.0119007
TRINITY_DN193844_c0_g1	19.7071	2.27426	0.557477	4.07956	4.51206e-05	0.0119151
TRINITY_DN172818_c0_g1	12.4679	-4.04986	0.993567	-4.07608	4.58011e-05	0.0119539
TRINITY_DN187523_c0_g2	43.7628	1.98099	0.4859	4.07695	4.56312e-05	0.0119539
TRINITY_DN81493_c0_g1	38.483	-4.12269	1.01158	-4.07551	4.59144e-05	0.0119539
TRINITY_DN169667_c0_g2	49.3968	-3.23247	0.793603	-4.07316	4.63797e-05	0.0119844
TRINITY_DN193428_c3_g5	159.126	-3.74413	0.919316	-4.07274	4.64638e-05	0.0119844
TRINITY_DN167442_c0_g1	20.1609	2.63473	0.647777	4.06734	4.75536e-05	0.0119867
TRINITY_DN186293_c2_g7	26.564	-2.86217	0.703347	-4.06935	4.71442e-05	0.0119867
TRINITY_DN191310_c3_g3	16.3532	-3.39984	0.835301	-4.0702	4.69721e-05	0.0119867
TRINITY_DN196497_c5_g1	29.6692	4.4195	1.08552	4.07133	4.67451e-05	0.0119867
TRINITY_DN48757_c0_g1	6.47222	-3.95179	0.971339	-4.06839	4.73381e-05	0.0119867
TRINITY_DN178163_c0_g1	14.8209	3.19759	0.78661	4.06502	4.80273e-05	0.0120514
TRINITY_DN194144_c3_g1	7.38199	-3.61909	0.890839	-4.06257	4.85358e-05	0.0120697
TRINITY_DN58390_c0_g1	19.9003	-3.72877	0.917615	-4.06355	4.83318e-05	0.0120697
TRINITY_DN169304_c0_g1	30.4176	-4.00791	0.987634	-4.05809	4.94765e-05	0.0121943
TRINITY_DN56115_c0_g1	10.2875	-4.34959	1.07174	-4.05842	4.94049e-05	0.0121943
TRINITY_DN190384_c3_g2	18.7006	3.01635	0.743896	4.0548	5.01777e-05	0.0123124
TRINITY_DN132141_c0_g1	7.88043	-4.37826	1.08066	-4.05148	5.08949e-05	0.0123248
TRINITY_DN191259_c0_g1	37.9697	-1.73216	0.427461	-4.05221	5.07351e-05	0.0123248
TRINITY_DN89245_c0_g1	10.2971	-4.02059	0.992215	-4.05214	5.07511e-05	0.0123248
TRINITY_DN128440_c0_g2	10.1919	-3.89658	0.962513	-4.04834	5.15816e-05	0.0124368
TRINITY_DN187082_c0_g1	16.8493	2.7853	0.688712	4.04422	5.2497e-05	0.0124962
TRINITY_DN192045_c2_g4	13.1599	-3.89248	0.962487	-4.04419	5.2504e-05	0.0124962
TRINITY_DN195831_c6_g2	32.9801	-3.47659	0.859282	-4.04593	5.21165e-05	0.0124962
TRINITY_DN37529_c0_g1	43.1935	-4.21784	1.04351	-4.04199	5.29998e-05	0.0125603
TRINITY_DN192751_c3_g4	89.271	-3.51083	0.869441	-4.03803	5.39024e-05	0.0127198
TRINITY_DN192602_c0_g2	43.4894	-4.09423	1.01666	-4.02715	5.64569e-05	0.0132662
TRINITY_DN183463_c0_g2	68.8627	-4.08312	1.0142	-4.02597	5.67419e-05	0.0132769
TRINITY_DN143543_c0_g1	41.2964	2.13768	0.531325	4.0233	5.73889e-05	0.0133719
TRINITY_DN150205_c0_g1	36.4631	-3.66476	0.911363	-4.02118	5.79071e-05	0.0134361
TRINITY_DN190003_c0_g9	20.2585	-3.44813	0.858478	-4.01656	5.90538e-05	0.0136451
TRINITY_DN193483_c2_g2	19.0067	-2.39567	0.596728	-4.01467	5.95281e-05	0.0136976
TRINITY_DN158578_c0_g1	22.0182	-4.32269	1.07728	-4.0126	6.00548e-05	0.0137617
TRINITY_DN254848_c0_g1	33.2722	-4.65457	1.16037	-4.01128	6.03895e-05	0.0137815
TRINITY_DN190502_c0_g1	14.2624	-3.07948	0.768382	-4.00775	6.13e-05	0.0138489
TRINITY_DN192932_c0_g1	23.6602	2.27949	0.568628	4.00875	6.10421e-05	0.0138489
TRINITY_DN193437_c3_g2	105.474	-4.06541	1.01452	-4.00723	6.14341e-05	0.0138489
TRINITY_DN189343_c1_g1	32.5491	-3.75486	0.937458	-4.00536	6.19233e-05	0.0139027
TRINITY_DN145583_c0_g1	16.971	-5.3882	1.34796	-3.9973	6.40689e-05	0.0139062
TRINITY_DN165873_c0_g2	10.2433	-3.51645	0.879026	-4.0004	6.32356e-05	0.0139062
TRINITY_DN166687_c0_g1	12.4575	2.83796	0.71027	3.9956	6.45297e-05	0.0139062
TRINITY_DN177410_c0_g2	17.5939	-4.07567	1.0202	-3.99499	6.46975e-05	0.0139062
TRINITY_DN181991_c0_g1	21.8668	2.40599	0.601776	3.99814	6.38409e-05	0.0139062
TRINITY_DN186240_c0_g1	17.2982	-3.01672	0.753739	-4.00235	6.27168e-05	0.0139062
TRINITY_DN189093_c2_g3	44.2818	-3.41127	0.852632	-4.00087	6.31106e-05	0.0139062
TRINITY_DN189548_c0_g12	19.8205	-3.24852	0.812076	-4.00027	6.32697e-05	0.0139062
TRINITY_DN194060_c0_g2	28.7752	-2.63633	0.659813	-3.99557	6.45395e-05	0.0139062
TRINITY_DN196410_c1_g3	11.4561	3.3997	0.850397	3.99778	6.394e-05	0.0139062
TRINITY_DN232823_c0_g1	46.5232	-3.39918	0.850355	-3.99737	6.40506e-05	0.0139062
TRINITY_DN160065_c0_g1	14.3395	-2.87652	0.720287	-3.99357	6.50857e-05	0.0139062
TRINITY_DN194126_c2_g5	107.097	-1.98	0.495961	-3.99225	6.54498e-05	0.0139062
TRINITY_DN194727_c0_g1	245.367	1.87953	0.470795	3.99226	6.54471e-05	0.0139062
TRINITY_DN194323_c1_g4	23.4372	2.78097	0.696839	3.99084	6.58391e-05	0.0139355
TRINITY_DN34939_c0_g1	6.03029	-3.38943	0.850195	-3.98664	6.70144e-05	0.0141304
TRINITY_DN179148_c0_g1	9.28374	-4.31214	1.08254	-3.98337	6.79445e-05	0.0142722
TRINITY_DN118906_c0_g2	16.7613	-4.46696	1.1222	-3.98052	6.87647e-05	0.01439
TRINITY_DN190311_c1_g3	39.5133	-4.02997	1.01309	-3.9779	6.95268e-05	0.0144948
TRINITY_DN180460_c0_g1	48.3306	2.17715	0.5478	3.97435	7.05725e-05	0.0146092
TRINITY_DN194688_c0_g2	42.8862	-2.165	0.544757	-3.97425	7.06026e-05	0.0146092
TRINITY_DN187287_c0_g1	14.317	3.33918	0.84095	3.97073	7.16531e-05	0.0147168
TRINITY_DN187631_c3_g9	14.0776	-2.86073	0.720444	-3.97079	7.16348e-05	0.0147168
TRINITY_DN56982_c0_g2	6.48436	-3.12326	0.786893	-3.9691	7.21455e-05	0.0147632
TRINITY_DN163905_c0_g1	16.8714	-2.66919	0.672827	-3.96712	7.27461e-05	0.0148314
TRINITY_DN134384_c0_g1	21.2566	-3.01977	0.762277	-3.96152	7.44751e-05	0.0150098
TRINITY_DN170335_c0_g2	15.3568	3.25256	0.821502	3.95928	7.51763e-05	0.0150098
TRINITY_DN187015_c0_g3	20.6486	-2.76389	0.698198	-3.9586	7.53892e-05	0.0150098
TRINITY_DN197003_c0_g1	27.5179	2.63145	0.66481	3.9582	7.5516e-05	0.0150098
TRINITY_DN197236_c0_g1	35.5116	2.82795	0.714218	3.9595	7.51055e-05	0.0150098
TRINITY_DN199091_c2_g4	27.9967	2.29941	0.580361	3.96203	7.43154e-05	0.0150098
TRINITY_DN234301_c0_g1	32.5342	2.22083	0.560624	3.96135	7.45258e-05	0.0150098
TRINITY_DN183898_c0_g1	10.3776	3.40976	0.861865	3.95626	7.61333e-05	0.0150785
TRINITY_DN105442_c0_g1	6.03686	-4.13378	1.04537	-3.95438	7.67328e-05	0.0150894
TRINITY_DN34977_c0_g1	10.3206	-5.1761	1.30876	-3.95498	7.65411e-05	0.0150894
TRINITY_DN112334_c0_g1	9.10126	-3.52579	0.892742	-3.94939	7.83514e-05	0.0151922
TRINITY_DN199212_c0_g1	23.2596	-2.96686	0.751187	-3.94956	7.82946e-05	0.0151922
TRINITY_DN199527_c0_g1	400.012	3.6146	0.915026	3.95028	7.80613e-05	0.0151922
TRINITY_DN240210_c0_g1	7.29141	-4.19871	1.06255	-3.95155	7.76462e-05	0.0151922
TRINITY_DN187082_c0_g2	13.5176	3.04875	0.773212	3.94296	8.04806e-05	0.0154967
TRINITY_DN78828_c0_g1	24.4309	-3.75326	0.951785	-3.94339	8.03364e-05	0.0154967
TRINITY_DN188452_c0_g1	9.92477	-4.27707	1.08573	-3.93937	8.16968e-05	0.0156292
TRINITY_DN195765_c2_g6	96.3769	4.41295	1.12025	3.93926	8.17325e-05	0.0156292
TRINITY_DN175311_c0_g1	51.389	2.1777	0.55334	3.93556	8.30041e-05	0.0158178
TRINITY_DN188041_c1_g1	30.527	-3.60964	0.917466	-3.93436	8.34173e-05	0.0158421
TRINITY_DN108136_c0_g1	31.764	-3.37642	0.859382	-3.92889	8.53379e-05	0.0160421
TRINITY_DN168352_c0_g1	30.9799	2.26019	0.575237	3.92915	8.52459e-05	0.0160421
TRINITY_DN191411_c0_g1	31.7384	2.79659	0.711654	3.92971	8.50482e-05	0.0160421
TRINITY_DN183102_c0_g1	11.9763	-3.69448	0.941726	-3.92309	8.74207e-05	0.0163781
TRINITY_DN192625_c0_g3	70.5399	2.52954	0.645324	3.91979	8.86248e-05	0.0164923
TRINITY_DN192698_c6_g1	21.1285	2.18232	0.556675	3.92028	8.84471e-05	0.0164923
TRINITY_DN184816_c2_g2	20.3005	-2.80762	0.716499	-3.91853	8.909e-05	0.0165126
TRINITY_DN189936_c0_g1	28.6132	2.31001	0.589605	3.91788	8.93299e-05	0.0165126
TRINITY_DN194228_c3_g1	37.4909	2.40065	0.61317	3.91515	9.0349e-05	0.0166455
TRINITY_DN181434_c0_g1	9.29198	-3.78589	0.96846	-3.90919	9.26051e-05	0.0168601
TRINITY_DN183224_c0_g2	12.8694	-2.62081	0.670479	-3.90887	9.27299e-05	0.0168601
TRINITY_DN184566_c0_g1	12.2533	2.68864	0.687739	3.90939	9.25292e-05	0.0168601
TRINITY_DN188398_c0_g1	18.8988	-3.18568	0.814586	-3.9108	9.19922e-05	0.0168601
TRINITY_DN142171_c0_g1	14.4765	-4.50173	1.1523	-3.90674	9.35493e-05	0.0168983
TRINITY_DN164684_c0_g1	27.7867	-3.37945	0.865017	-3.90681	9.35237e-05	0.0168983
TRINITY_DN165926_c0_g1	22.5044	-3.8434	0.984436	-3.90416	9.45531e-05	0.0169143
TRINITY_DN186775_c0_g3	52.768	2.5567	0.654678	3.90528	9.41151e-05	0.0169143
TRINITY_DN200100_c0_g2	18.1998	5.36654	1.37447	3.90443	9.44473e-05	0.0169143
TRINITY_DN181392_c0_g2	10.7558	3.39039	0.868798	3.90239	9.52476e-05	0.0169838
TRINITY_DN187767_c0_g1	11.0148	-4.15888	1.06623	-3.90053	9.59817e-05	0.0170053
TRINITY_DN194876_c3_g1	20.9713	-2.61955	0.671534	-3.90084	9.58576e-05	0.0170053
TRINITY_DN166143_c0_g1	14.7047	-3.40827	0.87407	-3.89931	9.64658e-05	0.0170367
TRINITY_DN196293_c2_g5	17.136	2.22826	0.571787	3.89701	9.73892e-05	0.0171451
TRINITY_DN123119_c0_g1	14.574	-4.32651	1.11145	-3.89268	9.91411e-05	0.0172863
TRINITY_DN155245_c0_g1	20.8967	-4.86356	1.24965	-3.89194	9.94476e-05	0.0172863
TRINITY_DN180508_c0_g1	6.81237	-4.27221	1.09731	-3.89333	9.88764e-05	0.0172863
TRINITY_DN190311_c1_g6	123.401	-3.60596	0.926194	-3.89331	9.88847e-05	0.0172863
TRINITY_DN202864_c0_g1	23.2502	-3.40531	0.875131	-3.8912	9.97499e-05	0.0172863
TRINITY_DN184424_c0_g1	25.5145	2.39313	0.61517	3.89019	0.000100165	0.0173042
TRINITY_DN100378_c0_g1	8.77403	-3.87028	0.995485	-3.88783	0.000101143	0.017419
TRINITY_DN156617_c0_g1	9.19492	-3.30306	0.84984	-3.88669	0.000101621	0.0174471
TRINITY_DN141552_c0_g1	6.49441	-4.38863	1.12977	-3.88454	0.000102526	0.017548
TRINITY_DN169797_c0_g1	66.3778	-4.5663	1.17649	-3.88128	0.00010391	0.0177302
TRINITY_DN171593_c0_g1	6.31767	3.83427	0.9888	3.8777	0.000105449	0.0179377
TRINITY_DN195886_c0_g1	46.0455	-1.45131	0.374392	-3.87644	0.000105995	0.0179753
TRINITY_DN245960_c0_g1	4.75321	-4.54228	1.17247	-3.8741	0.000107019	0.0180938
TRINITY_DN187415_c0_g2	104.119	2.53229	0.653951	3.8723	0.000107815	0.0181728
TRINITY_DN171900_c0_g1	27.6257	-4.24573	1.09702	-3.87024	0.000108727	0.0181751
TRINITY_DN187194_c0_g7	9.68085	-4.24577	1.09708	-3.87005	0.000108811	0.0181751
TRINITY_DN195881_c4_g1	25.6663	-3.05835	0.789999	-3.87134	0.00010824	0.0181751
TRINITY_DN181711_c0_g1	112.468	2.22451	0.575258	3.86698	0.000110193	0.0182957
TRINITY_DN2490_c0_g1	34.1627	-2.5473	0.658692	-3.86721	0.00011009	0.0182957
TRINITY_DN177467_c0_g1	9.46679	-3.39559	0.87899	-3.86306	0.000111974	0.0185244
TRINITY_DN183969_c1_g5	10.8373	-3.01207	0.779974	-3.86176	0.000112573	0.0185244
TRINITY_DN188919_c1_g3	9.36142	-3.87195	1.00252	-3.86222	0.000112363	0.0185244
TRINITY_DN150869_c0_g2	178.198	-3.74295	0.970238	-3.85777	0.000114426	0.0187606
TRINITY_DN194911_c0_g2	102.283	-3.84963	0.998033	-3.85722	0.000114685	0.0187606
TRINITY_DN183593_c0_g1	26.7301	2.21949	0.575528	3.85644	0.000115051	0.0187652
TRINITY_DN173911_c0_g2	57.8064	-3.65927	0.94953	-3.85377	0.000116315	0.0188361
TRINITY_DN18677_c0_g1	8.70594	-3.68191	0.955195	-3.85461	0.000115913	0.0188361
TRINITY_DN188422_c5_g1	15.2005	-3.0763	0.798342	-3.85337	0.000116505	0.0188361
TRINITY_DN189909_c0_g7	9.28076	-4.16456	1.08119	-3.85182	0.000117241	0.0189
TRINITY_DN182100_c0_g1	8.16117	3.76221	0.97735	3.8494	0.000118409	0.0189381
TRINITY_DN199706_c1_g2	49.7996	1.90107	0.493887	3.8492	0.000118502	0.0189381
TRINITY_DN199776_c4_g1	5.72717	-4.17199	1.08374	-3.84962	0.000118303	0.0189381
TRINITY_DN141373_c0_g1	320.112	-4.81943	1.25272	-3.84718	0.000119485	0.0190403
TRINITY_DN190359_c1_g4	119.816	2.00042	0.520455	3.84359	0.000121248	0.0192659
TRINITY_DN95577_c0_g1	12.9883	-2.89579	0.753884	-3.84116	0.000122456	0.0194023
TRINITY_DN200221_c1_g1	48.402	-2.32914	0.606557	-3.83993	0.00012307	0.019444
TRINITY_DN178099_c0_g1	25.3297	-3.95329	1.03015	-3.83759	0.000124246	0.019534
TRINITY_DN196334_c0_g1	31.7205	3.21574	0.838126	3.83682	0.000124637	0.019534
TRINITY_DN200077_c1_g3	54.1737	3.1683	0.825786	3.8367	0.000124696	0.019534
TRINITY_DN175829_c0_g1	11.3084	2.72588	0.710843	3.83472	0.000125709	0.0196182
TRINITY_DN195396_c2_g2	10.0621	-3.06122	0.798386	-3.83426	0.000125941	0.0196182
TRINITY_DN230059_c0_g1	5.5031	-4.30267	1.12239	-3.83348	0.000126344	0.0196259
TRINITY_DN190733_c2_g4	83.4151	-2.91057	0.759937	-3.83001	0.000128136	0.0197933
TRINITY_DN19696_c0_g1	16.6283	-3.92018	1.02343	-3.83042	0.000127927	0.0197933
TRINITY_DN190123_c0_g1	9.45539	3.02769	0.790687	3.82919	0.000128568	0.0198048
TRINITY_DN167600_c1_g1	20.1754	-3.69945	0.966509	-3.82764	0.000129377	0.0198743
TRINITY_DN189050_c6_g1	38.5858	-2.75621	0.720837	-3.82362	0.000131506	0.02009
TRINITY_DN189342_c2_g1	25.4466	-3.77471	0.987045	-3.82425	0.000131169	0.02009
TRINITY_DN185271_c0_g1	6.94851	-4.45393	1.16568	-3.82087	0.000132983	0.0202598
TRINITY_DN183063_c0_g2	11.2988	-3.78883	0.991989	-3.81943	0.000133761	0.0203226
TRINITY_DN200330_c7_g2	54.0114	-1.59406	0.417569	-3.81746	0.000134832	0.0204293
TRINITY_DN211730_c0_g1	10.3864	-3.24442	0.850271	-3.81574	0.000135773	0.0205159
TRINITY_DN191365_c0_g3	68.7504	-1.77501	0.465564	-3.81259	0.000137517	0.0207229
TRINITY_DN190171_c0_g1	13.1232	2.26096	0.593315	3.81073	0.000138558	0.0208086
TRINITY_DN226074_c0_g1	4.60972	-5.41015	1.4199	-3.81023	0.000138837	0.0208086
TRINITY_DN166365_c0_g1	28.9978	-3.48126	0.914061	-3.80856	0.000139776	0.0208713
TRINITY_DN179001_c0_g1	10.9485	2.71714	0.713506	3.80815	0.000140008	0.0208713
TRINITY_DN184148_c0_g1	31.5439	2.68067	0.704668	3.80416	0.000142288	0.0211544
TRINITY_DN154115_c0_g1	18.4317	-3.87566	1.01898	-3.80349	0.000142674	0.021155
TRINITY_DN170943_c0_g1	13.499	-3.95894	1.04133	-3.8018	0.000143646	0.0211859
TRINITY_DN192783_c5_g4	21.9808	1.92768	0.506978	3.80229	0.000143365	0.0211859
TRINITY_DN193208_c0_g1	14.0201	-3.05495	0.803992	-3.79973	0.000144853	0.0211948
TRINITY_DN194635_c1_g5	15.3038	-4.93725	1.29903	-3.80072	0.000144275	0.0211948
TRINITY_DN211210_c0_g1	6.28755	-3.38704	0.891321	-3.80002	0.000144684	0.0211948
TRINITY_DN116056_c0_g1	18.4969	-3.85955	1.01644	-3.79712	0.000146387	0.0211955
TRINITY_DN180730_c2_g4	8.52326	-4.09995	1.0794	-3.79837	0.000145652	0.0211955
TRINITY_DN182472_c0_g1	6.27623	3.26401	0.85955	3.79734	0.000146256	0.0211955
TRINITY_DN194681_c2_g2	7.10703	3.7279	0.981743	3.79722	0.000146326	0.0211955
TRINITY_DN155427_c0_g1	16.4732	-3.09086	0.81454	-3.79461	0.000147878	0.0213557
TRINITY_DN145930_c0_g1	11.0702	-3.65828	0.964819	-3.79167	0.000149636	0.0214975
TRINITY_DN158470_c0_g1	51.0356	-2.9203	0.770148	-3.79186	0.000149521	0.0214975
TRINITY_DN159358_c0_g1	9.81012	-4.47859	1.1819	-3.78931	0.000151065	0.0216468
TRINITY_DN183102_c0_g4	13.6669	-3.77437	0.996613	-3.78719	0.000152359	0.0216643
TRINITY_DN189440_c0_g11	23.033	-2.48987	0.657421	-3.78733	0.000152277	0.0216643
TRINITY_DN35301_c0_g1	6.78084	-4.53912	1.1985	-3.78733	0.000152277	0.0216643
TRINITY_DN18529_c0_g1	72.2761	-3.395	0.896862	-3.78543	0.000153445	0.0217074
TRINITY_DN189089_c0_g1	37.8487	2.43262	0.642533	3.78599	0.000153097	0.0217074
TRINITY_DN55378_c0_g1	5.96647	-4.53883	1.19989	-3.78271	0.00015513	0.02189
TRINITY_DN183549_c0_g1	76.1214	-3.30556	0.87408	-3.78176	0.000155726	0.0219183
TRINITY_DN172576_c0_g1	12.7523	-4.2966	1.1371	-3.77857	0.000157732	0.0221443
TRINITY_DN14126_c0_g1	22.6933	-2.69696	0.715035	-3.77178	0.000162084	0.0224675
TRINITY_DN168227_c0_g1	41.8258	-3.91558	1.03829	-3.7712	0.000162464	0.0224675
TRINITY_DN172875_c0_g1	45.9072	1.85289	0.491024	3.77352	0.000160963	0.0224675
TRINITY_DN187893_c0_g1	19.4245	2.24193	0.594312	3.77231	0.000161743	0.0224675
TRINITY_DN192607_c1_g4	51.629	-2.96061	0.784702	-3.77291	0.000161353	0.0224675
TRINITY_DN216072_c0_g1	6.76802	-3.8138	1.01105	-3.77213	0.000161859	0.0224675
TRINITY_DN156878_c0_g1	27.0311	-3.50068	0.928561	-3.77	0.000163247	0.0225195
TRINITY_DN192687_c0_g1	26.4268	2.50013	0.663476	3.76822	0.000164416	0.0226245
TRINITY_DN193083_c0_g1	42.5419	-3.6285	0.963202	-3.76713	0.000165136	0.0226674
TRINITY_DN182889_c0_g1	17.1518	3.18894	0.847066	3.76469	0.000166753	0.0228328
TRINITY_DN77670_c0_g1	32.1102	-3.96574	1.05359	-3.76401	0.000167213	0.0228395
TRINITY_DN159640_c0_g1	143.109	-3.70284	0.984191	-3.76232	0.000168344	0.0228812
TRINITY_DN230459_c0_g1	7.57006	-3.37909	0.898086	-3.76255	0.000168193	0.0228812
TRINITY_DN185570_c1_g8	35.788	-3.5134	0.934499	-3.75966	0.000170145	0.0230695
TRINITY_DN189857_c0_g1	10.0283	3.45471	0.919512	3.75711	0.000171884	0.0232483
TRINITY_DN178292_c0_g1	19.8189	2.24383	0.597488	3.75543	0.000173041	0.0232874
TRINITY_DN186296_c1_g1	18.667	2.13679	0.568982	3.75547	0.000173018	0.0232874
TRINITY_DN201699_c0_g1	6.80854	-3.70453	0.986594	-3.75487	0.000173433	0.0232874
TRINITY_DN125055_c0_g1	26.0988	-3.54685	0.946831	-3.74603	0.000179656	0.02344
TRINITY_DN126248_c0_g1	21.073	-2.8099	0.749993	-3.74656	0.000179274	0.02344
TRINITY_DN128495_c0_g1	15.7753	-3.43634	0.916583	-3.74908	0.000177485	0.02344
TRINITY_DN141235_c0_g1	9.90565	-4.06434	1.08542	-3.74448	0.000180764	0.02344
TRINITY_DN173647_c0_g1	9.80462	-4.31154	1.14912	-3.75203	0.000175409	0.02344
TRINITY_DN174208_c1_g1	26.8511	-3.13531	0.835981	-3.75045	0.000176516	0.02344
TRINITY_DN179635_c0_g1	22.4305	2.25488	0.601391	3.74944	0.000177227	0.02344
TRINITY_DN184366_c0_g1	14.6136	-4.50434	1.20279	-3.74491	0.000180461	0.02344
TRINITY_DN187342_c3_g5	11.7526	2.4181	0.645811	3.74428	0.000180909	0.02344
TRINITY_DN191206_c0_g5	11.1351	-3.06791	0.818924	-3.74627	0.000179482	0.02344
TRINITY_DN195514_c5_g3	4536.3	1.31763	0.35162	3.74731	0.000178741	0.02344
TRINITY_DN196297_c0_g1	38.7532	2.43345	0.649553	3.74634	0.00017943	0.02344
TRINITY_DN199314_c2_g1	53.4209	-2.50584	0.668881	-3.74631	0.000179453	0.02344
TRINITY_DN200472_c6_g1	56.1184	2.11095	0.563555	3.74577	0.000179839	0.02344
TRINITY_DN240097_c0_g1	21.2201	-3.91224	1.04335	-3.74971	0.000177042	0.02344
TRINITY_DN177375_c0_g1	11.6829	2.66203	0.711114	3.74347	0.000181498	0.0234615
TRINITY_DN196239_c0_g1	30.9327	-1.64509	0.439911	-3.73961	0.000184309	0.0237452
TRINITY_DN7064_c0_g1	9.99953	-3.91987	1.04829	-3.73928	0.000184549	0.0237452
TRINITY_DN165642_c0_g1	12.5302	-3.17981	0.851088	-3.73617	0.000186843	0.0239453
TRINITY_DN185440_c0_g1	9.83551	-3.27644	0.876991	-3.736	0.000186968	0.0239453
TRINITY_DN176983_c0_g1	7.75875	-4.05447	1.08543	-3.73537	0.000187442	0.0239507
TRINITY_DN144899_c0_g1	10.7589	-4.75067	1.27212	-3.73444	0.000188134	0.0239781
TRINITY_DN181435_c0_g2	17.3457	-3.14923	0.84354	-3.73334	0.000188954	0.0239781
TRINITY_DN197512_c1_g1	29.3107	-2.74293	0.734609	-3.73387	0.000188563	0.0239781
TRINITY_DN187631_c3_g18	21.4517	-3.22135	0.862997	-3.73275	0.000189404	0.0239804
TRINITY_DN115286_c0_g1	8.84463	-3.76214	1.00827	-3.73127	0.000190514	0.0240112
TRINITY_DN189909_c0_g6	61.0241	-3.37519	0.904534	-3.73141	0.000190409	0.0240112
TRINITY_DN173434_c0_g1	16.758	-3.39455	0.91058	-3.7279	0.000193079	0.0242793
TRINITY_DN162481_c0_g1	23.3206	-3.11315	0.835427	-3.72642	0.00019422	0.0243126
TRINITY_DN179362_c0_g1	11.7805	-3.96428	1.06378	-3.72659	0.000194084	0.0243126
TRINITY_DN179988_c0_g2	12.1927	2.64429	0.710059	3.72405	0.000196053	0.0244868
TRINITY_DN189458_c0_g1	12.516	3.41813	0.918496	3.72144	0.000198086	0.0246851
TRINITY_DN193284_c2_g1	33.4794	2.0703	0.556589	3.71961	0.00019953	0.0248092
TRINITY_DN195546_c2_g3	22.142	3.30565	0.889512	3.71625	0.000202203	0.0250853
TRINITY_DN194144_c3_g2	10.6312	-3.8567	1.03849	-3.71375	0.000204211	0.0252077
TRINITY_DN196353_c1_g1	19.4257	1.80696	0.486614	3.71333	0.000204552	0.0252077
TRINITY_DN196660_c2_g1	60.7302	1.80767	0.486722	3.71396	0.000204042	0.0252077
TRINITY_DN163129_c0_g1	19.2485	-3.46008	0.93221	-3.7117	0.000205872	0.0253141
TRINITY_DN9924_c0_g1	13.489	2.74527	0.739894	3.71035	0.000206971	0.0253929
TRINITY_DN119939_c0_g1	8.95785	-3.96252	1.06885	-3.70727	0.000209506	0.0255906
TRINITY_DN198276_c1_g4	1386.91	2.96785	0.800471	3.70763	0.000209207	0.0255906
TRINITY_DN190148_c2_g3	10.6596	-3.53191	0.953512	-3.70411	0.000212135	0.0258548
TRINITY_DN172323_c0_g1	30.935	-3.46886	0.936876	-3.70258	0.000213418	0.0259541
TRINITY_DN199990_c2_g2	9.22193	-3.7045	1.00089	-3.70121	0.000214571	0.0260372
TRINITY_DN190651_c1_g5	51.2655	-2.93284	0.792904	-3.69886	0.000216571	0.0262225
TRINITY_DN186273_c0_g1	13.1031	2.92155	0.790268	3.69691	0.000218238	0.0263669
TRINITY_DN186377_c1_g2	11.7169	-4.17253	1.1294	-3.69446	0.000220354	0.0265646
TRINITY_DN171987_c0_g1	11.3356	-3.41837	0.925642	-3.69297	0.000221649	0.0265712
TRINITY_DN184259_c0_g3	51.1831	-3.41792	0.925521	-3.69297	0.000221652	0.0265712
TRINITY_DN80400_c0_g1	13.9681	-4.12638	1.11743	-3.69275	0.000221846	0.0265712
TRINITY_DN191455_c1_g7	26.7829	-2.98487	0.80895	-3.68981	0.000224425	0.0268222
TRINITY_DN234115_c0_g1	18.7809	-3.41548	0.925802	-3.68922	0.000224946	0.0268266
TRINITY_DN195252_c0_g2	5.54531	3.7383	1.01347	3.68861	0.000225485	0.0268332
TRINITY_DN138397_c0_g1	16.3076	-3.49387	0.948338	-3.6842	0.000229421	0.027059
TRINITY_DN149031_c0_g1	15.4066	-3.88407	1.05483	-3.68219	0.000231237	0.027059
TRINITY_DN159533_c0_g1	8.82855	-3.77204	1.02415	-3.6831	0.000230417	0.027059
TRINITY_DN190459_c0_g3	10.5593	2.90387	0.78801	3.68506	0.000228647	0.027059
TRINITY_DN191087_c1_g4	75.465	-2.50188	0.678971	-3.68482	0.000228865	0.027059
TRINITY_DN194502_c0_g5	401.64	0.767479	0.208271	3.68501	0.000228696	0.027059
TRINITY_DN196672_c1_g2	22.1247	-3.05557	0.829779	-3.6824	0.00023105	0.027059
TRINITY_DN199749_c0_g4	19.8398	3.39598	0.922285	3.68214	0.000231286	0.027059
TRINITY_DN172479_c0_g1	5.30285	3.80654	1.03439	3.67999	0.000233243	0.0270688
TRINITY_DN183532_c0_g1	18.5598	-2.10063	0.570918	-3.6794	0.000233787	0.0270688
TRINITY_DN191422_c0_g1	6.8828	-4.82554	1.31116	-3.68037	0.000232896	0.0270688
TRINITY_DN198573_c2_g3	56.3771	-1.95076	0.529918	-3.68125	0.000232095	0.0270688
TRINITY_DN229670_c0_g1	10.2669	-3.23462	0.87925	-3.67884	0.000234298	0.0270688
TRINITY_DN232249_c0_g1	6.52196	-4.2334	1.15067	-3.67906	0.000234092	0.0270688
TRINITY_DN158484_c0_g2	37.7411	-3.03207	0.824472	-3.67759	0.000235448	0.027145
TRINITY_DN168054_c0_g1	8.74645	2.95096	0.802554	3.67696	0.000236029	0.0271555
TRINITY_DN194758_c2_g3	186.022	-1.67751	0.456656	-3.67346	0.000239291	0.0274739
TRINITY_DN162981_c0_g1	10.6188	-4.23534	1.15351	-3.67168	0.000240957	0.0275283
TRINITY_DN180135_c1_g1	15.7096	-2.77068	0.754915	-3.67019	0.00024237	0.0275283
TRINITY_DN184653_c0_g2	12.2701	2.75718	0.751243	3.67015	0.000242405	0.0275283
TRINITY_DN186821_c0_g1	181.946	-4.96416	1.3518	-3.67225	0.000240426	0.0275283
TRINITY_DN78760_c0_g1	9.46589	-3.69687	1.00738	-3.6698	0.000242743	0.0275283
TRINITY_DN78769_c0_g1	42.7365	-3.74592	1.02038	-3.67109	0.000241514	0.0275283
TRINITY_DN140439_c0_g1	12.0186	-3.65564	0.996617	-3.66805	0.000244406	0.027656
TRINITY_DN189577_c3_g4	5.85141	-5.07022	1.38245	-3.66757	0.000244867	0.027656
TRINITY_DN252678_c0_g1	8.40904	-3.52471	0.96119	-3.66703	0.000245383	0.027658
TRINITY_DN115280_c0_g1	63.3195	-3.31216	0.90348	-3.666	0.000246371	0.027713
TRINITY_DN198385_c1_g3	8.80336	-3.52541	0.962667	-3.66212	0.000250132	0.0280261
TRINITY_DN229706_c0_g1	6.01967	-3.33831	0.911585	-3.66209	0.000250165	0.0280261
TRINITY_DN175168_c0_g1	108.874	-3.46613	0.946977	-3.6602	0.000252015	0.0281764
TRINITY_DN199627_c4_g8	37.6806	2.34344	0.640715	3.65754	0.000254646	0.0283943
TRINITY_DN202770_c0_g1	9.9075	-3.84219	1.05073	-3.65668	0.0002555	0.0283943
TRINITY_DN240414_c0_g1	5.76725	-3.37084	0.92177	-3.65692	0.00025526	0.0283943
TRINITY_DN194713_c3_g4	17.8238	-2.1682	0.593043	-3.65607	0.000256115	0.0284057
TRINITY_DN149194_c0_g1	8.92096	-3.89598	1.06681	-3.652	0.000260201	0.0284604
TRINITY_DN159101_c0_g2	58.8642	-3.52452	0.96491	-3.65269	0.000259505	0.0284604
TRINITY_DN159888_c0_g1	10.6897	-4.04066	1.10614	-3.65295	0.000259246	0.0284604
TRINITY_DN175881_c0_g1	24.4537	-4.1409	1.13354	-3.65307	0.000259128	0.0284604
TRINITY_DN184061_c1_g7	25.9772	-2.75634	0.754699	-3.65223	0.00025997	0.0284604
TRINITY_DN191975_c0_g2	12.682	2.52695	0.691687	3.65331	0.000258877	0.0284604
TRINITY_DN196049_c0_g1	26.2669	1.6787	0.459588	3.65261	0.000259584	0.0284604
TRINITY_DN240156_c0_g1	12.1975	-2.89314	0.792457	-3.65084	0.000261382	0.0285334
TRINITY_DN165451_c0_g1	17.6596	-3.89075	1.06602	-3.6498	0.000262442	0.0285928
TRINITY_DN2446_c0_g1	13.4249	-3.2512	0.890979	-3.64902	0.000263242	0.0286237
TRINITY_DN177216_c0_g1	15.8572	-2.90511	0.796494	-3.64737	0.000264937	0.0287516
TRINITY_DN240682_c0_g1	64.1476	-3.2509	0.891544	-3.64638	0.000265965	0.0288068
TRINITY_DN158098_c0_g1	148.438	-3.64222	1.0002	-3.64147	0.000271082	0.0292443
TRINITY_DN173781_c0_g1	384.57	-3.76394	1.03357	-3.64169	0.000270856	0.0292443
TRINITY_DN189993_c1_g1	46975.6	1.58724	0.435935	3.641	0.000271586	0.0292443
TRINITY_DN195254_c0_g1	18.3641	2.10337	0.577845	3.64002	0.000272615	0.0292982
TRINITY_DN87181_c0_g1	4.83654	-4.23695	1.16486	-3.6373	0.000275511	0.0295522
TRINITY_DN193069_c0_g1	19.8268	2.3498	0.646146	3.63664	0.000276219	0.0295709
TRINITY_DN79997_c0_g1	9.56804	-3.98425	1.09641	-3.63391	0.000279158	0.029828
TRINITY_DN222150_c0_g1	12.1635	-3.57005	0.982602	-3.63326	0.000279865	0.029846
TRINITY_DN243024_c0_g1	8.02397	-3.4758	0.957074	-3.63169	0.000281571	0.0299703
TRINITY_DN190988_c1_g1	45.8665	-2.54261	0.700225	-3.63113	0.000282184	0.029978
TRINITY_DN167600_c0_g1	13.2344	-2.97634	0.819886	-3.63018	0.000283219	0.0300304
TRINITY_DN145319_c0_g1	21.292	-3.4955	0.963769	-3.62691	0.000286836	0.0303559
TRINITY_DN197691_c0_g1	29.5033	2.20449	0.607996	3.62583	0.000288032	0.0304244
TRINITY_DN181321_c0_g1	35.8728	-1.88961	0.521369	-3.62433	0.000289715	0.0304283
TRINITY_DN190766_c3_g3	16.3623	2.16116	0.596253	3.62457	0.000289444	0.0304283
TRINITY_DN198387_c2_g1	41.089	4.27797	1.18032	3.62442	0.000289607	0.0304283
TRINITY_DN162008_c0_g1	4.73294	-4.05529	1.11977	-3.62154	0.000292858	0.0304596
TRINITY_DN173148_c0_g1	5.46255	4.1463	1.14518	3.62065	0.000293859	0.0304596
TRINITY_DN173265_c0_g1	9.04712	2.91272	0.804011	3.62273	0.000291506	0.0304596
TRINITY_DN188676_c1_g1	943.851	3.24758	0.897124	3.61998	0.000294622	0.0304596
TRINITY_DN192732_c4_g7	71.7799	-3.81455	1.05308	-3.62228	0.000292015	0.0304596
TRINITY_DN195410_c1_g1	161.958	2.97692	0.822348	3.62003	0.000294569	0.0304596
TRINITY_DN197467_c2_g1	13.6703	-2.84276	0.784532	-3.6235	0.000290639	0.0304596
TRINITY_DN249750_c0_g1	5.92649	-3.87894	1.07162	-3.61969	0.000294957	0.0304596
TRINITY_DN42418_c0_g1	8.74048	-3.83037	1.0581	-3.62005	0.000294543	0.0304596
TRINITY_DN186412_c1_g5	39.0577	-2.84511	0.786691	-3.61655	0.000298557	0.0306035
TRINITY_DN190715_c0_g2	10.0433	3.01138	0.83258	3.61693	0.000298119	0.0306035
TRINITY_DN194499_c0_g4	856.909	3.08229	0.852228	3.61674	0.000298331	0.0306035
TRINITY_DN250301_c0_g1	9.39877	-3.93032	1.08664	-3.61695	0.000298099	0.0306035
TRINITY_DN172719_c0_g1	30.5364	1.9161	0.530132	3.61439	0.00030105	0.0307542
TRINITY_DN192751_c1_g1	9.29482	3.83948	1.06244	3.61384	0.000301691	0.0307542
TRINITY_DN197905_c5_g4	8.5465	2.81166	0.77801	3.61392	0.000301602	0.0307542
TRINITY_DN184878_c0_g2	8.33441	2.72139	0.753558	3.61139	0.000304558	0.0309206
TRINITY_DN192537_c4_g4	130.362	-3.43306	0.950837	-3.61057	0.000305525	0.0309206
TRINITY_DN193753_c0_g2	15.2884	2.1147	0.585701	3.61055	0.000305554	0.0309206
TRINITY_DN2438_c0_g1	6.84113	-3.55587	0.984514	-3.6118	0.000304079	0.0309206
TRINITY_DN138465_c0_g1	7.56013	-3.46821	0.961379	-3.60753	0.00030912	0.0310021
TRINITY_DN175042_c0_g2	19.7977	-3.11927	0.864662	-3.60751	0.000309154	0.0310021
TRINITY_DN176028_c0_g1	78.9061	-2.82392	0.782388	-3.60937	0.000306945	0.0310021
TRINITY_DN191281_c0_g1	56.0846	-3.24934	0.900593	-3.60801	0.000308561	0.0310021
TRINITY_DN197467_c2_g10	38.3072	-2.38927	0.662272	-3.60769	0.000308932	0.0310021
TRINITY_DN183646_c0_g1	49.2641	-2.90036	0.804451	-3.60538	0.000311691	0.031098
TRINITY_DN190769_c1_g9	25.3868	-3.68261	1.02144	-3.6053	0.000311793	0.031098
TRINITY_DN39296_c0_g1	31.258	-2.78964	0.773676	-3.6057	0.000311317	0.031098
TRINITY_DN104887_c0_g1	29.1341	-3.7344	1.03668	-3.60226	0.000315463	0.0311043
TRINITY_DN187474_c0_g1	6.4423	3.67276	1.01938	3.60292	0.000314661	0.0311043
TRINITY_DN193428_c3_g4	32.7314	-2.43137	0.67476	-3.60332	0.000314184	0.0311043
TRINITY_DN193913_c0_g2	21.0166	4.6497	1.29029	3.60362	0.000313818	0.0311043
TRINITY_DN201964_c0_g1	11.4232	-4.03235	1.11873	-3.6044	0.000312871	0.0311043
TRINITY_DN248298_c0_g1	6.30977	-3.97254	1.10287	-3.602	0.000315782	0.0311043
TRINITY_DN38252_c0_g1	6.09055	-3.95158	1.09651	-3.60377	0.00031364	0.0311043
TRINITY_DN183601_c1_g3	11.0056	-3.94452	1.09555	-3.60051	0.000317598	0.0311173
TRINITY_DN188888_c0_g2	9.71864	-2.81114	0.780747	-3.60057	0.000317515	0.0311173
TRINITY_DN194546_c1_g2	89.0706	-1.5305	0.425041	-3.60082	0.000317218	0.0311173
TRINITY_DN176636_c0_g3	28.4631	-3.7013	1.02842	-3.59902	0.000319424	0.031241
TRINITY_DN214381_c0_g1	7.82975	-3.85391	1.07143	-3.59698	0.000321936	0.0314313
TRINITY_DN170697_c0_g1	11.1859	-3.89922	1.08423	-3.59631	0.00032276	0.0314548
TRINITY_DN188694_c1_g1	12.203	-3.56183	0.990865	-3.59467	0.000324809	0.0314548
TRINITY_DN191254_c4_g1	52.245	2.47626	0.688902	3.5945	0.000325014	0.0314548
TRINITY_DN192262_c0_g1	39.3539	-3.22176	0.896121	-3.59523	0.000324107	0.0314548
TRINITY_DN199120_c1_g3	13.3683	-4.80318	1.33602	-3.59514	0.000324221	0.0314548
TRINITY_DN201898_c0_g1	38.7569	-3.92977	1.09445	-3.59062	0.000329893	0.0318714
TRINITY_DN144615_c0_g1	26.8558	-3.44252	0.959123	-3.58923	0.00033165	0.0318929
TRINITY_DN165301_c0_g1	15.8191	2.46801	0.687654	3.58902	0.000331922	0.0318929
TRINITY_DN180950_c0_g1	13.4141	3.01564	0.840827	3.58651	0.00033513	0.0318929
TRINITY_DN189948_c0_g1	13.1949	3.65074	1.01775	3.58708	0.000334403	0.0318929
TRINITY_DN191859_c1_g6	27.3872	-2.82945	0.78888	-3.58667	0.000334925	0.0318929
TRINITY_DN196467_c0_g1	31.9873	-2.25861	0.629183	-3.58975	0.000330997	0.0318929
TRINITY_DN198362_c1_g2	4.67393	-3.79728	1.0586	-3.58707	0.000334413	0.0318929
TRINITY_DN220219_c0_g1	6.15292	-3.23993	0.903064	-3.58771	0.000333601	0.0318929
TRINITY_DN75075_c0_g1	9.09705	-4.11309	1.14686	-3.58639	0.000335291	0.0318929
TRINITY_DN173673_c0_g1	12.3649	-3.18928	0.889425	-3.58578	0.000336076	0.0319129
TRINITY_DN190384_c3_g3	15.3419	-3.30457	0.922041	-3.58397	0.000338411	0.0320796
TRINITY_DN141692_c0_g1	25.1518	-3.11542	0.869658	-3.58235	0.000340522	0.032115
TRINITY_DN198974_c0_g2	29.5956	-2.98042	0.831962	-3.5824	0.000340449	0.032115
TRINITY_DN199715_c0_g1	107.423	1.69098	0.471989	3.58268	0.000340087	0.032115
TRINITY_DN200310_c4_g4	49.1557	-1.84991	0.516495	-3.58167	0.000341409	0.0321441
TRINITY_DN197623_c0_g2	102.167	-0.971231	0.271256	-3.58049	0.000342945	0.0322339
TRINITY_DN187400_c1_g2	32.1288	-3.39979	0.950162	-3.57811	0.000346083	0.0323873
TRINITY_DN197783_c1_g1	36.7378	-3.30228	0.922959	-3.57793	0.000346329	0.0323873
TRINITY_DN7794_c0_g1	23.9623	-3.2268	0.901683	-3.57864	0.000345388	0.0323873
TRINITY_DN194762_c0_g1	14.2499	-2.39773	0.670431	-3.57641	0.000348351	0.0324722
TRINITY_DN3269_c0_g1	7.86787	-3.91331	1.09421	-3.57636	0.000348408	0.0324722
TRINITY_DN196231_c1_g4	45.8582	2.64362	0.73984	3.57323	0.0003526	0.0328078
TRINITY_DN125896_c0_g1	9.60543	-3.50422	0.981031	-3.57198	0.000354292	0.03291
TRINITY_DN195492_c2_g3	19.1985	-2.46554	0.690342	-3.57148	0.000354972	0.032918
TRINITY_DN178298_c0_g1	11.9668	-3.6854	1.03235	-3.5699	0.000357119	0.0330159
TRINITY_DN196677_c3_g2	47.609	-1.31689	0.368894	-3.56983	0.000357219	0.0330159
TRINITY_DN187247_c0_g1	12.506	-3.42209	0.958817	-3.56907	0.000358245	0.0330557
TRINITY_DN175029_c0_g2	6.29862	3.17859	0.891022	3.56736	0.000360601	0.0332178
TRINITY_DN176261_c0_g2	23.9385	-3.35816	0.941971	-3.56504	0.000363806	0.0332212
TRINITY_DN183593_c0_g2	18.4935	2.6197	0.734892	3.56474	0.000364218	0.0332212
TRINITY_DN186634_c5_g3	56.2178	-3.71297	1.04096	-3.56685	0.000361295	0.0332212
TRINITY_DN187935_c3_g16	13.8564	-4.35727	1.22195	-3.56582	0.000362716	0.0332212
TRINITY_DN188120_c0_g1	7.7976	3.2741	0.918583	3.5643	0.000364831	0.0332212
TRINITY_DN191392_c0_g1	31.5715	1.64863	0.462385	3.56549	0.000363176	0.0332212
TRINITY_DN200041_c0_g4	6.73143	-2.7254	0.764632	-3.56433	0.000364789	0.0332212
TRINITY_DN189212_c0_g1	18.7585	4.84384	1.3595	3.56296	0.000366699	0.0333365
TRINITY_DN165616_c0_g1	44.0353	-2.97141	0.834293	-3.56159	0.000368609	0.0334007
TRINITY_DN184653_c0_g1	28.8606	2.45361	0.688903	3.56162	0.00036857	0.0334007
TRINITY_DN233403_c0_g1	36.425	-4.32244	1.21401	-3.56046	0.000370207	0.0334907
TRINITY_DN171542_c0_g1	3122.94	3.65452	1.02707	3.55821	0.00037339	0.0336142
TRINITY_DN181216_c1_g2	16.4899	-2.84154	0.798573	-3.55827	0.000373302	0.0336142
TRINITY_DN189579_c0_g7	35.0699	-2.60535	0.732196	-3.55827	0.00037331	0.0336142
TRINITY_DN150011_c0_g1	81.601	-2.96791	0.834531	-3.55638	0.000376002	0.0337394
TRINITY_DN176193_c0_g1	6.59383	3.05952	0.860392	3.55596	0.000376606	0.0337394
TRINITY_DN229693_c0_g1	23.0359	-3.58623	1.00847	-3.55611	0.000376383	0.0337394
TRINITY_DN170418_c0_g1	13.0629	2.50377	0.704548	3.55372	0.000379825	0.0338988
TRINITY_DN170770_c0_g1	8.41087	-3.66276	1.03168	-3.55028	0.000384829	0.0338988
TRINITY_DN172594_c0_g1	10.2751	-4.06393	1.14432	-3.5514	0.000383193	0.0338988
TRINITY_DN179196_c0_g1	19.3284	2.32977	0.656142	3.55071	0.000384193	0.0338988
TRINITY_DN181436_c0_g1	13.1325	-2.67698	0.754229	-3.54929	0.000386272	0.0338988
TRINITY_DN185491_c3_g1	59.8717	-3.77664	1.06272	-3.55375	0.000379783	0.0338988
TRINITY_DN185531_c0_g1	23.214	-3.35238	0.943533	-3.553	0.000380858	0.0338988
TRINITY_DN193428_c3_g12	52.3008	-4.11877	1.16021	-3.55001	0.000385224	0.0338988
TRINITY_DN194669_c3_g4	33.4843	2.26575	0.637845	3.55219	0.000382038	0.0338988
TRINITY_DN196361_c0_g1	10.6102	2.42479	0.682975	3.55033	0.000384749	0.0338988
TRINITY_DN199713_c0_g3	862.89	1.92236	0.541624	3.54925	0.000386332	0.0338988
TRINITY_DN253834_c0_g1	20.4953	-3.79252	1.06852	-3.54933	0.000386209	0.0338988
TRINITY_DN71487_c0_g1	5.98653	-4.79314	1.34919	-3.5526	0.000381437	0.0338988
TRINITY_DN166430_c1_g1	11.0347	-4.18137	1.17854	-3.54794	0.000388261	0.0340143
TRINITY_DN185431_c0_g1	19.973	-3.96135	1.11687	-3.54684	0.00038988	0.034063
TRINITY_DN188008_c0_g3	29.1706	1.54424	0.435448	3.54631	0.00039066	0.034063
TRINITY_DN98175_c0_g1	10.4847	-2.96258	0.835366	-3.54645	0.000390456	0.034063
TRINITY_DN122906_c0_g1	11.1088	2.83963	0.800956	3.5453	0.000392173	0.0340927
TRINITY_DN193255_c3_g2	35.3314	-3.49462	0.985946	-3.54443	0.00039346	0.0340927
TRINITY_DN195904_c4_g8	55.0216	-2.94732	0.831465	-3.54473	0.00039301	0.0340927
TRINITY_DN33380_c0_g1	8.01423	-3.73614	1.05388	-3.54514	0.000392406	0.0340927
TRINITY_DN156576_c0_g1	14.3446	-2.77223	0.782457	-3.54297	0.000395643	0.0341362
TRINITY_DN188273_c4_g3	17.416	-2.81989	0.79579	-3.54351	0.000394832	0.0341362
TRINITY_DN192926_c3_g2	12.2455	2.18475	0.616663	3.54286	0.000395809	0.0341362
TRINITY_DN184143_c0_g1	16.1354	-2.6426	0.746071	-3.54202	0.000397077	0.0341924
TRINITY_DN158110_c0_g1	55.287	-3.15911	0.892365	-3.54016	0.000399892	0.03434
TRINITY_DN238829_c0_g1	53.714	-3.95532	1.1173	-3.54006	0.000400029	0.03434
TRINITY_DN199170_c0_g3	53.3627	-2.20073	0.622279	-3.53656	0.000405369	0.0347445
TRINITY_DN176222_c0_g1	9.25826	-3.54059	1.00152	-3.53521	0.000407457	0.0348159
TRINITY_DN191127_c2_g4	104.046	4.14495	1.17245	3.5353	0.000407313	0.0348159
TRINITY_DN185090_c4_g1	7.20475	-5.70845	1.61509	-3.53446	0.000408617	0.0348613
TRINITY_DN128274_c0_g1	36.9851	-4.1311	1.16951	-3.53233	0.000411908	0.034868
TRINITY_DN173804_c0_g1	18.5474	-3.86675	1.09443	-3.5331	0.000410709	0.034868
TRINITY_DN190285_c0_g1	179.862	4.42423	1.25216	3.53328	0.000410433	0.034868
TRINITY_DN190426_c0_g7	7.52402	-2.93776	0.831652	-3.53244	0.00041174	0.034868
TRINITY_DN210370_c0_g1	8.38079	-5.05254	1.43034	-3.5324	0.000411802	0.034868
TRINITY_DN66489_c0_g1	7.85341	-3.15448	0.89312	-3.53198	0.000412468	0.034868
TRINITY_DN168993_c0_g2	10.3067	-3.98352	1.12886	-3.5288	0.000417455	0.0350404
TRINITY_DN180623_c0_g1	6.0437	-3.68972	1.04568	-3.52854	0.000417863	0.0350404
TRINITY_DN198369_c2_g1	118.123	-1.25462	0.355554	-3.52862	0.000417738	0.0350404
TRINITY_DN224911_c0_g1	12.5936	-3.58574	1.0161	-3.52891	0.000417269	0.0350404
TRINITY_DN232261_c0_g1	4.83296	-4.1987	1.18959	-3.52953	0.000416302	0.0350404
TRINITY_DN232352_c0_g1	10.0039	-3.44068	0.975178	-3.52826	0.000418299	0.0350404
TRINITY_DN241172_c0_g1	26.6573	-3.74203	1.06102	-3.52681	0.000420596	0.0351797
TRINITY_DN180217_c0_g1	46.6896	-3.34824	0.949496	-3.52634	0.000421348	0.0351895
TRINITY_DN154885_c0_g1	6.32705	-3.82255	1.08439	-3.52507	0.000423376	0.0351996
TRINITY_DN191980_c1_g2	267.674	-3.42271	0.970867	-3.52542	0.000422817	0.0351996
TRINITY_DN198582_c5_g4	1014.86	3.47076	0.984588	3.52509	0.000423344	0.0351996
TRINITY_DN198931_c0_g1	133.384	-3.19902	0.907607	-3.52467	0.000424008	0.0351996
TRINITY_DN115468_c0_g1	12.7009	-3.60306	1.02334	-3.52089	0.000430105	0.0352361
TRINITY_DN123886_c0_g1	13.0433	-3.51526	0.998413	-3.52085	0.000430165	0.0352361
TRINITY_DN145535_c0_g1	13.447	-3.68566	1.0468	-3.52088	0.00043011	0.0352361
TRINITY_DN165599_c0_g1	19.9307	2.3204	0.658923	3.5215	0.000429112	0.0352361
TRINITY_DN165894_c0_g1	10.584	-3.59023	1.01925	-3.52242	0.000427622	0.0352361
TRINITY_DN173656_c1_g1	23.4037	-2.221	0.630336	-3.52352	0.000425849	0.0352361
TRINITY_DN188472_c0_g2	10.7532	2.9282	0.831492	3.52162	0.000428912	0.0352361
TRINITY_DN1948_c0_g1	5.01285	-3.32517	0.944296	-3.52133	0.000429394	0.0352361
TRINITY_DN200487_c3_g1	47.1237	1.83023	0.519554	3.52271	0.000427166	0.0352361
TRINITY_DN155486_c0_g1	23.5301	-3.59949	1.02307	-3.51833	0.000434271	0.0354231
TRINITY_DN175418_c0_g1	46.3908	1.8078	0.514089	3.51651	0.00043726	0.0354231
TRINITY_DN178938_c0_g2	17.9959	-2.82398	0.802878	-3.51733	0.000435915	0.0354231
TRINITY_DN192615_c0_g8	104.55	-2.9787	0.847102	-3.51634	0.000437545	0.0354231
TRINITY_DN193501_c1_g1	8.75699	-3.26696	0.929064	-3.5164	0.000437436	0.0354231
TRINITY_DN196645_c2_g1	1264.28	4.06589	1.15629	3.51633	0.000437559	0.0354231
TRINITY_DN197674_c4_g13	25.068	-2.80037	0.796296	-3.51674	0.000436877	0.0354231
TRINITY_DN248815_c0_g1	5.81154	-3.77554	1.07308	-3.51842	0.000434132	0.0354231
TRINITY_DN182336_c0_g1	6.89506	2.56871	0.730688	3.51546	0.000438989	0.0354354
TRINITY_DN199477_c2_g1	149.71	2.93661	0.835289	3.51569	0.000438619	0.0354354
TRINITY_DN162040_c0_g1	6.56388	-3.70529	1.05436	-3.51427	0.000440969	0.0354405
TRINITY_DN186931_c0_g1	12.6373	-3.58125	1.01899	-3.5145	0.000440589	0.0354405
TRINITY_DN192829_c2_g2	112.764	3.19759	0.90972	3.51491	0.000439901	0.0354405
TRINITY_DN194893_c3_g1	9.67181	-2.89187	0.82321	-3.51292	0.000443211	0.0355691
TRINITY_DN188024_c2_g3	67.9278	-3.29598	0.938721	-3.51115	0.000446181	0.0357557
TRINITY_DN161339_c0_g2	14.2603	-4.34374	1.23751	-3.51007	0.000447988	0.0358487
TRINITY_DN192635_c0_g2	53.1117	3.40252	0.969649	3.50902	0.000449764	0.035939
TRINITY_DN184541_c0_g1	51.9948	-3.68868	1.05168	-3.50742	0.000452474	0.0361035
TRINITY_DN189853_c0_g4	53.9564	-2.9613	0.845309	-3.50322	0.000459673	0.0363135
TRINITY_DN190233_c2_g4	52.1157	-1.27082	0.362712	-3.50365	0.000458922	0.0363135
TRINITY_DN195303_c2_g1	50.6977	2.46529	0.703877	3.50245	0.000460999	0.0363135
TRINITY_DN196834_c1_g2	3391.82	3.77375	1.07739	3.50269	0.000460588	0.0363135
TRINITY_DN197712_c0_g1	579.967	2.18402	0.623436	3.5032	0.000459699	0.0363135
TRINITY_DN197988_c3_g2	27.015	1.8967	0.541405	3.50329	0.000459552	0.0363135
TRINITY_DN200149_c0_g2	110.512	3.00606	0.857563	3.50535	0.000456007	0.0363135
TRINITY_DN221523_c0_g1	152.002	-3.46527	0.989204	-3.50309	0.000459895	0.0363135
TRINITY_DN231804_c0_g1	51.6011	-3.38012	0.9648	-3.50344	0.000459287	0.0363135
TRINITY_DN249890_c0_g1	5.69123	-3.82822	1.09324	-3.50171	0.00046228	0.0363627
TRINITY_DN194140_c1_g1	19.1622	-2.76399	0.789572	-3.50062	0.000464176	0.0364602
TRINITY_DN142636_c0_g1	19.411	1.9683	0.562408	3.49976	0.000465672	0.0364743
TRINITY_DN78782_c0_g1	14.4422	-3.59124	1.02611	-3.49985	0.000465518	0.0364743
TRINITY_DN124213_c0_g1	29.6833	-3.26344	0.932972	-3.49789	0.000468952	0.0366208
TRINITY_DN168757_c0_g1	15.3134	-3.7181	1.06317	-3.49719	0.000470183	0.0366208
TRINITY_DN188905_c1_g9	10.7934	-2.50475	0.716167	-3.49743	0.000469757	0.0366208
TRINITY_DN193789_c0_g2	11.6213	2.64499	0.756301	3.49728	0.000470036	0.0366208
TRINITY_DN195345_c1_g5	466.5	2.00995	0.574866	3.49638	0.00047161	0.0366766
TRINITY_DN199517_c1_g1	92.8479	-2.03598	0.582367	-3.49604	0.000472222	0.0366766
TRINITY_DN194643_c0_g1	28.0905	2.45365	0.70204	3.49502	0.000474019	0.0367646
TRINITY_DN176626_c0_g1	23.8832	2.05098	0.58692	3.49447	0.000474997	0.0367891
TRINITY_DN145259_c0_g1	5.52765	-5.22564	1.49609	-3.49287	0.000477866	0.0368902
TRINITY_DN164170_c0_g1	31.6957	-3.07535	0.880526	-3.49262	0.000478299	0.0368902
TRINITY_DN165387_c0_g1	30.8502	-4.00908	1.14765	-3.49329	0.000477099	0.0368902
TRINITY_DN198115_c0_g2	91.1072	4.719	1.35147	3.49174	0.000479877	0.0369605
TRINITY_DN171199_c0_g1	20.8675	2.07057	0.593331	3.48974	0.000483487	0.0370267
TRINITY_DN184966_c3_g1	51.9566	-3.25976	0.934002	-3.4901	0.000482843	0.0370267
TRINITY_DN187877_c0_g1	18.9553	-3.80851	1.09135	-3.48971	0.000483545	0.0370267
TRINITY_DN192045_c1_g1	17.8776	-2.7566	0.790066	-3.48908	0.000484692	0.0370267
TRINITY_DN195611_c2_g3	19.3934	2.38243	0.68283	3.48905	0.000484743	0.0370267
TRINITY_DN240018_c0_g1	5.27622	-3.8975	1.11704	-3.48914	0.00048458	0.0370267
TRINITY_DN197160_c0_g2	18.364	-2.85083	0.817177	-3.48864	0.000485493	0.037033
TRINITY_DN198271_c0_g2	275.94	4.24536	1.21729	3.48756	0.000487443	0.0371307
TRINITY_DN116718_c0_g1	9.64124	-3.74337	1.07364	-3.48661	0.00048919	0.0371363
TRINITY_DN168155_c0_g1	7.37253	-4.17637	1.19767	-3.48708	0.000488329	0.0371363
TRINITY_DN222813_c0_g1	11.7626	-4.36176	1.25107	-3.48642	0.000489526	0.0371363
TRINITY_DN188495_c0_g1	30.8525	2.50456	0.71864	3.48515	0.000491869	0.0372631
TRINITY_DN2436_c0_g1	9.75939	-4.19724	1.20517	-3.4827	0.000496379	0.0375535
TRINITY_DN181921_c0_g1	37.2444	-3.65971	1.05123	-3.48137	0.000498854	0.0375989
TRINITY_DN195208_c0_g2	5545.63	1.71619	0.492977	3.48129	0.000499014	0.0375989
TRINITY_DN55205_c0_g1	15.1775	-3.44775	0.990311	-3.48148	0.000498651	0.0375989
TRINITY_DN183991_c0_g1	34.0593	1.79189	0.514777	3.48091	0.000499708	0.0376002
TRINITY_DN183841_c0_g1	22.3285	-3.03045	0.871137	-3.47874	0.000503785	0.0378556
TRINITY_DN56184_c0_g1	10.6203	-3.77512	1.08556	-3.47759	0.000505947	0.0379665
TRINITY_DN189449_c1_g3	6.94985	3.70634	1.06599	3.47689	0.000507268	0.0380142
TRINITY_DN129617_c0_g1	11.7036	-3.89675	1.12133	-3.4751	0.000510656	0.038039
TRINITY_DN161785_c0_g1	21.7071	-3.62756	1.04404	-3.47455	0.000511714	0.038039
TRINITY_DN176077_c1_g1	5.8063	-5.18688	1.49281	-3.47458	0.000511644	0.038039
TRINITY_DN223157_c0_g1	8.10997	-4.48566	1.29047	-3.47598	0.000508982	0.038039
TRINITY_DN225367_c0_g1	5.8406	-3.62785	1.0438	-3.47561	0.000509698	0.038039
TRINITY_DN88377_c0_g1	5.47936	-4.69471	1.35061	-3.47599	0.000508969	0.038039
TRINITY_DN189955_c2_g5	7.61066	-3.24185	0.933239	-3.47377	0.000513203	0.0380477
TRINITY_DN27389_c0_g1	10.3608	-3.63117	1.04526	-3.47395	0.000512851	0.0380477
TRINITY_DN189081_c1_g8	20.2827	-2.80935	0.809069	-3.47233	0.000515958	0.03815
TRINITY_DN221701_c0_g1	20.6795	-3.19843	0.921082	-3.47247	0.000515687	0.03815
TRINITY_DN108881_c0_g1	23.1606	-3.89335	1.12143	-3.47176	0.000517057	0.038179
TRINITY_DN191612_c1_g1	25.5144	-3.13534	0.903188	-3.47141	0.000517728	0.038179
TRINITY_DN161741_c0_g1	41.6477	-3.49748	1.00762	-3.47102	0.000518488	0.0381842
TRINITY_DN158847_c0_g1	7.20886	-3.90688	1.12625	-3.46894	0.00052252	0.0383792
TRINITY_DN230355_c0_g1	7.39094	-4.14419	1.19455	-3.46924	0.00052194	0.0383792
TRINITY_DN179676_c0_g1	6.3817	-4.57152	1.31835	-3.46761	0.000525104	0.038518
TRINITY_DN142263_c0_g1	31.9998	-3.58203	1.03355	-3.46576	0.000528737	0.0387333
TRINITY_DN197450_c4_g2	27.9918	-3.35589	0.968584	-3.46473	0.000530757	0.03883
TRINITY_DN116698_c0_g1	90.5718	-3.53445	1.02037	-3.46389	0.000532429	0.0388912
TRINITY_DN171045_c0_g1	19.0462	-3.65108	1.05413	-3.4636	0.000532996	0.0388912
TRINITY_DN146736_c0_g1	17.2932	-3.71211	1.07227	-3.46191	0.000536358	0.0390338
TRINITY_DN183138_c0_g1	5.27802	-3.46373	1.00052	-3.46192	0.000536345	0.0390338
TRINITY_DN155047_c0_g1	11.2505	-3.73339	1.07869	-3.46103	0.000538103	0.0391094
TRINITY_DN168916_c0_g1	23.0301	2.46887	0.71348	3.46032	0.000539535	0.0391622
TRINITY_DN191497_c2_g3	56.5352	-1.77402	0.512921	-3.45866	0.00054286	0.0393521
TRINITY_DN161123_c0_g1	7.37695	-4.48	1.29589	-3.45709	0.000546045	0.0394283
TRINITY_DN199664_c1_g7	457.46	-2.37845	0.687857	-3.45776	0.000544683	0.0394283
TRINITY_DN61047_c0_g1	5.94067	-4.01804	1.16225	-3.45711	0.000545997	0.0394283
TRINITY_DN45751_c0_g1	20.0051	-3.76913	1.09051	-3.4563	0.000547649	0.0394927
TRINITY_DN79143_c0_g1	7.8126	-3.65649	1.05823	-3.45528	0.000549712	0.03959
TRINITY_DN148608_c0_g1	8.70538	-4.35076	1.25936	-3.45475	0.0005508	0.0395907
TRINITY_DN175142_c0_g1	21.9081	-2.74217	0.793857	-3.45423	0.000551864	0.0395907
TRINITY_DN195527_c0_g4	180.798	1.12384	0.325341	3.45436	0.000551598	0.0395907
TRINITY_DN145454_c0_g1	26.4375	-3.38418	0.980343	-3.45204	0.000556369	0.0398294
TRINITY_DN145753_c0_g1	15.044	-3.51566	1.01847	-3.45191	0.000556628	0.0398294
TRINITY_DN159929_c0_g1	38.7725	-2.9508	0.856185	-3.44645	0.000568003	0.0399787
TRINITY_DN171249_c0_g1	15.7345	-2.81345	0.815786	-3.44876	0.000563163	0.0399787
TRINITY_DN192230_c4_g1	36.9915	-3.39308	0.983625	-3.44956	0.000561493	0.0399787
TRINITY_DN192670_c5_g5	17.1672	-2.25414	0.653623	-3.44869	0.000563322	0.0399787
TRINITY_DN193210_c3_g4	116.686	-1.67831	0.486887	-3.44703	0.000566779	0.0399787
TRINITY_DN199072_c0_g4	825.327	3.74394	1.08524	3.44987	0.000560857	0.0399787
TRINITY_DN222897_c0_g1	6.7911	-3.46594	1.00567	-3.44641	0.000568084	0.0399787
TRINITY_DN2282_c0_g1	13.3762	-2.85892	0.829535	-3.44641	0.000568086	0.0399787
TRINITY_DN229591_c0_g1	7.35797	-3.52224	1.02096	-3.44993	0.000560738	0.0399787
TRINITY_DN31386_c0_g1	14.3455	-4.38519	1.27227	-3.44674	0.000567398	0.0399787
TRINITY_DN82829_c0_g1	23.2544	-2.60925	0.756776	-3.44785	0.000565066	0.0399787
TRINITY_DN86434_c0_g1	5.51953	-3.28541	0.953031	-3.44733	0.000566166	0.0399787
TRINITY_DN92663_c0_g1	10.7409	-3.3188	0.962184	-3.44924	0.00056217	0.0399787
TRINITY_DN192890_c2_g2	154.503	-1.26518	0.367165	-3.44581	0.000569354	0.0400172
TRINITY_DN177567_c0_g1	11.1993	-2.76565	0.802872	-3.44469	0.000571709	0.0400305
TRINITY_DN180388_c0_g1	9.50859	-3.66393	1.06358	-3.44492	0.000571238	0.0400305
TRINITY_DN192230_c1_g6	7.91538	2.84043	0.824479	3.44513	0.000570795	0.0400305
TRINITY_DN120753_c0_g1	17.3052	-2.42437	0.703977	-3.44382	0.000573559	0.0400445
TRINITY_DN161088_c0_g1	41.3029	-2.40425	0.698237	-3.44331	0.000574639	0.0400445
TRINITY_DN188995_c0_g2	12.1311	2.48572	0.721804	3.44376	0.000573682	0.0400445
TRINITY_DN194559_c0_g1	60.9393	-3.58086	1.03998	-3.44319	0.000574886	0.0400445
TRINITY_DN195588_c0_g2	42.4235	1.65685	0.481237	3.4429	0.00057552	0.0400445
TRINITY_DN187182_c0_g1	16.426	-2.81696	0.818501	-3.44161	0.000578256	0.0401342
TRINITY_DN193434_c1_g2	6.91832	-2.57634	0.74853	-3.44187	0.000577714	0.0401342
TRINITY_DN233683_c0_g1	10.8176	-4.09041	1.18886	-3.44062	0.00058038	0.040181
TRINITY_DN61470_c0_g1	19.5716	-3.2558	0.946214	-3.44087	0.000579843	0.040181
TRINITY_DN127147_c0_g1	18.2611	-3.52082	1.02378	-3.43904	0.000583787	0.0402951
TRINITY_DN161659_c0_g1	10.7586	-3.04231	0.884715	-3.43875	0.000584417	0.0402951
TRINITY_DN184307_c0_g1	12.212	-2.98549	0.868253	-3.43851	0.000584935	0.0402951
TRINITY_DN189291_c0_g5	5.18603	-4.04074	1.17496	-3.43904	0.000583783	0.0402951
TRINITY_DN1709_c0_g1	7.05873	-2.82824	0.822724	-3.43765	0.000586784	0.0403223
TRINITY_DN240632_c0_g1	52.9374	-3.24247	0.943143	-3.43794	0.000586156	0.0403223
TRINITY_DN172896_c0_g1	37.437	-3.15025	0.917438	-3.43374	0.000595315	0.0408155
TRINITY_DN181216_c1_g4	23.7314	-2.71821	0.791762	-3.43312	0.00059668	0.0408155
TRINITY_DN183902_c0_g1	18.5763	-2.51533	0.732688	-3.43302	0.000596904	0.0408155
TRINITY_DN185338_c0_g1	22.5805	-2.2935	0.668042	-3.43316	0.000596585	0.0408155
TRINITY_DN166913_c0_g2	6.55715	-4.24884	1.23814	-3.43165	0.00059993	0.0409718
TRINITY_DN181069_c0_g1	28.7474	-2.47275	0.720828	-3.43042	0.000602637	0.0411061
TRINITY_DN180881_c1_g2	25.7662	-3.45381	1.00691	-3.43009	0.000603384	0.0411064
TRINITY_DN179553_c2_g1	53.1639	-3.1249	0.911221	-3.42936	0.000605013	0.0411164
TRINITY_DN195008_c0_g1	11.5039	1.93947	0.565534	3.42945	0.000604804	0.0411164
TRINITY_DN194499_c0_g1	1602.13	2.61818	0.763614	3.42867	0.000606541	0.0411698
TRINITY_DN189303_c0_g1	40.7194	-2.11913	0.618218	-3.4278	0.000608492	0.0412517
TRINITY_DN155622_c0_g1	8.76968	-3.24759	0.947786	-3.4265	0.000611405	0.0413884
TRINITY_DN253824_c0_g1	5.89147	-3.26963	0.954292	-3.42624	0.000612001	0.0413884
TRINITY_DN148843_c0_g1	7.20734	-4.50445	1.31498	-3.42549	0.000613687	0.0414519
TRINITY_DN208696_c0_g1	25.3816	-2.95418	0.862981	-3.42323	0.000618827	0.0417483
TRINITY_DN200715_c0_g1	6.48738	-2.80526	0.819868	-3.4216	0.000622542	0.0419478
TRINITY_DN142943_c0_g1	6.28345	-3.34762	0.979377	-3.41811	0.000630574	0.0424375
TRINITY_DN193836_c0_g2	10.1687	2.45983	0.71975	3.41762	0.000631721	0.0424631
TRINITY_DN168540_c0_g1	9.40723	2.59175	0.758542	3.41676	0.000633716	0.0425457
TRINITY_DN153917_c0_g1	11.6416	-3.33089	0.975081	-3.41601	0.000635456	0.0425753
TRINITY_DN180623_c0_g2	34.9893	-3.11421	0.911678	-3.41591	0.000635693	0.0425753
TRINITY_DN166634_c0_g2	6.90882	-5.23818	1.53388	-3.41499	0.000637848	0.042609
TRINITY_DN184416_c0_g1	14.3985	-4.06612	1.19077	-3.41471	0.000638502	0.042609
TRINITY_DN189557_c1_g1	67.3505	-3.20754	0.939319	-3.41474	0.000638419	0.042609
TRINITY_DN76366_c0_g1	9.0002	-3.51301	1.02894	-3.41421	0.000639673	0.0426359
TRINITY_DN189529_c4_g14	9.87856	-3.0912	0.905579	-3.41351	0.000641325	0.0426439
TRINITY_DN84628_c0_g1	17.469	-3.90649	1.14442	-3.4135	0.000641331	0.0426439
TRINITY_DN189348_c0_g2	24.9998	-3.55809	1.0425	-3.41305	0.000642403	0.042664
TRINITY_DN221895_c0_g1	12.362	-4.16338	1.22001	-3.41258	0.000643506	0.0426862
TRINITY_DN180536_c0_g1	8.31757	-3.52145	1.03267	-3.41004	0.000649531	0.0427768
TRINITY_DN184816_c2_g1	18.7901	-2.98842	0.876377	-3.40997	0.000649699	0.0427768
TRINITY_DN188879_c0_g2	15.6462	-3.31476	0.971797	-3.41096	0.000647345	0.0427768
TRINITY_DN194786_c1_g1	35.9007	-1.83391	0.537826	-3.40985	0.000649975	0.0427768
TRINITY_DN199242_c2_g2	56.5524	2.66154	0.780425	3.41037	0.000648737	0.0427768
TRINITY_DN218031_c0_g1	5.15186	-4.03666	1.18387	-3.40973	0.000650273	0.0427768
TRINITY_DN233627_c0_g1	16.3522	-4.05501	1.18902	-3.4104	0.000648685	0.0427768
TRINITY_DN187998_c0_g1	36.9056	1.62942	0.47793	3.40932	0.000651242	0.0427898
TRINITY_DN164671_c0_g1	21.3514	-3.38023	0.991892	-3.40786	0.000654737	0.0429178
TRINITY_DN170607_c0_g1	34.6411	-3.45506	1.01383	-3.40791	0.000654631	0.0429178
TRINITY_DN107272_c0_g1	19.7071	-3.03652	0.891697	-3.40532	0.000660857	0.0431828
TRINITY_DN182616_c0_g2	9.06405	-3.57042	1.04841	-3.40555	0.000660315	0.0431828
TRINITY_DN193472_c0_g4	29.4063	-2.85551	0.83857	-3.40522	0.000661117	0.0431828
TRINITY_DN195396_c1_g1	11.991	-3.66917	1.07784	-3.40419	0.000663606	0.0432945
TRINITY_DN189529_c4_g8	24.9704	-3.0204	0.887349	-3.40385	0.000664433	0.0432974
TRINITY_DN230696_c0_g1	8.55587	-2.94615	0.865679	-3.40328	0.000665822	0.043316
TRINITY_DN243000_c0_g1	7.03721	-4.36824	1.28361	-3.40309	0.000666279	0.043316
TRINITY_DN183864_c1_g2	34.6867	-3.26365	0.959285	-3.40217	0.000668534	0.0434116
TRINITY_DN120329_c0_g1	4.66172	3.52537	1.03679	3.40028	0.000673176	0.0434155
TRINITY_DN128574_c0_g1	5.43258	-3.91525	1.15168	-3.3996	0.000674857	0.0434155
TRINITY_DN151612_c0_g1	18.8554	-3.58262	1.05354	-3.40057	0.000672454	0.0434155
TRINITY_DN161372_c0_g1	12.0809	-4.22942	1.24357	-3.40103	0.000671316	0.0434155
TRINITY_DN168926_c0_g1	6.85998	-4.62851	1.36116	-3.40042	0.000672825	0.0434155
TRINITY_DN190067_c0_g2	26.9706	1.63372	0.480542	3.39974	0.00067451	0.0434155
TRINITY_DN196163_c1_g5	34.2409	-2.9207	0.858796	-3.40093	0.00067158	0.0434155
TRINITY_DN242147_c0_g1	5.25725	-3.55383	1.04521	-3.4001	0.000673605	0.0434155
TRINITY_DN152950_c0_g1	5.52907	-4.6152	1.35792	-3.39873	0.000677	0.0434949
TRINITY_DN175265_c0_g2	17.4874	-3.27218	0.962842	-3.39846	0.000677659	0.0434949
TRINITY_DN182876_c0_g2	6.15046	-3.83523	1.12869	-3.39795	0.000678926	0.0435258
TRINITY_DN161019_c0_g1	95.6257	-3.31528	0.976178	-3.39618	0.000683325	0.0437068
TRINITY_DN191212_c5_g1	6.17799	-3.86582	1.13823	-3.39635	0.000682911	0.0437068
TRINITY_DN175561_c0_g1	20.4491	-3.11167	0.916479	-3.39524	0.000685686	0.0437261
TRINITY_DN182835_c1_g2	17.6557	-2.48679	0.732487	-3.395	0.000686281	0.0437261
TRINITY_DN189943_c0_g1	14.9464	-3.28447	0.967487	-3.39485	0.000686654	0.0437261
TRINITY_DN203741_c0_g1	29.7075	-3.61739	1.06557	-3.3948	0.00068678	0.0437261
TRINITY_DN103401_c0_g1	21.6679	-2.55775	0.753953	-3.39245	0.0006927	0.0438852
TRINITY_DN163049_c0_g1	13.5137	-3.42697	1.01014	-3.39257	0.000692392	0.0438852
TRINITY_DN174143_c0_g3	10.3959	2.89059	0.851805	3.39348	0.000690096	0.0438852
TRINITY_DN183446_c3_g1	56.4846	-3.10719	0.915993	-3.39215	0.000693458	0.0438852
TRINITY_DN183995_c0_g1	7.39043	-3.59549	1.06001	-3.39193	0.000694028	0.0438852
TRINITY_DN200084_c2_g4	80.5078	4.25123	1.25299	3.39288	0.000691619	0.0438852
TRINITY_DN183971_c0_g5	15.5252	-2.91112	0.858593	-3.39057	0.000697473	0.0440528
TRINITY_DN190978_c0_g1	61.7506	-4.25669	1.25568	-3.38995	0.000699049	0.0441021
TRINITY_DN190733_c1_g5	21.4963	-4.80807	1.4185	-3.38956	0.000700061	0.0441158
TRINITY_DN249675_c0_g1	5.51763	-3.15912	0.932251	-3.3887	0.000702251	0.0442035
TRINITY_DN169540_c0_g2	18.1125	-3.35989	0.991938	-3.3872	0.000706103	0.0442305
TRINITY_DN171847_c0_g1	6.29937	-3.08562	0.911208	-3.3863	0.00070842	0.0442305
TRINITY_DN188735_c2_g1	16.4525	2.18541	0.645356	3.38637	0.000708244	0.0442305
TRINITY_DN191980_c2_g1	93.7062	-3.1881	0.941538	-3.38605	0.00070906	0.0442305
TRINITY_DN193925_c2_g1	26.4376	-1.85255	0.546851	-3.38767	0.000704887	0.0442305
TRINITY_DN195989_c0_g1	23.8351	5.0732	1.49804	3.38656	0.000707761	0.0442305
TRINITY_DN32582_c0_g1	10.0857	-5.04286	1.48847	-3.38794	0.000704186	0.0442305
TRINITY_DN69894_c0_g1	6.72249	-3.51129	1.03678	-3.38674	0.000707277	0.0442305
TRINITY_DN175295_c0_g1	14.3418	2.32613	0.687235	3.38477	0.000712385	0.0442667
TRINITY_DN178719_c0_g1	12.8535	-4.03651	1.19251	-3.38488	0.000712092	0.0442667
TRINITY_DN196582_c0_g1	11.2745	2.28777	0.675937	3.3846	0.000712833	0.0442667
TRINITY_DN226310_c0_g1	5.17752	-4.05189	1.19703	-3.38495	0.000711921	0.0442667
TRINITY_DN164484_c0_g1	8.28434	-4.07205	1.20333	-3.384	0.000714379	0.044313
TRINITY_DN178866_c0_g1	45.2602	-2.09095	0.61812	-3.38276	0.000717609	0.0443695
TRINITY_DN193102_c0_g1	81.1017	1.89273	0.559493	3.38294	0.000717133	0.0443695
TRINITY_DN199376_c0_g5	1031.73	1.59881	0.47264	3.38273	0.000717689	0.0443695
TRINITY_DN180817_c0_g1	13.3815	2.50193	0.739907	3.38141	0.000721146	0.0445336
TRINITY_DN179351_c0_g2	6.18901	3.49841	1.03492	3.38036	0.000723903	0.0446541
TRINITY_DN155025_c0_g1	9.12328	-4.78384	1.41556	-3.37948	0.000726237	0.0447483
TRINITY_DN202300_c0_g1	12.684	-3.56913	1.05627	-3.379	0.000727491	0.0447758
TRINITY_DN102543_c0_g1	10.1234	-3.29364	0.975154	-3.37756	0.000731317	0.0449614
TRINITY_DN182394_c0_g1	15.2615	1.85502	0.549301	3.37705	0.000732681	0.0449954
TRINITY_DN34573_c0_g1	8.5355	-4.16279	1.2329	-3.37642	0.000734348	0.0450479
TRINITY_DN75647_c0_g1	17.0929	-3.04611	0.902464	-3.37533	0.000737269	0.0451771
TRINITY_DN190168_c0_g2	34.0195	-3.55683	1.05405	-3.37445	0.000739628	0.0452445
TRINITY_DN46233_c0_g1	11.199	-3.92133	1.16211	-3.37431	0.00074	0.0452445
TRINITY_DN189392_c1_g14	37.8909	-3.44622	1.02158	-3.37343	0.000742381	0.04534
TRINITY_DN188936_c1_g3	93.6831	-3.20117	0.949132	-3.37274	0.000744252	0.0453544
TRINITY_DN194228_c3_g2	10.895	2.23044	0.661288	3.37287	0.000743885	0.0453544
TRINITY_DN198061_c0_g1	35.5281	1.43752	0.426272	3.37231	0.000745394	0.0453741
TRINITY_DN192607_c1_g3	63.0879	-1.72276	0.511007	-3.3713	0.000748153	0.0454922
TRINITY_DN168888_c0_g3	24.9325	-3.57727	1.06135	-3.37048	0.000750367	0.0455547
TRINITY_DN185884_c1_g5	15.3908	-2.406	0.714262	-3.36851	0.000755753	0.0455547
TRINITY_DN187147_c0_g1	23.1265	-3.33814	0.990943	-3.36865	0.000755384	0.0455547
TRINITY_DN189487_c0_g5	40.3802	-2.89367	0.858863	-3.36919	0.000753899	0.0455547
TRINITY_DN193176_c0_g1	13.7858	-3.3979	1.00829	-3.36996	0.000751797	0.0455547
TRINITY_DN194738_c0_g3	5317.44	2.20333	0.653749	3.37029	0.000750888	0.0455547
TRINITY_DN243800_c0_g1	9.4589	-3.87671	1.15067	-3.36909	0.000754176	0.0455547
TRINITY_DN79237_c0_g1	13.6133	-2.09343	0.621394	-3.36892	0.000754636	0.0455547
TRINITY_DN186908_c1_g2	13.2261	-3.88892	1.15504	-3.36691	0.000760152	0.0457701
TRINITY_DN188366_c0_g1	16.5371	3.33155	0.989651	3.36639	0.000761591	0.045807
TRINITY_DN171653_c0_g1	44.7193	-3.63642	1.08104	-3.36381	0.000768758	0.0461662
TRINITY_DN229327_c0_g1	39.8689	-3.1815	0.945853	-3.36364	0.000769228	0.0461662
TRINITY_DN183400_c0_g2	4239.11	3.28704	0.977639	3.36222	0.00077318	0.0463532
TRINITY_DN224804_c0_g1	36.0218	-3.28612	0.977515	-3.3617	0.000774634	0.0463902
TRINITY_DN102043_c0_g1	5.2693	-3.77962	1.12448	-3.36121	0.000776024	0.0463946
TRINITY_DN175768_c0_g1	7.91885	-2.94009	0.874842	-3.36071	0.00077743	0.0463946
TRINITY_DN187768_c1_g1	131.943	-3.30632	0.983905	-3.3604	0.000778298	0.0463946
TRINITY_DN188444_c0_g1	13.8785	2.27396	0.676737	3.36019	0.000778891	0.0463946
TRINITY_DN199144_c0_g3	384.5	1.93584	0.576028	3.36067	0.000777525	0.0463946
TRINITY_DN103119_c0_g1	10.3975	-3.60142	1.07197	-3.35963	0.000780466	0.0464156
TRINITY_DN132903_c0_g1	5.68223	-3.76938	1.12211	-3.35918	0.000781753	0.0464156
TRINITY_DN188494_c0_g4	46.2203	-2.73978	0.815568	-3.35935	0.000781251	0.0464156
TRINITY_DN104672_c0_g1	13.4133	-3.90502	1.16408	-3.3546	0.000794797	0.0467396
TRINITY_DN158611_c0_g2	16.71	-3.67959	1.09644	-3.35593	0.000790985	0.0467396
TRINITY_DN161590_c0_g1	5.76496	-3.3647	1.00241	-3.3566	0.000789067	0.0467396
TRINITY_DN167012_c0_g1	10.3724	2.33209	0.69518	3.35465	0.000794642	0.0467396
TRINITY_DN182613_c0_g1	7.34183	2.87687	0.857221	3.35604	0.000790671	0.0467396
TRINITY_DN185738_c0_g2	10.9153	2.52558	0.752729	3.35523	0.000792992	0.0467396
TRINITY_DN189093_c0_g2	11.4496	-3.43032	1.02187	-3.3569	0.000788208	0.0467396
TRINITY_DN221580_c0_g1	18.8763	-3.16648	0.943904	-3.35466	0.000794626	0.0467396
TRINITY_DN3017_c0_g1	62.9321	2.10586	0.627677	3.35501	0.000793623	0.0467396
TRINITY_DN108850_c0_g1	7.05381	-4.17268	1.24404	-3.35414	0.000796135	0.0467687
TRINITY_DN128985_c0_g1	8.39293	-3.5293	1.05249	-3.3533	0.000798546	0.0468607
TRINITY_DN68945_c0_g1	118.903	-3.06353	0.913706	-3.35286	0.000799813	0.0468855
TRINITY_DN245920_c0_g1	12.5262	-2.43286	0.725777	-3.35207	0.000802098	0.0469697
TRINITY_DN144682_c0_g1	19.6414	-3.84972	1.14875	-3.35122	0.000804556	0.047064
TRINITY_DN145100_c0_g1	58.7644	2.13935	0.638582	3.35016	0.000807639	0.0471945
TRINITY_DN157235_c0_g1	19.2411	-2.74544	0.819644	-3.34955	0.000809442	0.0472501
TRINITY_DN163905_c0_g2	15.7158	-2.28725	0.683187	-3.34791	0.000814237	0.0474742
TRINITY_DN221017_c0_g1	5.03526	-3.32814	0.994172	-3.34765	0.000814993	0.0474742
TRINITY_DN109661_c0_g1	5.48958	2.88365	0.861532	3.34711	0.000816574	0.0475164
TRINITY_DN103764_c0_g1	22.601	-3.64794	1.09049	-3.34524	0.00082212	0.047643
TRINITY_DN116692_c0_g1	12.9454	-3.98125	1.19116	-3.34233	0.000830777	0.047643
TRINITY_DN149485_c0_g1	24.4937	-3.26431	0.976538	-3.34274	0.000829562	0.047643
TRINITY_DN164982_c0_g2	55.3648	-3.13862	0.938671	-3.34368	0.000826738	0.047643
TRINITY_DN167554_c0_g1	64.3102	-3.66719	1.09711	-3.34259	0.000830018	0.047643
TRINITY_DN193710_c0_g2	37.6272	-3.48307	1.04121	-3.34521	0.000822198	0.047643
TRINITY_DN197332_c1_g1	5.11507	4.37591	1.30804	3.34541	0.00082162	0.047643
TRINITY_DN197450_c4_g4	122.19	-1.90756	0.570394	-3.34428	0.000824972	0.047643
TRINITY_DN199150_c0_g2	68.3073	-2.07142	0.619387	-3.3443	0.000824909	0.047643
TRINITY_DN230107_c0_g1	14.6025	-4.28296	1.28056	-3.3446	0.000824008	0.047643
TRINITY_DN26925_c0_g1	22.8107	-3.51475	1.05132	-3.34319	0.000828226	0.047643
TRINITY_DN37542_c0_g1	36.1259	-3.44122	1.02886	-3.34471	0.000823699	0.047643
TRINITY_DN67882_c0_g1	37.3377	-3.42604	1.02504	-3.34236	0.000830695	0.047643
TRINITY_DN897_c0_g1	6.2479	-3.59754	1.07631	-3.34246	0.000830384	0.047643
TRINITY_DN1238_c0_g1	32.2016	-2.95872	0.885987	-3.33946	0.000839417	0.0476457
TRINITY_DN148208_c0_g1	6.94264	-4.05339	1.21345	-3.34037	0.000836672	0.0476457
TRINITY_DN168244_c0_g1	10.3108	-3.19971	0.957639	-3.34125	0.000834009	0.0476457
TRINITY_DN173066_c0_g1	12.5573	-2.73501	0.818948	-3.33966	0.000838818	0.0476457
TRINITY_DN194981_c4_g6	45.1324	-2.91945	0.873714	-3.34143	0.000833482	0.0476457
TRINITY_DN198947_c1_g6	11.4443	-2.74409	0.821659	-3.3397	0.000838691	0.0476457
TRINITY_DN199742_c0_g1	73.5419	-1.68285	0.503706	-3.34093	0.000834976	0.0476457
TRINITY_DN199775_c3_g2	52937.3	1.41634	0.424004	3.34039	0.000836621	0.0476457
TRINITY_DN232786_c0_g1	6.21697	-3.78824	1.13421	-3.33998	0.000837837	0.0476457
TRINITY_DN79548_c0_g1	10.1299	-3.44568	1.03121	-3.3414	0.000833557	0.0476457
TRINITY_DN181658_c0_g1	165.135	3.23993	0.970732	3.33762	0.000844999	0.0478713
TRINITY_DN224757_c0_g1	5.15115	-4.52095	1.35456	-3.33758	0.000845118	0.0478713
TRINITY_DN164506_c0_g2	4.62129	-4.10297	1.22997	-3.33583	0.000850449	0.0479969
TRINITY_DN180350_c0_g3	16.9938	2.85953	0.857318	3.33543	0.000851662	0.0479969
TRINITY_DN192421_c2_g4	62.5638	-2.52946	0.758282	-3.33578	0.000850616	0.0479969
TRINITY_DN194376_c2_g2	35.9014	-4.0462	1.21305	-3.33556	0.000851269	0.0479969
TRINITY_DN196686_c3_g8	83.8472	-2.86334	0.858271	-3.33617	0.000849404	0.0479969
TRINITY_DN249964_c0_g1	6.6287	-2.90665	0.87198	-3.33339	0.000857941	0.0483016
TRINITY_DN201163_c0_g1	5.32254	-4.0372	1.21197	-3.33111	0.000865002	0.0486498
TRINITY_DN158434_c0_g2	8.34311	-4.01956	1.207	-3.3302	0.000867847	0.048711
TRINITY_DN163629_c0_g1	14.4675	-3.66539	1.10063	-3.33026	0.000867642	0.048711
TRINITY_DN146044_c0_g1	24.9872	-2.03025	0.609815	-3.32929	0.000870681	0.0487772
TRINITY_DN211925_c0_g1	6.05669	-3.57029	1.0724	-3.32926	0.000870785	0.0487772
TRINITY_DN165952_c0_g1	12.1644	-3.21006	0.964293	-3.32892	0.000871833	0.0487866
TRINITY_DN188929_c5_g1	34.9791	-2.67883	0.805057	-3.32751	0.000876269	0.0488868
TRINITY_DN192573_c0_g2	46.0617	1.76183	0.529415	3.32788	0.000875081	0.0488868
TRINITY_DN37578_c0_g1	16.1761	-3.29008	0.988673	-3.32777	0.000875426	0.0488868
TRINITY_DN148124_c0_g1	14.1549	-3.09171	0.929415	-3.32651	0.00087941	0.0490128
TRINITY_DN145610_c0_g1	7.79729	-2.98659	0.89802	-3.32575	0.000881812	0.0490973
TRINITY_DN197806_c0_g2	39.8209	2.81203	0.845709	3.32506	0.000884007	0.0491701
TRINITY_DN162883_c0_g2	8.50347	-3.67451	1.10524	-3.32463	0.000885371	0.0491966
TRINITY_DN116165_c0_g1	19.3808	-3.3348	1.00345	-3.32333	0.000889493	0.0492464
TRINITY_DN132491_c0_g1	5.75943	-4.16935	1.25437	-3.32387	0.000887774	0.0492464
TRINITY_DN155821_c0_g2	9.95877	-3.84005	1.15552	-3.32323	0.000889818	0.0492464
TRINITY_DN197136_c0_g1	69.0511	-3.09505	0.931237	-3.32359	0.000888665	0.0492464
TRINITY_DN187403_c0_g1	12.3804	-2.79895	0.842393	-3.32261	0.000891792	0.0492573
TRINITY_DN196744_c0_g1	22.829	2.40306	0.723238	3.32264	0.000891693	0.0492573
TRINITY_DN105997_c0_g1	39.3446	-3.1057	0.935188	-3.32094	0.000897146	0.0492636
TRINITY_DN173355_c0_g1	69.6855	-2.55273	0.768592	-3.32131	0.000895974	0.0492636
TRINITY_DN180468_c0_g1	20.2744	-3.13504	0.943837	-3.32159	0.000895063	0.0492636
TRINITY_DN183969_c1_g11	13.5277	-3.25968	0.981659	-3.32058	0.000898291	0.0492636
TRINITY_DN188273_c4_g5	105.501	-3.20908	0.966391	-3.32068	0.000897979	0.0492636
TRINITY_DN230860_c0_g1	21.2663	-3.03999	0.915303	-3.3213	0.000896006	0.0492636
TRINITY_DN34648_c0_g1	13.3806	-3.16122	0.952072	-3.32036	0.000899013	0.0492636
TRINITY_DN80027_c0_g1	6.33953	-3.63929	1.09561	-3.32171	0.00089468	0.0492636
TRINITY_DN154785_c0_g1	13.9908	-3.45874	1.04181	-3.31993	0.000900387	0.0492902
TRINITY_DN173752_c0_g1	15.8746	2.58485	0.778716	3.31938	0.000902183	0.0493398
TRINITY_DN164609_c0_g3	8.0302	-3.23277	0.974136	-3.31861	0.000904683	0.0494278
TRINITY_DN155527_c0_g1	5.17429	-3.85414	1.16152	-3.31818	0.000906057	0.0494541
TRINITY_DN163808_c0_g1	20.7123	-3.58431	1.08077	-3.31643	0.000911742	0.0495207
TRINITY_DN189133_c1_g1	30.9938	-3.17808	0.958174	-3.31681	0.000910514	0.0495207
TRINITY_DN189702_c2_g3	57.3948	-3.17236	0.956503	-3.31662	0.000911144	0.0495207
TRINITY_DN195401_c0_g3	4443.62	-2.27463	0.685792	-3.31679	0.000910586	0.0495207
TRINITY_DN201607_c0_g1	8.43833	-3.75845	1.13319	-3.31671	0.000910842	0.0495207
TRINITY_DN101947_c0_g1	15.339	-3.67576	1.10848	-3.31604	0.000913024	0.0495418
TRINITY_DN35194_c0_g1	20.1185	-2.99135	0.902327	-3.31515	0.000915952	0.0496521
TRINITY_DN125984_c0_g1	9.39411	-3.72708	1.12512	-3.31259	0.00092436	0.0498189
TRINITY_DN187551_c0_g1	11.3596	2.60636	0.786757	3.31279	0.000923698	0.0498189
TRINITY_DN191561_c0_g2	7.34424	2.60895	0.787529	3.31283	0.000923559	0.0498189
TRINITY_DN208178_c0_g1	6.21521	-3.75558	1.13366	-3.31278	0.000923728	0.0498189
TRINITY_DN225731_c0_g1	6.19879	-3.22352	0.973081	-3.31269	0.000924036	0.0498189
TRINITY_DN229434_c0_g1	19.0828	-3.13977	0.947835	-3.31257	0.000924418	0.0498189
TRINITY_DN188034_c0_g1	28.9553	-2.29798	0.693839	-3.31198	0.000926381	0.0498762
TRINITY_DN173262_c0_g1	11.7502	-2.41639	0.729692	-3.31152	0.000927907	0.0498984
TRINITY_DN197141_c0_g1	122.043	1.76021	0.531575	3.31131	0.000928593	0.0498984
TRINITY_DN92274_c0_g1	8.72172	-3.273	0.988542	-3.31094	0.000929832	0.0499166

## Sheet: C7_DESeq20HY_20NO
Table C7. DESeq results for pairwise comparison 20HY vs 20NO (Padj<0.05)
gene_id	baseMean	log2FoldChange	lfcSE	stat	pvalue	padj
TRINITY_DN188752_c0_g2	1347.91	-6.30303	0.935296	-6.73908	1.59392e-11	8.19481e-07
TRINITY_DN185722_c0_g1	87.8943	-4.8793	0.804146	-6.06769	1.29766e-09	3.33584e-05
TRINITY_DN195781_c4_g4	19.1727	-6.68014	1.11719	-5.97943	2.23921e-09	3.83748e-05
TRINITY_DN199462_c1_g2	20.2196	-5.2018	0.928601	-5.60175	2.12196e-08	0.000272741
TRINITY_DN189909_c0_g5	35.7763	-6.28299	1.13545	-5.53347	3.13951e-08	0.000307295
TRINITY_DN194073_c0_g1	918.937	-5.27594	0.957503	-5.51011	3.58619e-08	0.000307295
TRINITY_DN185234_c0_g1	25.2145	-6.93574	1.26604	-5.47829	4.29458e-08	0.000315424
TRINITY_DN191165_c1_g1	13.7933	-6.59635	1.23851	-5.32603	1.00381e-07	0.000573434
TRINITY_DN198834_c0_g2	138.253	-3.95668	0.742556	-5.32846	9.90509e-08	0.000573434
TRINITY_DN199793_c1_g1	118.664	-5.05628	0.953519	-5.30276	1.14066e-07	0.000586446
TRINITY_DN191276_c0_g1	51.9306	-5.90793	1.13793	-5.1918	2.08268e-07	0.000973425
TRINITY_DN196692_c1_g3	99.3814	5.88438	1.14233	5.15122	2.58796e-07	0.00110879
TRINITY_DN199527_c0_g1	400.012	-4.79256	0.933886	-5.13184	2.86921e-07	0.00113473
TRINITY_DN185239_c0_g1	31.6251	2.65158	0.526696	5.03435	4.79469e-07	0.0016434
TRINITY_DN200149_c0_g2	110.512	-4.35224	0.86338	-5.04093	4.6327e-07	0.0016434
TRINITY_DN190558_c3_g1	40.5747	-5.53989	1.11556	-4.96602	6.83424e-07	0.00219605
TRINITY_DN187276_c0_g1	9.1554	6.27576	1.29909	4.83088	1.3593e-06	0.00395873
TRINITY_DN193619_c1_g2	55.4124	-2.55395	0.529095	-4.82701	1.38598e-06	0.00395873
TRINITY_DN197341_c0_g1	37.999	-4.75032	0.993843	-4.77975	1.75512e-06	0.00474926
TRINITY_DN187412_c1_g6	42.0203	-4.37102	0.924689	-4.72701	2.27846e-06	0.00585712
TRINITY_DN189308_c4_g1	10.3605	6.284	1.34642	4.6672	3.05332e-06	0.00747525
TRINITY_DN190359_c1_g4	119.816	-2.5127	0.541545	-4.63987	3.48637e-06	0.00779324
TRINITY_DN197116_c2_g1	82.501	1.52817	0.329242	4.64148	3.45927e-06	0.00779324
TRINITY_DN198508_c2_g9	26.2196	-6.27742	1.36232	-4.60789	4.0677e-06	0.00871386
TRINITY_DN187878_c0_g1	171.465	-4.14474	0.903976	-4.58501	4.53963e-06	0.00933583
TRINITY_DN200440_c7_g1	303.496	-4.70973	1.02932	-4.57558	4.749e-06	0.00939077
TRINITY_DN126834_c0_g1	16.6365	-5.23299	1.149	-4.55438	5.25394e-06	0.00993398
TRINITY_DN197328_c3_g1	124.654	2.00259	0.440302	4.54822	5.41014e-06	0.00993398
TRINITY_DN193688_c0_g1	15.5603	-4.77085	1.05374	-4.52756	5.96687e-06	0.0105784
TRINITY_DN187052_c0_g1	72.9637	-5.31618	1.17906	-4.50882	6.51904e-06	0.0108117
TRINITY_DN198834_c0_g1	27.5112	-4.65573	1.03169	-4.51274	6.39944e-06	0.0108117
TRINITY_DN171043_c0_g1	6.32616	-5.996	1.36809	-4.38275	1.17192e-05	0.0182582
TRINITY_DN193359_c0_g2	65.3974	-5.6497	1.28831	-4.38535	1.15802e-05	0.0182582
TRINITY_DN187484_c0_g1	42.6051	-5.34752	1.2249	-4.36567	1.26733e-05	0.0189192
TRINITY_DN193785_c1_g2	313.794	3.08201	0.706536	4.36214	1.28795e-05	0.0189192
TRINITY_DN192786_c0_g1	107.036	1.1351	0.261829	4.33527	1.45581e-05	0.0202819
TRINITY_DN193739_c3_g1	899.65	1.98644	0.458266	4.3347	1.45961e-05	0.0202819
TRINITY_DN187306_c0_g4	25.9715	-4.70986	1.08965	-4.32236	1.5437e-05	0.0203504
TRINITY_DN190644_c0_g1	301.325	1.9507	0.450775	4.32744	1.50853e-05	0.0203504
TRINITY_DN198033_c1_g1	18.4406	-4.9728	1.1599	-4.28727	1.80883e-05	0.0232493
TRINITY_DN191624_c0_g3	13.1758	-5.17993	1.21431	-4.26576	1.99225e-05	0.0246337
TRINITY_DN193472_c0_g2	19.6078	-5.32416	1.24877	-4.26352	2.01236e-05	0.0246337
TRINITY_DN193393_c0_g2	18.0891	2.24154	0.527244	4.25143	2.12413e-05	0.0253971
TRINITY_DN189942_c1_g1	58.9063	-5.06855	1.19453	-4.24312	2.20435e-05	0.0257573
TRINITY_DN197263_c1_g1	25.6715	2.62917	0.623253	4.21846	2.45978e-05	0.0281033
TRINITY_DN182106_c0_g1	2114.42	1.69804	0.405635	4.18612	2.83764e-05	0.0292158
TRINITY_DN188014_c0_g2	197.076	-4.7398	1.12844	-4.20033	2.66529e-05	0.0292158
TRINITY_DN193785_c1_g1	711.737	1.96868	0.469357	4.19442	2.73565e-05	0.0292158
TRINITY_DN196786_c1_g1	96.3518	-4.2428	1.01351	-4.18623	2.8362e-05	0.0292158
TRINITY_DN232866_c0_g1	6.27916	-4.67342	1.11769	-4.18133	2.89811e-05	0.0292158
TRINITY_DN248953_c0_g1	7.15249	-5.14594	1.23023	-4.18292	2.87793e-05	0.0292158
TRINITY_DN187571_c0_g1	37.7389	-4.81416	1.15276	-4.1762	2.96418e-05	0.0293072
TRINITY_DN184124_c0_g1	16.5541	-5.15396	1.24371	-4.14403	3.41249e-05	0.0331031
TRINITY_DN181136_c0_g1	64.6564	-4.95567	1.20031	-4.12867	3.64873e-05	0.0347393
TRINITY_DN184582_c1_g1	21.0191	-6.04008	1.46449	-4.12435	3.71778e-05	0.0347531
TRINITY_DN160224_c0_g2	17.2574	4.83125	1.1756	4.10962	3.9631e-05	0.0356292
TRINITY_DN189093_c2_g2	22.06	-4.60143	1.12056	-4.10636	4.0194e-05	0.0356292
TRINITY_DN192512_c0_g1	35.6362	-2.80268	0.682296	-4.10772	3.99581e-05	0.0356292
TRINITY_DN160619_c0_g1	11.1373	-4.79377	1.16994	-4.09743	4.17754e-05	0.0361612
TRINITY_DN192710_c1_g1	5.97093	-4.91264	1.19964	-4.09509	4.22008e-05	0.0361612
TRINITY_DN177624_c0_g1	16.4908	-4.71429	1.15309	-4.08839	4.34375e-05	0.0365611
TRINITY_DN184270_c1_g1	10.6012	-4.79238	1.17318	-4.08493	4.40898e-05	0.0365611
TRINITY_DN242298_c0_g1	18.9696	-4.41169	1.08121	-4.08033	4.49715e-05	0.0367003
TRINITY_DN186253_c0_g1	9.42743	-4.6904	1.1576	-4.05184	5.08155e-05	0.0389937
TRINITY_DN188555_c0_g1	8.29342	-4.09539	1.0094	-4.05727	4.96496e-05	0.0389937
TRINITY_DN192681_c0_g1	27.9219	1.86017	0.458351	4.05841	4.94086e-05	0.0389937
TRINITY_DN195999_c0_g1	41.5457	-4.56097	1.12517	-4.05358	5.04402e-05	0.0389937
TRINITY_DN178816_c0_g1	9.86562	5.80427	1.43419	4.04706	5.18639e-05	0.0390422
TRINITY_DN194812_c2_g1	23.6429	-4.95932	1.22716	-4.04129	5.31569e-05	0.0390422
TRINITY_DN198017_c0_g1	1106.79	-4.659	1.15198	-4.04434	5.24708e-05	0.0390422
TRINITY_DN194596_c0_g4	12.4409	-4.61004	1.14367	-4.03092	5.5558e-05	0.0396723
TRINITY_DN199587_c1_g2	82.0213	-2.05837	0.510608	-4.03122	5.54884e-05	0.0396723
TRINITY_DN191980_c1_g3	116.925	-4.14668	1.03085	-4.02257	5.7566e-05	0.040543
TRINITY_DN190382_c0_g3	11.2785	3.43929	0.856109	4.01735	5.88564e-05	0.0408917
TRINITY_DN194738_c0_g1	6192.73	1.31878	0.328645	4.01277	6.00112e-05	0.0411381
TRINITY_DN198208_c0_g2	21.8483	-3.7537	0.937894	-4.00227	6.27387e-05	0.0424419
TRINITY_DN185867_c0_g1	9.73709	-4.87808	1.22799	-3.97241	7.11496e-05	0.0474607
TRINITY_DN192975_c0_g1	22.5413	-4.43406	1.11701	-3.96957	7.20038e-05	0.0474607
TRINITY_DN176636_c0_g1	12.9184	-4.79861	1.21007	-3.96556	7.32226e-05	0.0476531
TRINITY_DN186473_c0_g1	466.99	-4.85956	1.22654	-3.962	7.43234e-05	0.0477649
TRINITY_DN129440_c0_g1	8.48066	-4.80239	1.21637	-3.94815	7.87581e-05	0.0482047
TRINITY_DN166673_c0_g1	17.2929	-4.78373	1.21034	-3.9524	7.73722e-05	0.0482047
TRINITY_DN189909_c0_g1	48.0989	-4.06823	1.02864	-3.95496	7.65465e-05	0.0482047
TRINITY_DN190125_c0_g7	191.339	-3.9848	1.0092	-3.94847	7.86513e-05	0.0482047
TRINITY_DN194857_c0_g3	89.2605	2.78442	0.706094	3.94341	8.03326e-05	0.0485899
TRINITY_DN191385_c3_g1	35.8681	4.74424	1.20438	3.93917	8.17639e-05	0.0488806
TRINITY_DN192245_c1_g2	39.4978	2.01024	0.511134	3.93291	8.39254e-05	0.049596
TRINITY_DN59940_c0_g1	5.51844	-5.49796	1.3994	-3.92881	8.5367e-05	0.0498747

## Sheet: C8_DEGs20NO10NO
Table C8. Annotated DEGs significantly affected (Padj<0.05) by 20NO vs 10NO
UP											DOWN
gene_id	annotation	GO_term	baseMean	log2FC	lfcSE	stat	pvalue	padj			gene_id	annotation	GO_term	baseMean	log2FC	lfcSE	stat	pvalue	padj
TRINITY_DN101153_c0_g1	TRI13_RAT^TRI13_RAT^Q:12-252,H:20-276^21.97%ID^E:3.04e-06^RecName: Full=E3 ubiquitin-protein ligase TRIM13;^Eukaryota; Metazoa; Chordata; Craniata; Vertebrata; Euteleostomi; Mammalia; Eutheria; Euarchontoglires; Glires; Rodentia; Myomorpha; Muroidea; Muridae; Murinae; Rattus	GO:0002376,GO:0003674,GO:0003824,GO:0004842,GO:0005488,GO:0005575,GO:0005737,GO:0005789,GO:0006355,GO:0006464,GO:0006508,GO:0006511,GO:0006807,GO:0006950,GO:0006952,GO:0006955,GO:0008150,GO:0008152,GO:0008270,GO:0009056,GO:0009057,GO:0009314,GO:0009628,GO:0009889,GO:0009890,GO:0009892,GO:0009893,GO:0009894,GO:0009896,GO:0009966,GO:0009967,GO:0009987,GO:0010033,GO:0010212,GO:0010243,GO:0010332,GO:…	6.40504	4.22984	1.61737	2.61526	0.00891586	0.0365258			TRINITY_DN100094_c0_g1	YPT1_NEUCR^YPT1_NEUCR^Q:3-503,H:7-173^53.892%ID^E:3.2e-58^RecName: Full=GTP-binding protein ypt1;^Eukaryota; Fungi; Dikarya; Ascomycota; Pezizomycotina; Sordariomycetes; Sordariomycetidae; Sordariales; Sordariaceae; Neurospora	GO:0000045,GO:0000139,GO:0000166,GO:0001882,GO:0001883,GO:0003674,GO:0003824,GO:0003924,GO:0005488,GO:0005525,GO:0005575,GO:0005789,GO:0006810,GO:0006886,GO:0006996,GO:0007033,GO:0007165,GO:0007264,GO:0007265,GO:0008104,GO:0008150,GO:0009987,GO:0012505,GO:0015031,GO:0015833,GO:0016020,GO:0016043,GO:0016462,GO:0016787,GO:0016817,GO:0016818,GO:0017076,GO:0017111,GO:0019001,GO:0022607,GO:0031090,GO:…	2.43745	-4.84465	1.70529	-2.84095	0.00449791	0.0220975
TRINITY_DN105456_c0_g1	DNJA2_BOVIN^DNJA2_BOVIN^Q:1-143,H:246-391^42.466%ID^E:6.4e-30^RecName: Full=DnaJ homolog subfamily A member 2;^Eukaryota; Metazoa; Chordata; Craniata; Vertebrata; Euteleostomi; Mammalia; Eutheria; Laurasiatheria; Artiodactyla; Ruminantia; Pecora; Bovidae; Bovinae; Bos	GO:0000166,GO:0001671,GO:0003674,GO:0005488,GO:0005515,GO:0005524,GO:0005575,GO:0005829,GO:0006457,GO:0006950,GO:0008047,GO:0008150,GO:0009266,GO:0009408,GO:0009628,GO:0009987,GO:0016020,GO:0017076,GO:0030234,GO:0030554,GO:0031072,GO:0032553,GO:0032555,GO:0032559,GO:0035639,GO:0036094,GO:0043167,GO:0043168,GO:0043169,GO:0044424,GO:0044444,GO:0044464,GO:0046872,GO:0050896,GO:0051082,GO:0060589,GO:…	45.7877	2.28346	0.689702	3.31079	0.000930324	0.00660413			TRINITY_DN100140_c0_g1	OTUB1_HUMAN^OTUB1_HUMAN^Q:141-875,H:33-271^36.992%ID^E:1.05e-38^RecName: Full=Ubiquitin thioesterase OTUB1;^Eukaryota; Metazoa; Chordata; Craniata; Vertebrata; Euteleostomi; Mammalia; Eutheria; Euarchontoglires; Primates; Haplorrhini; Catarrhini; Hominidae; Homo	GO:0002250,GO:0002376,GO:0003674,GO:0003824,GO:0004843,GO:0005488,GO:0005515,GO:0005575,GO:0005634,GO:0005654,GO:0005829,GO:0006139,GO:0006259,GO:0006281,GO:0006282,GO:0006464,GO:0006508,GO:0006725,GO:0006807,GO:0006950,GO:0006955,GO:0006974,GO:0008150,GO:0008152,GO:0008233,GO:0008234,GO:0009892,GO:0009987,GO:0010033,GO:0010605,GO:0010639,GO:0016579,GO:0016787,GO:0019219,GO:0019222,GO:0019538,GO:…	3.874	-3.77306	1.2849	-2.93645	0.00331991	0.0175658
TRINITY_DN114389_c0_g1	CIPKB_ORYSJ^CIPKB_ORYSJ^Q:2-279,H:12-271^35.563%ID^E:1.51e-50^RecName: Full=CBL-interacting protein kinase 11;^Eukaryota; Viridiplantae; Streptophyta; Embryophyta; Tracheophyta; Spermatophyta; Magnoliopsida; Liliopsida; Poales; Poaceae; BOP clade; Oryzoideae; Oryzeae; Oryzinae; Oryza; Oryza sativa	GO:0000166,GO:0003674,GO:0003824,GO:0004672,GO:0004674,GO:0005488,GO:0005524,GO:0006464,GO:0006468,GO:0006793,GO:0006796,GO:0006807,GO:0007165,GO:0008150,GO:0008152,GO:0009987,GO:0016301,GO:0016310,GO:0016740,GO:0016772,GO:0016773,GO:0017076,GO:0019538,GO:0030554,GO:0032553,GO:0032555,GO:0032559,GO:0035639,GO:0036094,GO:0036211,GO:0043167,GO:0043168,GO:0043170,GO:0043412,GO:0044237,GO:0044238,GO:…	3.04994	3.5728	1.44356	2.475	0.0133238	0.0490149			TRINITY_DN100161_c0_g1	TBP_DICDI^TBP_DICDI^Q:99-590,H:24-187^39.521%ID^E:1.85e-27^RecName: Full=TATA-box-binding protein;^Eukaryota; Amoebozoa; Evosea; Eumycetozoa; Dictyostelia; Dictyosteliales; Dictyosteliaceae; Dictyostelium	GO:0000126,GO:0000975,GO:0000976,GO:0000977,GO:0000978,GO:0000979,GO:0000987,GO:0000988,GO:0000990,GO:0000995,GO:0001012,GO:0001016,GO:0001046,GO:0001047,GO:0001067,GO:0001071,GO:0001159,GO:0003674,GO:0003676,GO:0003677,GO:0003680,GO:0003690,GO:0003700,GO:0005488,GO:0005515,GO:0005575,GO:0005634,GO:0005667,GO:0005669,GO:0006139,GO:0006351,GO:0006352,GO:0006355,GO:0006366,GO:0006383,GO:0006384,GO:…	1.66932	-3.94411	1.56596	-2.51865	0.0117805	0.0447789
TRINITY_DN115634_c0_g1	MED24_DANRE^MED24_DANRE^Q:58-678,H:241-832^30.016%ID^E:5.13e-62^RecName: Full=Mediator of RNA polymerase II transcription subunit 24;^Eukaryota; Metazoa; Chordata; Craniata; Vertebrata; Euteleostomi; Actinopterygii; Neopterygii; Teleostei; Ostariophysi; Cypriniformes; Cyprinidae; Danio	GO:0000988,GO:0000989,GO:0002065,GO:0003674,GO:0003712,GO:0005575,GO:0008150,GO:0009987,GO:0016592,GO:0030154,GO:0030855,GO:0032502,GO:0032991,GO:0042461,GO:0042462,GO:0043234,GO:0044422,GO:0044424,GO:0044428,GO:0044446,GO:0044451,GO:0044464,GO:0044699,GO:0044763,GO:0044767,GO:0046549,GO:0048468,GO:0048484,GO:0048513,GO:0048534,GO:0048538,GO:0048666,GO:0048731,GO:0048732,GO:0048856,GO:0048869,GO:…	12.8773	1.80339	0.694167	2.59793	0.00937887	0.037911			TRINITY_DN100176_c0_g1	BRCA1_ARATH^BRCA1_ARATH^Q:274-396,H:13-53^48.78%ID^E:1.07e-06^RecName: Full=Protein BREAST CANCER SUSCEPTIBILITY 1 homolog {ECO:0000303|PubMed:12582233};^Eukaryota; Viridiplantae; Streptophyta; Embryophyta; Tracheophyta; Spermatophyta; Magnoliopsida; eudicotyledons; Gunneridae; Pentapetalae; rosids; malvids; Brassicales; Brassicaceae; Camelineae; Arabidopsis	GO:0000151,GO:0000152,GO:0000724,GO:0000725,GO:0003674,GO:0003676,GO:0003677,GO:0003824,GO:0004842,GO:0005488,GO:0005575,GO:0005634,GO:0005886,GO:0006139,GO:0006259,GO:0006281,GO:0006302,GO:0006310,GO:0006355,GO:0006357,GO:0006725,GO:0006807,GO:0006950,GO:0006974,GO:0008150,GO:0008152,GO:0008270,GO:0009314,GO:0009628,GO:0009889,GO:0009890,GO:0009891,GO:0009892,GO:0009893,GO:0009987,GO:0010212,GO:…	1.26913	-3.81916	1.50017	-2.54581	0.0109024	0.0423008
TRINITY_DN116436_c0_g1	RD19D_ARATH^RD19D_ARATH^Q:22-304,H:48-356^36.422%ID^E:3.34e-50^RecName: Full=Probable cysteine protease RD19D {ECO:0000305};^Eukaryota; Viridiplantae; Streptophyta; Embryophyta; Tracheophyta; Spermatophyta; Magnoliopsida; eudicotyledons; Gunneridae; Pentapetalae; rosids; malvids; Brassicales; Brassicaceae; Camelineae; Arabidopsis	GO:0000323,GO:0003674,GO:0003824,GO:0004175,GO:0004197,GO:0005575,GO:0005615,GO:0005764,GO:0005773,GO:0006508,GO:0006807,GO:0008150,GO:0008152,GO:0008233,GO:0008234,GO:0016787,GO:0019538,GO:0043170,GO:0043226,GO:0043227,GO:0043229,GO:0043231,GO:0044238,GO:0044421,GO:0044424,GO:0044444,GO:0044464,GO:0051603,GO:0070011,GO:0071704,GO:1901564	4.4546	3.81927	1.3853	2.75699	0.00583354	0.0268326			TRINITY_DN100418_c0_g1	MYBA_DICDI^MYBA_DICDI^Q:504-307,H:152-220^40.58%ID^E:2.91e-07^RecName: Full=Myb-like protein A;^Eukaryota; Amoebozoa; Evosea; Eumycetozoa; Dictyostelia; Dictyosteliales; Dictyosteliaceae; Dictyostelium	GO:0000122,GO:0000278,GO:0003674,GO:0003676,GO:0003677,GO:0005488,GO:0005575,GO:0005634,GO:0006355,GO:0006357,GO:0007049,GO:0008150,GO:0009889,GO:0009890,GO:0009891,GO:0009892,GO:0009893,GO:0009987,GO:0010468,GO:0010556,GO:0010557,GO:0010558,GO:0010604,GO:0010605,GO:0010628,GO:0010629,GO:0019219,GO:0019222,GO:0031323,GO:0031324,GO:0031325,GO:0031326,GO:0031327,GO:0031328,GO:0043226,GO:0043227,GO:…	6.31025	-5.91437	1.46846	-4.02761	5.63473e-05	0.000735763
TRINITY_DN117925_c0_g1	CDC27_BOVIN^CDC27_BOVIN^Q:761-1079,H:451-769^53.918%ID^E:2.02e-116^RecName: Full=Cell division cycle protein 27 homolog;^Eukaryota; Metazoa; Chordata; Craniata; Vertebrata; Euteleostomi; Mammalia; Eutheria; Laurasiatheria; Artiodactyla; Ruminantia; Pecora; Bovidae; Bovinae; Bos`CDC27_BOVIN^CDC27_BOVIN^Q:2-178,H:3-157^36.158%ID^E:3.94e-26^RecName: Full=Cell division cycle protein 27 homolog;^Eukar…	GO:0000151,GO:0000152,GO:0000209,GO:0003674,GO:0003824,GO:0004842,GO:0005488,GO:0005515,GO:0005575,GO:0005680,GO:0005737,GO:0006464,GO:0006508,GO:0006511,GO:0006807,GO:0007088,GO:0007091,GO:0007346,GO:0008150,GO:0008152,GO:0009056,GO:0009057,GO:0009987,GO:0010498,GO:0010564,GO:0010638,GO:0010965,GO:0016567,GO:0016740,GO:0019538,GO:0019787,GO:0019941,GO:0022402,GO:0030071,GO:0030163,GO:0031145,GO:…	43.3752	2.15801	0.611222	3.53065	0.000414538	0.00355584			TRINITY_DN10071_c0_g1	TTC1_BOVIN^TTC1_BOVIN^Q:129-683,H:104-284^34.737%ID^E:9.29e-13^RecName: Full=Tetratricopeptide repeat protein 1;^Eukaryota; Metazoa; Chordata; Craniata; Vertebrata; Euteleostomi; Mammalia; Eutheria; Laurasiatheria; Artiodactyla; Ruminantia; Pecora; Bovidae; Bovinae; Bos	GO:0005575,GO:0005829,GO:0044424,GO:0044444,GO:0044464	6.31	-5.64686	1.22668	-4.60335	4.15741e-06	9.51281e-05
TRINITY_DN120312_c0_g1	MIB2_CHICK^MIB2_CHICK^Q:177-563,H:30-158^58.915%ID^E:2.74e-48^RecName: Full=E3 ubiquitin-protein ligase MIB2;^Eukaryota; Metazoa; Chordata; Craniata; Vertebrata; Euteleostomi; Archelosauria; Archosauria; Dinosauria; Saurischia; Theropoda; Coelurosauria; Aves; Neognathae; Galloanserae; Galliformes; Phasianidae; Phasianinae; Gallus	GO:0003674,GO:0003824,GO:0004842,GO:0005488,GO:0005575,GO:0005737,GO:0006464,GO:0006807,GO:0007165,GO:0007166,GO:0007219,GO:0008150,GO:0008152,GO:0008270,GO:0009987,GO:0016567,GO:0016740,GO:0019538,GO:0019787,GO:0032446,GO:0036211,GO:0043167,GO:0043169,GO:0043170,GO:0043412,GO:0044237,GO:0044238,GO:0044260,GO:0044267,GO:0044424,GO:0044464,GO:0046872,GO:0046914,GO:0050789,GO:0050794,GO:0065007,GO:…	1.63307	4.21882	1.47399	2.86218	0.00420734	0.0210005			TRINITY_DN100725_c0_g1	KCR1_ARATH^KCR1_ARATH^Q:863-171,H:39-264^33.898%ID^E:1.66e-22^RecName: Full=Very-long-chain 3-oxoacyl-CoA reductase 1;^Eukaryota; Viridiplantae; Streptophyta; Embryophyta; Tracheophyta; Spermatophyta; Magnoliopsida; eudicotyledons; Gunneridae; Pentapetalae; rosids; malvids; Brassicales; Brassicaceae; Camelineae; Arabidopsis	GO:0000038,GO:0003006,GO:0003674,GO:0003824,GO:0005575,GO:0005739,GO:0005783,GO:0005789,GO:0006082,GO:0006629,GO:0006631,GO:0006633,GO:0007275,GO:0008150,GO:0008152,GO:0008610,GO:0009058,GO:0009790,GO:0009793,GO:0009987,GO:0016020,GO:0016021,GO:0016053,GO:0016491,GO:0016614,GO:0016616,GO:0018454,GO:0019752,GO:0022414,GO:0031224,GO:0032501,GO:0032502,GO:0032787,GO:0042761,GO:0043226,GO:0043227,GO:…	3.08362	-4.95208	1.25235	-3.95422	7.67853e-05	0.000939503
TRINITY_DN122906_c0_g1	UBC13_CAEEL^UBC13_CAEEL^Q:13-164,H:1-150^36.184%ID^E:6.34e-28^RecName: Full=Ubiquitin-conjugating enzyme E2 13 {ECO:0000312|WormBase:Y54G2A.31};^Eukaryota; Metazoa; Ecdysozoa; Nematoda; Chromadorea; Rhabditida; Rhabditina; Rhabditomorpha; Rhabditoidea; Rhabditidae; Peloderinae; Caenorhabditis	GO:0000209,GO:0003674,GO:0003824,GO:0004842,GO:0005575,GO:0005634,GO:0006139,GO:0006259,GO:0006281,GO:0006301,GO:0006464,GO:0006725,GO:0006807,GO:0006950,GO:0006974,GO:0008150,GO:0008152,GO:0009987,GO:0016567,GO:0016740,GO:0016874,GO:0019538,GO:0019787,GO:0031371,GO:0032446,GO:0032879,GO:0032880,GO:0032991,GO:0033554,GO:0034641,GO:0036211,GO:0043170,GO:0043226,GO:0043227,GO:0043229,GO:0043231,GO:…	11.1088	2.28354	0.831795	2.74531	0.00604534	0.0275304			TRINITY_DN100749_c0_g1	LITAF_XENTR^LITAF_XENTR^Q:5-112,H:45-148^37.037%ID^E:3.24e-17^RecName: Full=Lipopolysaccharide-induced tumor necrosis factor-alpha factor homolog;^Eukaryota; Metazoa; Chordata; Craniata; Vertebrata; Euteleostomi; Amphibia; Batrachia; Anura; Pipoidea; Pipidae; Xenopodinae; Xenopus; Silurana	GO:0000139,GO:0003674,GO:0003676,GO:0003677,GO:0005488,GO:0005575,GO:0005634,GO:0008270,GO:0009898,GO:0010009,GO:0016020,GO:0031090,GO:0043167,GO:0043169,GO:0043226,GO:0043227,GO:0043229,GO:0043231,GO:0044422,GO:0044424,GO:0044425,GO:0044431,GO:0044433,GO:0044437,GO:0044440,GO:0044444,GO:0044446,GO:0044459,GO:0044464,GO:0046872,GO:0046914,GO:0097159,GO:0098552,GO:0098559,GO:0098560,GO:0098562,GO:…	2.83105	-5.03103	1.45005	-3.46955	0.000521326	0.0042329
TRINITY_DN141860_c0_g1	NAS13_CAEEL^NAS13_CAEEL^Q:52-249,H:109-302^40.201%ID^E:7.33e-45^RecName: Full=Zinc metalloproteinase nas-13;^Eukaryota; Metazoa; Ecdysozoa; Nematoda; Chromadorea; Rhabditida; Rhabditina; Rhabditomorpha; Rhabditoidea; Rhabditidae; Peloderinae; Caenorhabditis	GO:0003674,GO:0003824,GO:0004175,GO:0004222,GO:0005488,GO:0005575,GO:0005576,GO:0006508,GO:0006807,GO:0008150,GO:0008152,GO:0008233,GO:0008237,GO:0008270,GO:0016787,GO:0019538,GO:0043167,GO:0043169,GO:0043170,GO:0044238,GO:0046872,GO:0046914,GO:0070011,GO:0071704,GO:1901564	225.877	4.499	0.812355	5.53822	3.0556e-08	1.9179e-06			TRINITY_DN100848_c0_g1	ATC1_DICDI^ATC1_DICDI^Q:1-141,H:100-238^38.889%ID^E:4.24e-28^RecName: Full=Calcium-transporting ATPase PAT1;^Eukaryota; Amoebozoa; Evosea; Eumycetozoa; Dictyostelia; Dictyosteliales; Dictyosteliaceae; Dictyostelium	GO:0000166,GO:0003674,GO:0003824,GO:0005215,GO:0005388,GO:0005488,GO:0005509,GO:0005524,GO:0005575,GO:0005774,GO:0005886,GO:0006810,GO:0006811,GO:0006812,GO:0006816,GO:0008150,GO:0008324,GO:0015075,GO:0015085,GO:0015399,GO:0015405,GO:0015662,GO:0016020,GO:0016021,GO:0016462,GO:0016787,GO:0016817,GO:0016818,GO:0016820,GO:0016887,GO:0017076,GO:0017111,GO:0019829,GO:0022804,GO:0022853,GO:0022857,GO:…	1.45067	-3.99667	1.55037	-2.57788	0.00994073	0.0395783
TRINITY_DN143500_c0_g1	IMA7_MOUSE^IMA7_MOUSE^Q:161-1660,H:17-508^72.908%ID^E:0^RecName: Full=Importin subunit alpha-7;^Eukaryota; Metazoa; Chordata; Craniata; Vertebrata; Euteleostomi; Mammalia; Eutheria; Euarchontoglires; Glires; Rodentia; Myomorpha; Muroidea; Muridae; Murinae; Mus; Mus	GO:0001817,GO:0001819,GO:0003674,GO:0005048,GO:0005215,GO:0005487,GO:0005488,GO:0005515,GO:0005575,GO:0005643,GO:0005654,GO:0005829,GO:0006355,GO:0006357,GO:0006606,GO:0006607,GO:0006810,GO:0006886,GO:0006913,GO:0008104,GO:0008139,GO:0008150,GO:0008565,GO:0009605,GO:0009607,GO:0009889,GO:0009891,GO:0009893,GO:0009987,GO:0010468,GO:0010556,GO:0010557,GO:0010604,GO:0010628,GO:0015031,GO:0015197,GO:…	73.6182	2.17279	0.484091	4.48838	7.1766e-06	0.000146212			TRINITY_DN100921_c0_g2	FKH2_YEAST^FKH2_YEAST^Q:154-474,H:65-178^34.483%ID^E:4.51e-06^RecName: Full=Fork head protein homolog 2;^Eukaryota; Fungi; Dikarya; Ascomycota; Saccharomycotina; Saccharomycetes; Saccharomycetales; Saccharomycetaceae; Saccharomyces	GO:0000083,GO:0000117,GO:0000975,GO:0000976,GO:0000988,GO:0000989,GO:0001067,GO:0001071,GO:0001085,GO:0001558,GO:0003674,GO:0003676,GO:0003677,GO:0003682,GO:0003688,GO:0003690,GO:0003700,GO:0003712,GO:0003713,GO:0005488,GO:0005515,GO:0005575,GO:0005634,GO:0005829,GO:0006275,GO:0006325,GO:0006338,GO:0006355,GO:0006357,GO:0007346,GO:0008134,GO:0008150,GO:0009889,GO:0009890,GO:0009891,GO:0009892,GO:…	1.68291	-3.86571	1.27338	-3.03579	0.00239905	0.0136921
TRINITY_DN145999_c0_g2	GIL_DROME^GIL_DROME^Q:127-281,H:285-441^48.101%ID^E:2.98e-45^RecName: Full=Protein giant-lens;^Eukaryota; Metazoa; Ecdysozoa; Arthropoda; Hexapoda; Insecta; Pterygota; Neoptera; Holometabola; Diptera; Brachycera; Muscomorpha; Ephydroidea; Drosophilidae; Drosophila; Sophophora`GIL_DROME^GIL_DROME^Q:83-122,H:126-165^57.5%ID^E:1.02e-07^RecName: Full=Protein giant-lens;^Eukaryota; Metazoa; Ecdysozoa;…	GO:0001654,GO:0001932,GO:0001933,GO:0002009,GO:0003002,GO:0003008,GO:0003674,GO:0005102,GO:0005154,GO:0005488,GO:0005515,GO:0005575,GO:0005615,GO:0006469,GO:0007162,GO:0007175,GO:0007176,GO:0007389,GO:0007423,GO:0007444,GO:0007455,GO:0007472,GO:0007474,GO:0007476,GO:0007482,GO:0007560,GO:0007600,GO:0007601,GO:0008150,GO:0009653,GO:0009798,GO:0009886,GO:0009887,GO:0009888,GO:0009892,GO:0009948,GO:…	3.84539	3.32324	1.22365	2.71585	0.00661063	0.0293944			TRINITY_DN100944_c0_g1	SFT2A_HUMAN^SFT2A_HUMAN^Q:18-146,H:27-153^36.434%ID^E:2.34e-19^RecName: Full=Vesicle transport protein SFT2A;^Eukaryota; Metazoa; Chordata; Craniata; Vertebrata; Euteleostomi; Mammalia; Eutheria; Euarchontoglires; Primates; Haplorrhini; Catarrhini; Hominidae; Homo	GO:0005575,GO:0006810,GO:0008104,GO:0008150,GO:0015031,GO:0015833,GO:0016021,GO:0016192,GO:0031224,GO:0033036,GO:0042886,GO:0044425,GO:0045184,GO:0051179,GO:0051234,GO:0071702,GO:0071705	3.39369	-3.76857	1.37264	-2.74549	0.00604201	0.027524
TRINITY_DN146072_c0_g1	CATB3_GIAIN^CATB3_GIAIN^Q:22-272,H:39-279^33.071%ID^E:1.75e-36^RecName: Full=Cathepsin B-like CP3;^Eukaryota; Metamonada; Diplomonadida; Hexamitidae; Giardiinae; Giardia	GO:0003674,GO:0003824,GO:0005575,GO:0005773,GO:0006508,GO:0006807,GO:0008150,GO:0008152,GO:0008233,GO:0008234,GO:0016787,GO:0019538,GO:0043170,GO:0043226,GO:0043227,GO:0043229,GO:0043231,GO:0044238,GO:0044424,GO:0044444,GO:0044464,GO:0070011,GO:0071704,GO:1901564	3.46011	3.85005	1.45041	2.65446	0.00794348	0.0336035			TRINITY_DN100990_c0_g1	KDM4A_MOUSE^KDM4A_MOUSE^Q:1263-364,H:17-316^38.361%ID^E:9.91e-57^RecName: Full=Lysine-specific demethylase 4A;^Eukaryota; Metazoa; Chordata; Craniata; Vertebrata; Euteleostomi; Mammalia; Eutheria; Euarchontoglires; Glires; Rodentia; Myomorpha; Muroidea; Muridae; Murinae; Mus; Mus	GO:0000785,GO:0000792,GO:0003008,GO:0003012,GO:0003299,GO:0003300,GO:0003674,GO:0003824,GO:0005488,GO:0005515,GO:0005575,GO:0005634,GO:0005721,GO:0005737,GO:0006325,GO:0006338,GO:0006355,GO:0006464,GO:0006482,GO:0006807,GO:0006950,GO:0008150,GO:0008152,GO:0008214,GO:0008270,GO:0009605,GO:0009889,GO:0009890,GO:0009892,GO:0009893,GO:0009894,GO:0009895,GO:0009987,GO:0009991,GO:0010468,GO:0010506,GO:…	9.92637	-4.32475	0.930186	-4.64934	3.33006e-06	8.01252e-05
TRINITY_DN150765_c0_g2	ACOX2_CANTR^ACOX2_CANTR^Q:786-292,H:429-590^33.529%ID^E:9.05e-16^RecName: Full=Acyl-coenzyme A oxidase 2;^Eukaryota; Fungi; Dikarya; Ascomycota; Saccharomycotina; Saccharomycetes; Saccharomycetales; Debaryomycetaceae; Candida/Lodderomyces clade; Candida	GO:0000166,GO:0003674,GO:0003824,GO:0003997,GO:0005488,GO:0005575,GO:0005777,GO:0006082,GO:0006629,GO:0006631,GO:0006635,GO:0008150,GO:0008152,GO:0009056,GO:0009062,GO:0009987,GO:0016042,GO:0016054,GO:0016491,GO:0016627,GO:0016634,GO:0019395,GO:0019752,GO:0030258,GO:0032787,GO:0033540,GO:0034440,GO:0036094,GO:0042579,GO:0043167,GO:0043168,GO:0043226,GO:0043227,GO:0043229,GO:0043231,GO:0043436,GO:…	2.64252	3.66813	1.45564	2.51994	0.0117375	0.044653			TRINITY_DN101093_c0_g1	KCY_DANRE^KCY_DANRE^Q:4-543,H:1-185^35.294%ID^E:8.59e-32^RecName: Full=UMP-CMP kinase {ECO:0000255|HAMAP-Rule:MF_03172};^Eukaryota; Metazoa; Chordata; Craniata; Vertebrata; Euteleostomi; Actinopterygii; Neopterygii; Teleostei; Ostariophysi; Cypriniformes; Cyprinidae; Danio	GO:0000166,GO:0003674,GO:0003824,GO:0004127,GO:0004550,GO:0005488,GO:0005524,GO:0005575,GO:0005634,GO:0005737,GO:0006139,GO:0006165,GO:0006206,GO:0006207,GO:0006220,GO:0006221,GO:0006725,GO:0006753,GO:0006793,GO:0006796,GO:0006807,GO:0008150,GO:0008152,GO:0009041,GO:0009058,GO:0009112,GO:0009117,GO:0009132,GO:0009141,GO:0009142,GO:0009165,GO:0009987,GO:0016301,GO:0016310,GO:0016740,GO:0016772,GO:…	2.08151	-3.711	1.37624	-2.69647	0.00700781	0.0306824
TRINITY_DN151437_c0_g1	TM189_MOUSE^TM189_MOUSE^Q:21-267,H:24-270^51.406%ID^E:1.64e-86^RecName: Full=Plasmanylethanolamine desaturase {ECO:0000250|UniProtKB:A5PLL7};^Eukaryota; Metazoa; Chordata; Craniata; Vertebrata; Euteleostomi; Mammalia; Eutheria; Euarchontoglires; Glires; Rodentia; Myomorpha; Muroidea; Muridae; Murinae; Mus; Mus	GO:0003674,GO:0003824,GO:0005575,GO:0005783,GO:0005789,GO:0006629,GO:0006662,GO:0008150,GO:0008152,GO:0008610,GO:0008611,GO:0009058,GO:0009987,GO:0016020,GO:0016021,GO:0016491,GO:0016705,GO:0018904,GO:0031224,GO:0043226,GO:0043227,GO:0043229,GO:0043231,GO:0044237,GO:0044238,GO:0044249,GO:0044255,GO:0044281,GO:0044422,GO:0044424,GO:0044425,GO:0044432,GO:0044444,GO:0044446,GO:0044464,GO:0044699,GO:…	6.24497	2.08514	0.843372	2.47239	0.0134214	0.0492741			TRINITY_DN101096_c0_g1	SPAG6_MOUSE^SPAG6_MOUSE^Q:3-303,H:163-463^49.502%ID^E:1.15e-89^RecName: Full=Sperm-associated antigen 6;^Eukaryota; Metazoa; Chordata; Craniata; Vertebrata; Euteleostomi; Mammalia; Eutheria; Euarchontoglires; Glires; Rodentia; Myomorpha; Muroidea; Muridae; Murinae; Mus; Mus`SPAG6_MOUSE^SPAG6_MOUSE^Q:5-257,H:39-288^25.692%ID^E:2.77e-13^RecName: Full=Sperm-associated antigen 6;^Eukaryota; Metazoa; …	GO:0000226,GO:0001578,GO:0003006,GO:0003674,GO:0005488,GO:0005515,GO:0005575,GO:0005856,GO:0005874,GO:0006928,GO:0006996,GO:0007010,GO:0007017,GO:0007288,GO:0008150,GO:0009987,GO:0015630,GO:0016043,GO:0021591,GO:0022412,GO:0022414,GO:0022607,GO:0030030,GO:0030031,GO:0030317,GO:0032502,GO:0035082,GO:0040011,GO:0043226,GO:0043228,GO:0043229,GO:0043232,GO:0044422,GO:0044424,GO:0044430,GO:0044441,GO:…	3.91526	-4.71228	1.36923	-3.44155	0.000578387	0.00458732
TRINITY_DN151889_c0_g1	SRK2A_PHYPA^SRK2A_PHYPA^Q:1-852,H:10-269^35.274%ID^E:5.29e-34^RecName: Full=Serine/threonine-protein kinase SRK2A {ECO:0000303|PubMed:27268428};^Eukaryota; Viridiplantae; Streptophyta; Embryophyta; Bryophyta; Bryophytina; Bryopsida; Funariidae; Funariales; Funariaceae; Physcomitrella	GO:0000166,GO:0001558,GO:0003674,GO:0003824,GO:0004672,GO:0004674,GO:0005488,GO:0005524,GO:0005575,GO:0005634,GO:0005737,GO:0005856,GO:0005886,GO:0006464,GO:0006468,GO:0006793,GO:0006796,GO:0006807,GO:0006996,GO:0007009,GO:0007010,GO:0007105,GO:0007163,GO:0007165,GO:0008150,GO:0008152,GO:0008360,GO:0009987,GO:0015630,GO:0016020,GO:0016043,GO:0016301,GO:0016310,GO:0016740,GO:0016772,GO:0016773,GO:…	7.73247	4.41942	1.33273	3.31606	0.000912955	0.0065075			TRINITY_DN101254_c0_g1	RS21_SCHPO^RS21_SCHPO^Q:16-93,H:2-78^43.59%ID^E:1.04e-16^RecName: Full=40S ribosomal protein S21;^Eukaryota; Fungi; Dikarya; Ascomycota; Taphrinomycotina; Schizosaccharomycetes; Schizosaccharomycetales; Schizosaccharomycetaceae; Schizosaccharomyces	GO:0000447,GO:0000461,GO:0000469,GO:0000478,GO:0000479,GO:0002182,GO:0003674,GO:0003735,GO:0005198,GO:0005575,GO:0005622,GO:0005634,GO:0005829,GO:0005840,GO:0006139,GO:0006364,GO:0006396,GO:0006412,GO:0006414,GO:0006518,GO:0006725,GO:0006807,GO:0008150,GO:0008152,GO:0009058,GO:0009059,GO:0009987,GO:0015935,GO:0016070,GO:0016072,GO:0019538,GO:0022613,GO:0022627,GO:0030529,GO:0031123,GO:0031125,GO:…	12.5682	-2.60954	0.978259	-2.66753	0.007641	0.0326517
TRINITY_DN153872_c0_g2	GHC1_HUMAN^GHC1_HUMAN^Q:1-208,H:95-316^54.464%ID^E:9.53e-72^RecName: Full=Mitochondrial glutamate carrier 1;^Eukaryota; Metazoa; Chordata; Craniata; Vertebrata; Euteleostomi; Mammalia; Eutheria; Euarchontoglires; Primates; Haplorrhini; Catarrhini; Hominidae; Homo	GO:0003674,GO:0005215,GO:0005310,GO:0005313,GO:0005342,GO:0005575,GO:0005743,GO:0006810,GO:0006811,GO:0006820,GO:0006835,GO:0006839,GO:0006865,GO:0008150,GO:0008509,GO:0008514,GO:0015075,GO:0015171,GO:0015172,GO:0015179,GO:0015183,GO:0015291,GO:0015293,GO:0015556,GO:0015711,GO:0015740,GO:0015800,GO:0015807,GO:0015810,GO:0015813,GO:0015849,GO:0016020,GO:0016021,GO:0019866,GO:0022804,GO:0022857,GO:…	8.24256	2.05693	0.777147	2.64677	0.00812636	0.0341788			TRINITY_DN101302_c0_g2	UBP3_ARATH^UBP3_ARATH^Q:34-153,H:224-364^36.62%ID^E:1.34e-16^RecName: Full=Ubiquitin carboxyl-terminal hydrolase 3;^Eukaryota; Viridiplantae; Streptophyta; Embryophyta; Tracheophyta; Spermatophyta; Magnoliopsida; eudicotyledons; Gunneridae; Pentapetalae; rosids; malvids; Brassicales; Brassicaceae; Camelineae; Arabidopsis	GO:0003674,GO:0003824,GO:0004175,GO:0004197,GO:0004843,GO:0005575,GO:0005634,GO:0006464,GO:0006508,GO:0006511,GO:0006807,GO:0008150,GO:0008152,GO:0008233,GO:0008234,GO:0009056,GO:0009057,GO:0009987,GO:0016579,GO:0016787,GO:0019538,GO:0019783,GO:0019941,GO:0036211,GO:0036459,GO:0043170,GO:0043226,GO:0043227,GO:0043229,GO:0043231,GO:0043412,GO:0043632,GO:0044237,GO:0044238,GO:0044248,GO:0044260,GO:…	1.92917	-3.78282	1.46529	-2.58162	0.0098339	0.0392562
TRINITY_DN156241_c0_g1	CL17A_HUMAN^CL17A_HUMAN^Q:53-156,H:251-342^36.538%ID^E:1.24e-13^RecName: Full=C-type lectin domain family 17, member A;^Eukaryota; Metazoa; Chordata; Craniata; Vertebrata; Euteleostomi; Mammalia; Eutheria; Euarchontoglires; Primates; Haplorrhini; Catarrhini; Hominidae; Homo	GO:0003674,GO:0005488,GO:0005537,GO:0005575,GO:0009986,GO:0016021,GO:0030246,GO:0031224,GO:0036094,GO:0042806,GO:0043167,GO:0043169,GO:0044425,GO:0044464,GO:0046872,GO:0048029	152.091	2.82831	1.03202	2.74055	0.00613371	0.0278073			TRINITY_DN101357_c0_g2	PCSK5_RAT^PCSK5_RAT^Q:279-659,H:675-831^27.5%ID^E:5.67e-06^RecName: Full=Proprotein convertase subtilisin/kexin type 5;^Eukaryota; Metazoa; Chordata; Craniata; Vertebrata; Euteleostomi; Mammalia; Eutheria; Euarchontoglires; Glires; Rodentia; Myomorpha; Muroidea; Muridae; Murinae; Rattus	GO:0001501,GO:0001568,GO:0001822,GO:0001952,GO:0001954,GO:0002001,GO:0002790,GO:0003002,GO:0003279,GO:0003674,GO:0003824,GO:0004175,GO:0004252,GO:0005488,GO:0005575,GO:0005615,GO:0005794,GO:0005797,GO:0005802,GO:0005886,GO:0006465,GO:0006508,GO:0006518,GO:0006807,GO:0006810,GO:0007368,GO:0007389,GO:0007507,GO:0007566,GO:0008104,GO:0008150,GO:0008152,GO:0008233,GO:0008236,GO:0008283,GO:0009058,GO:…	5.00873	-4.26286	1.17544	-3.6266	0.000287183	0.00267244
TRINITY_DN158381_c0_g1	LYSC1_ANOGA^LYSC1_ANOGA^Q:19-155,H:4-139^47.826%ID^E:2.63e-42^RecName: Full=Lysozyme c-1;^Eukaryota; Metazoa; Ecdysozoa; Arthropoda; Hexapoda; Insecta; Pterygota; Neoptera; Holometabola; Diptera; Nematocera; Culicoidea; Culicidae; Anophelinae; Anopheles	GO:0003674,GO:0003796,GO:0003824,GO:0004553,GO:0006950,GO:0006952,GO:0008150,GO:0008152,GO:0009605,GO:0009607,GO:0009617,GO:0009987,GO:0016787,GO:0016798,GO:0019835,GO:0042742,GO:0043207,GO:0050896,GO:0051704,GO:0051707,GO:0061783,GO:0098542	2425.15	4.28352	0.891466	4.80503	1.54727e-06	4.35319e-05			TRINITY_DN101394_c0_g1	HIP1_ORYSJ^HIP1_ORYSJ^Q:3-49,H:614-662^44.898%ID^E:7.45e-06^RecName: Full=Probable E3 ubiquitin-protein ligase HIP1;^Eukaryota; Viridiplantae; Streptophyta; Embryophyta; Tracheophyta; Spermatophyta; Magnoliopsida; Liliopsida; Poales; Poaceae; BOP clade; Oryzoideae; Oryzeae; Oryzinae; Oryza; Oryza sativa	GO:0003674,GO:0003824,GO:0004842,GO:0005488,GO:0008150,GO:0016740,GO:0019787,GO:0040008,GO:0043167,GO:0043169,GO:0046872,GO:0050789,GO:0061630,GO:0061659,GO:0065007	2.42298	-4.23066	1.58402	-2.67084	0.00756613	0.0324205
TRINITY_DN159269_c0_g1	SMOX_MOUSE^SMOX_MOUSE^Q:7-526,H:21-549^29.55%ID^E:1.83e-50^RecName: Full=Spermine oxidase;^Eukaryota; Metazoa; Chordata; Craniata; Vertebrata; Euteleostomi; Mammalia; Eutheria; Euarchontoglires; Glires; Rodentia; Myomorpha; Muroidea; Muridae; Murinae; Mus; Mus	GO:0003674,GO:0003824,GO:0005575,GO:0005634,GO:0005654,GO:0005737,GO:0006576,GO:0006595,GO:0006598,GO:0006807,GO:0008150,GO:0008152,GO:0008215,GO:0009056,GO:0009308,GO:0009310,GO:0009987,GO:0016020,GO:0016491,GO:0016645,GO:0016647,GO:0031090,GO:0031965,GO:0034641,GO:0042402,GO:0043226,GO:0043227,GO:0043229,GO:0043231,GO:0044106,GO:0044237,GO:0044422,GO:0044424,GO:0044428,GO:0044446,GO:0044464,GO:…	4.40134	3.15552	1.21563	2.59578	0.0094376	0.0380806			TRINITY_DN101484_c0_g1	PIN1_MACFA^PIN1_MACFA^Q:1-110,H:54-162^54.545%ID^E:1.14e-36^RecName: Full=Peptidyl-prolyl cis-trans isomerase NIMA-interacting 1;^Eukaryota; Metazoa; Chordata; Craniata; Vertebrata; Euteleostomi; Mammalia; Eutheria; Euarchontoglires; Primates; Haplorrhini; Catarrhini; Cercopithecidae; Cercopithecinae; Macaca	GO:0000413,GO:0001666,GO:0003674,GO:0003755,GO:0003824,GO:0005575,GO:0005576,GO:0005634,GO:0005737,GO:0006464,GO:0006807,GO:0006950,GO:0007049,GO:0008150,GO:0008152,GO:0009405,GO:0009628,GO:0009892,GO:0009987,GO:0010605,GO:0016604,GO:0016607,GO:0016853,GO:0016859,GO:0018193,GO:0018208,GO:0019222,GO:0019538,GO:0030430,GO:0031323,GO:0031324,GO:0031647,GO:0033643,GO:0033646,GO:0033647,GO:0033648,GO:…	2.66421	-3.80396	1.39166	-2.73339	0.00626853	0.0282467
TRINITY_DN159653_c0_g1	YS48_CAEEL^YS48_CAEEL^Q:15-361,H:46-410^33.76%ID^E:2.65e-47^RecName: Full=Uncharacterized protein ZK177.8;^Eukaryota; Metazoa; Ecdysozoa; Nematoda; Chromadorea; Rhabditida; Rhabditina; Rhabditomorpha; Rhabditoidea; Rhabditidae; Peloderinae; Caenorhabditis	GO:0000166,GO:0000724,GO:0000725,GO:0001882,GO:0001883,GO:0001959,GO:0001960,GO:0002200,GO:0002252,GO:0002376,GO:0002566,GO:0002682,GO:0002683,GO:0003674,GO:0003676,GO:0003677,GO:0003697,GO:0003723,GO:0003824,GO:0005488,GO:0005515,GO:0005525,GO:0005575,GO:0005634,GO:0005654,GO:0006139,GO:0006163,GO:0006195,GO:0006203,GO:0006259,GO:0006281,GO:0006302,GO:0006310,GO:0006461,GO:0006725,GO:0006753,GO:…	7.53459	2.7103	0.937351	2.89144	0.00383476	0.0195927			TRINITY_DN101490_c0_g1	RAB1_THEPA^RAB1_THEPA^Q:20-190,H:2-173^48.256%ID^E:4.43e-55^RecName: Full=Ras-related protein Rab-1;^Eukaryota; Alveolata; Apicomplexa; Aconoidasida; Piroplasmida; Theileriidae; Theileria	GO:0000166,GO:0001882,GO:0001883,GO:0003674,GO:0003824,GO:0003924,GO:0005488,GO:0005525,GO:0005575,GO:0005886,GO:0006810,GO:0008104,GO:0008150,GO:0015031,GO:0015833,GO:0016020,GO:0016462,GO:0016787,GO:0016817,GO:0016818,GO:0017076,GO:0017111,GO:0019001,GO:0032549,GO:0032550,GO:0032553,GO:0032555,GO:0032561,GO:0033036,GO:0035639,GO:0036094,GO:0042886,GO:0043167,GO:0043168,GO:0044464,GO:0045184,GO:…	2.76352	-4.72465	1.41164	-3.34692	0.000817145	0.00597648
TRINITY_DN162796_c0_g1	CP3A6_RABIT^CP3A6_RABIT^Q:55-428,H:105-469^26.884%ID^E:1.65e-26^RecName: Full=Cytochrome P450 3A6;^Eukaryota; Metazoa; Chordata; Craniata; Vertebrata; Euteleostomi; Mammalia; Eutheria; Euarchontoglires; Glires; Lagomorpha; Leporidae; Oryctolagus	GO:0003674,GO:0003824,GO:0004497,GO:0005488,GO:0005506,GO:0005575,GO:0005789,GO:0008150,GO:0008152,GO:0016020,GO:0016491,GO:0016705,GO:0016712,GO:0020037,GO:0043167,GO:0043169,GO:0044422,GO:0044424,GO:0044425,GO:0044432,GO:0044444,GO:0044446,GO:0044464,GO:0044699,GO:0044710,GO:0046872,GO:0046906,GO:0046914,GO:0055114,GO:0070330,GO:0097159,GO:1901363	4.0577	3.8381	1.43314	2.6781	0.00740416	0.0319072			TRINITY_DN101608_c0_g1	TFDP3_HUMAN^TFDP3_HUMAN^Q:63-512,H:105-254^29.114%ID^E:8.64e-06^RecName: Full=Transcription factor Dp family member 3;^Eukaryota; Metazoa; Chordata; Craniata; Vertebrata; Euteleostomi; Mammalia; Eutheria; Euarchontoglires; Primates; Haplorrhini; Catarrhini; Hominidae; Homo	GO:0000082,GO:0000785,GO:0000790,GO:0000981,GO:0001071,GO:0003674,GO:0003676,GO:0003677,GO:0003700,GO:0005488,GO:0005515,GO:0005575,GO:0005634,GO:0005667,GO:0005737,GO:0006355,GO:0006357,GO:0006950,GO:0006974,GO:0007346,GO:0008134,GO:0008150,GO:0009889,GO:0009987,GO:0010468,GO:0010556,GO:0010564,GO:0010948,GO:0019219,GO:0019222,GO:0022402,GO:0031323,GO:0031326,GO:0032991,GO:0033554,GO:0033613,GO:…	1.67958	-4.39795	1.46991	-2.99197	0.00277181	0.0152833
TRINITY_DN163062_c0_g1	GFOD1_XENTR^GFOD1_XENTR^Q:5-303,H:2-266^41.391%ID^E:6.98e-79^RecName: Full=Glucose-fructose oxidoreductase domain-containing protein 1;^Eukaryota; Metazoa; Chordata; Craniata; Vertebrata; Euteleostomi; Amphibia; Batrachia; Anura; Pipoidea; Pipidae; Xenopodinae; Xenopus; Silurana	GO:0003674,GO:0003824,GO:0005575,GO:0005576,GO:0016491	5.41118	3.10222	1.06461	2.91395	0.00356882	0.0185659			TRINITY_DN101674_c0_g1	UBP2_CHICK^UBP2_CHICK^Q:23-306,H:66-348^37.374%ID^E:5.02e-46^RecName: Full=Ubiquitin carboxyl-terminal hydrolase 2;^Eukaryota; Metazoa; Chordata; Craniata; Vertebrata; Euteleostomi; Archelosauria; Archosauria; Dinosauria; Saurischia; Theropoda; Coelurosauria; Aves; Neognathae; Galloanserae; Galliformes; Phasianidae; Phasianinae; Gallus	GO:0003674,GO:0003824,GO:0004843,GO:0005488,GO:0005575,GO:0005737,GO:0006464,GO:0006508,GO:0006511,GO:0006807,GO:0008150,GO:0008152,GO:0008233,GO:0008234,GO:0009056,GO:0009057,GO:0009987,GO:0016579,GO:0016787,GO:0019538,GO:0019783,GO:0019941,GO:0036211,GO:0036459,GO:0043167,GO:0043169,GO:0043170,GO:0043412,GO:0043632,GO:0044237,GO:0044238,GO:0044248,GO:0044260,GO:0044265,GO:0044267,GO:0044424,GO:…	2.35443	-3.84506	1.46095	-2.63189	0.00849124	0.0352518
TRINITY_DN163339_c0_g1	DNJB3_MOUSE^DNJB3_MOUSE^Q:1-277,H:1-237^43.06%ID^E:9.6e-52^RecName: Full=DnaJ homolog subfamily B member 3;^Eukaryota; Metazoa; Chordata; Craniata; Vertebrata; Euteleostomi; Mammalia; Eutheria; Euarchontoglires; Glires; Rodentia; Myomorpha; Muroidea; Muridae; Murinae; Mus; Mus	GO:0005575,GO:0005634,GO:0005737,GO:0005813,GO:0005815,GO:0043226,GO:0043227,GO:0043228,GO:0043229,GO:0043231,GO:0043232,GO:0044422,GO:0044424,GO:0044430,GO:0044444,GO:0044446,GO:0044464,GO:0048471	146.347	1.39547	0.392497	3.55537	0.000377443	0.0033059			TRINITY_DN101940_c0_g1	MCM4_XENTR^MCM4_XENTR^Q:4-849,H:462-741^56.383%ID^E:2.54e-100^RecName: Full=DNA replication licensing factor mcm4;^Eukaryota; Metazoa; Chordata; Craniata; Vertebrata; Euteleostomi; Amphibia; Batrachia; Anura; Pipoidea; Pipidae; Xenopodinae; Xenopus; Silurana	GO:0000166,GO:0000724,GO:0000725,GO:0000727,GO:0000785,GO:0003674,GO:0003676,GO:0003677,GO:0003678,GO:0003688,GO:0003690,GO:0003697,GO:0003824,GO:0004386,GO:0005488,GO:0005524,GO:0005575,GO:0005634,GO:0006139,GO:0006259,GO:0006267,GO:0006268,GO:0006270,GO:0006271,GO:0006275,GO:0006281,GO:0006302,GO:0006310,GO:0006725,GO:0006807,GO:0006950,GO:0006974,GO:0006996,GO:0008150,GO:0008152,GO:0009889,GO:…	2.54276	-4.08344	1.51513	-2.69511	0.00703651	0.030777
TRINITY_DN163642_c0_g1	GPX4_CALJA^GPX4_CALJA^Q:675-202,H:37-188^46.541%ID^E:1.06e-38^RecName: Full=Phospholipid hydroperoxide glutathione peroxidase {ECO:0000250|UniProtKB:O70325};^Eukaryota; Metazoa; Chordata; Craniata; Vertebrata; Euteleostomi; Mammalia; Eutheria; Euarchontoglires; Primates; Haplorrhini; Platyrrhini; Cebidae; Callitrichinae; Callithrix; Callithrix	GO:0003674,GO:0003824,GO:0004601,GO:0004602,GO:0005575,GO:0005737,GO:0005739,GO:0006950,GO:0006979,GO:0007275,GO:0007276,GO:0007283,GO:0008150,GO:0008152,GO:0016209,GO:0016491,GO:0016684,GO:0022414,GO:0032501,GO:0032502,GO:0043226,GO:0043227,GO:0043229,GO:0043231,GO:0044424,GO:0044444,GO:0044464,GO:0044699,GO:0044702,GO:0044707,GO:0044710,GO:0044767,GO:0047066,GO:0048232,GO:0048609,GO:0048856,GO:…	3.80381	4.5313	1.34358	3.37256	0.000744737	0.00555655			TRINITY_DN101947_c0_g1	TBP_ACEPE^TBP_ACEPE^Q:18-542,H:16-189^41.011%ID^E:8.15e-34^RecName: Full=TATA-box-binding protein;^Eukaryota; Viridiplantae; Chlorophyta; Ulvophyceae; TCBD clade; Dasycladales; Polyphysaceae; Acetabularia	GO:0003674,GO:0003676,GO:0003677,GO:0005488,GO:0005575,GO:0005634,GO:0006139,GO:0006352,GO:0006725,GO:0006807,GO:0008150,GO:0008152,GO:0009058,GO:0009059,GO:0009987,GO:0016070,GO:0018130,GO:0019438,GO:0032774,GO:0034641,GO:0034654,GO:0043170,GO:0043226,GO:0043227,GO:0043229,GO:0043231,GO:0044237,GO:0044238,GO:0044249,GO:0044260,GO:0044271,GO:0044424,GO:0044464,GO:0046483,GO:0071704,GO:0090304,GO:…	15.339	-3.961	1.11361	-3.55689	0.000375271	0.00329043
TRINITY_DN164894_c0_g1	SARAF_XENTR^SARAF_XENTR^Q:26-170,H:24-172^53.642%ID^E:2.44e-46^RecName: Full=Store-operated calcium entry-associated regulatory factor;^Eukaryota; Metazoa; Chordata; Craniata; Vertebrata; Euteleostomi; Amphibia; Batrachia; Anura; Pipoidea; Pipidae; Xenopodinae; Xenopus; Silurana	GO:0005575,GO:0006810,GO:0006811,GO:0006812,GO:0006816,GO:0008150,GO:0010959,GO:0016021,GO:0030001,GO:0030176,GO:0031224,GO:0031227,GO:0032879,GO:0043269,GO:0044422,GO:0044424,GO:0044425,GO:0044432,GO:0044444,GO:0044446,GO:0044464,GO:0050789,GO:0051049,GO:0051179,GO:0051234,GO:0051924,GO:0065007,GO:0070838,GO:0072511,GO:0140268,GO:2001256	129.523	1.53669	0.607461	2.5297	0.0114161	0.0437435			TRINITY_DN101995_c0_g1	CAPZA_ARATH^CAPZA_ARATH^Q:19-783,H:20-288^28.261%ID^E:2.15e-22^RecName: Full=F-actin-capping protein subunit alpha;^Eukaryota; Viridiplantae; Streptophyta; Embryophyta; Tracheophyta; Spermatophyta; Magnoliopsida; eudicotyledons; Gunneridae; Pentapetalae; rosids; malvids; Brassicales; Brassicaceae; Camelineae; Arabidopsis	GO:0003674,GO:0003779,GO:0005488,GO:0005515,GO:0005575,GO:0006996,GO:0007010,GO:0008064,GO:0008092,GO:0008150,GO:0008290,GO:0008361,GO:0009987,GO:0010639,GO:0016043,GO:0030029,GO:0030036,GO:0030479,GO:0030832,GO:0030833,GO:0030834,GO:0030835,GO:0030837,GO:0031333,GO:0032271,GO:0032272,GO:0032403,GO:0032535,GO:0032956,GO:0032970,GO:0032991,GO:0033043,GO:0043234,GO:0043242,GO:0043244,GO:0043254,GO:…	11.2503	-4.11882	1.11567	-3.6918	0.000222669	0.00218938
TRINITY_DN166461_c0_g1	XPO6_MOUSE^XPO6_MOUSE^Q:1-161,H:1-157^42.593%ID^E:5.36e-29^RecName: Full=Exportin-6;^Eukaryota; Metazoa; Chordata; Craniata; Vertebrata; Euteleostomi; Mammalia; Eutheria; Euarchontoglires; Glires; Rodentia; Myomorpha; Muroidea; Muridae; Murinae; Mus; Mus	GO:0003674,GO:0005049,GO:0005215,GO:0005487,GO:0005488,GO:0005515,GO:0005575,GO:0005634,GO:0005654,GO:0005730,GO:0005737,GO:0005829,GO:0005886,GO:0006611,GO:0006810,GO:0006886,GO:0006913,GO:0008104,GO:0008150,GO:0008536,GO:0008565,GO:0015031,GO:0015197,GO:0015833,GO:0016020,GO:0017016,GO:0019899,GO:0022892,GO:0031267,GO:0032991,GO:0033036,GO:0042886,GO:0043226,GO:0043227,GO:0043228,GO:0043229,GO:…	1.41736	3.7532	1.38191	2.71596	0.00660848	0.0293861			TRINITY_DN102077_c0_g1	RL27_CAEEL^RL27_CAEEL^Q:2-137,H:1-136^50%ID^E:6.86e-38^RecName: Full=60S ribosomal protein L27;^Eukaryota; Metazoa; Ecdysozoa; Nematoda; Chromadorea; Rhabditida; Rhabditina; Rhabditomorpha; Rhabditoidea; Rhabditidae; Peloderinae; Caenorhabditis	GO:0003674,GO:0003735,GO:0005198,GO:0005575,GO:0005622,GO:0005840,GO:0006412,GO:0006518,GO:0006807,GO:0008150,GO:0008152,GO:0009058,GO:0009059,GO:0009987,GO:0015934,GO:0019538,GO:0022625,GO:0030099,GO:0030154,GO:0030218,GO:0030529,GO:0032502,GO:0032991,GO:0034641,GO:0034645,GO:0043043,GO:0043170,GO:0043226,GO:0043228,GO:0043229,GO:0043232,GO:0043603,GO:0043604,GO:0044237,GO:0044238,GO:0044249,GO:…	3.60729	-5.81418	1.26726	-4.58799	4.47535e-06	0.00010067
TRINITY_DN166593_c0_g1	IKKB_RAT^IKKB_RAT^Q:16-309,H:4-285^52.203%ID^E:2.37e-95^RecName: Full=Inhibitor of nuclear factor kappa-B kinase subunit beta;^Eukaryota; Metazoa; Chordata; Craniata; Vertebrata; Euteleostomi; Mammalia; Eutheria; Euarchontoglires; Glires; Rodentia; Myomorpha; Muroidea; Muridae; Murinae; Rattus	GO:0000166,GO:0001101,GO:0001776,GO:0001782,GO:0002028,GO:0002237,GO:0002260,GO:0002376,GO:0003008,GO:0003009,GO:0003012,GO:0003674,GO:0003824,GO:0004672,GO:0004674,GO:0004871,GO:0005488,GO:0005515,GO:0005524,GO:0005575,GO:0005634,GO:0005737,GO:0005829,GO:0006355,GO:0006357,GO:0006464,GO:0006468,GO:0006793,GO:0006796,GO:0006807,GO:0006936,GO:0006941,GO:0006996,GO:0007009,GO:0007010,GO:0007165,GO:…	11.2334	3.00462	0.955004	3.14618	0.00165417	0.0103073			TRINITY_DN102220_c0_g1	ILVA_STAES^ILVA_STAES^Q:981-103,H:80-377^32.55%ID^E:4.52e-49^RecName: Full=L-threonine dehydratase biosynthetic IlvA;^Bacteria; Firmicutes; Bacilli; Bacillales; Staphylococcaceae; Staphylococcus	GO:0003674,GO:0003824,GO:0004794,GO:0005488,GO:0006082,GO:0006520,GO:0006549,GO:0006566,GO:0006807,GO:0008150,GO:0008152,GO:0008652,GO:0009058,GO:0009066,GO:0009081,GO:0009082,GO:0009097,GO:0009987,GO:0016053,GO:0016829,GO:0016840,GO:0016841,GO:0019752,GO:0019842,GO:0030170,GO:0036094,GO:0043167,GO:0043168,GO:0043436,GO:0044237,GO:0044238,GO:0044249,GO:0044281,GO:0044283,GO:0044699,GO:0044710,GO:…	2.91128	-3.8669	1.33526	-2.89599	0.00377961	0.0193898
TRINITY_DN167623_c0_g2	CSP_PLAVS^CSP_PLAVS^Q:1200-892,H:128-230^38.835%ID^E:7.39e-10^RecName: Full=Circumsporozoite protein;^Eukaryota; Alveolata; Apicomplexa; Aconoidasida; Haemosporida; Plasmodiidae; Plasmodium; Plasmodium (Plasmodium)`CSP_PLAVS^CSP_PLAVS^Q:1200-913,H:101-196^40.625%ID^E:1.37e-09^RecName: Full=Circumsporozoite protein;^Eukaryota; Alveolata; Apicomplexa; Aconoidasida; Haemosporida; Plasmodiidae; Plasm…	GO:0005575,GO:0009986,GO:0044464	3.15342	2.94772	1.14227	2.58058	0.00986344	0.0393446			TRINITY_DN102276_c0_g1	NAA10_ARATH^NAA10_ARATH^Q:3-131,H:4-130^59.231%ID^E:1.51e-46^RecName: Full=N-terminal acetyltransferase A complex catalytic subunit NAA10 {ECO:0000303|PubMed:25966763};^Eukaryota; Viridiplantae; Streptophyta; Embryophyta; Tracheophyta; Spermatophyta; Magnoliopsida; eudicotyledons; Gunneridae; Pentapetalae; rosids; malvids; Brassicales; Brassicaceae; Camelineae; Arabidopsis	GO:0001101,GO:0003006,GO:0003674,GO:0003824,GO:0004596,GO:0005575,GO:0005829,GO:0006464,GO:0006473,GO:0006474,GO:0006807,GO:0006950,GO:0007275,GO:0008080,GO:0008150,GO:0008152,GO:0009414,GO:0009415,GO:0009536,GO:0009628,GO:0009790,GO:0009793,GO:0009987,GO:0010035,GO:0016407,GO:0016410,GO:0016740,GO:0016746,GO:0016747,GO:0017198,GO:0018002,GO:0018193,GO:0018200,GO:0018209,GO:0019538,GO:0022414,GO:…	2.23711	-4.35584	1.62514	-2.68029	0.00735592	0.0317568
TRINITY_DN167861_c1_g3	CATL1_PARTE^CATL1_PARTE^Q:10-320,H:1-313^42.547%ID^E:8.55e-69^RecName: Full=Cathepsin L 1;^Eukaryota; Alveolata; Ciliophora; Intramacronucleata; Oligohymenophorea; Peniculida; Parameciidae; Paramecium	GO:0000323,GO:0003674,GO:0003824,GO:0004175,GO:0004197,GO:0005575,GO:0005615,GO:0005764,GO:0005773,GO:0006508,GO:0006807,GO:0008150,GO:0008152,GO:0008233,GO:0008234,GO:0016787,GO:0019538,GO:0043170,GO:0043226,GO:0043227,GO:0043229,GO:0043231,GO:0044238,GO:0044421,GO:0044424,GO:0044444,GO:0044464,GO:0051603,GO:0070011,GO:0071704,GO:1901564	42.049	6.33548	1.30825	4.84272	1.28071e-06	3.72928e-05			TRINITY_DN102290_c0_g1	PPI2_SYNY3^PPI2_SYNY3^Q:1-123,H:22-149^43.411%ID^E:1.65e-24^RecName: Full=Peptidyl-prolyl cis-trans isomerase slr1251;^Bacteria; Cyanobacteria; Synechococcales; Merismopediaceae; Synechocystis; unclassified Synechocystis	GO:0000413,GO:0003674,GO:0003755,GO:0003824,GO:0005488,GO:0005515,GO:0006457,GO:0006464,GO:0006807,GO:0008144,GO:0008150,GO:0008152,GO:0009987,GO:0016018,GO:0016853,GO:0016859,GO:0018193,GO:0018208,GO:0019538,GO:0033218,GO:0036211,GO:0042026,GO:0042277,GO:0043170,GO:0043412,GO:0044237,GO:0044238,GO:0044260,GO:0044267,GO:0051082,GO:0071704,GO:1901564	1.65823	-4.03411	1.36287	-2.96001	0.00307633	0.0165539
TRINITY_DN168343_c0_g1	THTM_ECOLI^THTM_ECOLI^Q:70-882,H:3-271^29.242%ID^E:1.25e-30^RecName: Full=3-mercaptopyruvate sulfurtransferase;^Bacteria; Proteobacteria; Gammaproteobacteria; Enterobacterales; Enterobacteriaceae; Escherichia	GO:0000096,GO:0003674,GO:0003824,GO:0004792,GO:0005575,GO:0005829,GO:0006082,GO:0006139,GO:0006259,GO:0006520,GO:0006534,GO:0006725,GO:0006790,GO:0006807,GO:0006950,GO:0006979,GO:0007154,GO:0008150,GO:0008152,GO:0009069,GO:0009092,GO:0009605,GO:0009987,GO:0009991,GO:0016740,GO:0016782,GO:0016783,GO:0016784,GO:0019346,GO:0019752,GO:0031668,GO:0033554,GO:0034641,GO:0042221,GO:0042262,GO:0043170,GO:…	2.49464	3.98619	1.60327	2.48628	0.0129087	0.0479488			TRINITY_DN102319_c0_g1	HCD2_DROME^HCD2_DROME^Q:11-724,H:6-249^44.672%ID^E:1.19e-56^RecName: Full=3-hydroxyacyl-CoA dehydrogenase type-2;^Eukaryota; Metazoa; Ecdysozoa; Arthropoda; Hexapoda; Insecta; Pterygota; Neoptera; Holometabola; Diptera; Brachycera; Muscomorpha; Ephydroidea; Drosophilidae; Drosophila; Sophophora	GO:0000959,GO:0000963,GO:0003674,GO:0003824,GO:0003857,GO:0004303,GO:0005575,GO:0005739,GO:0005829,GO:0006066,GO:0006082,GO:0006139,GO:0006396,GO:0006399,GO:0006629,GO:0006631,GO:0006637,GO:0006725,GO:0006732,GO:0006790,GO:0006793,GO:0006807,GO:0006996,GO:0007005,GO:0008033,GO:0008150,GO:0008152,GO:0008202,GO:0008205,GO:0008209,GO:0008210,GO:0009987,GO:0010817,GO:0016043,GO:0016070,GO:0016125,GO:…	2.67987	-4.26982	1.43838	-2.96849	0.00299268	0.016206
TRINITY_DN168516_c0_g1	PLC_HALLA^PLC_HALLA^Q:23-160,H:2-129^26.897%ID^E:1.74e-07^RecName: Full=Perlucin;^Eukaryota; Metazoa; Lophotrochozoa; Mollusca; Gastropoda; Vetigastropoda; Lepetellida; Haliotoidea; Haliotidae; Haliotis	GO:0001871,GO:0003674,GO:0004871,GO:0004872,GO:0005488,GO:0005539,GO:0005575,GO:0005576,GO:0005737,GO:0008150,GO:0008201,GO:0009605,GO:0009607,GO:0009617,GO:0030246,GO:0030247,GO:0038023,GO:0043167,GO:0043168,GO:0043207,GO:0044424,GO:0044464,GO:0050896,GO:0051704,GO:0051707,GO:0060089,GO:0097367,GO:1901681,GO:2001065	244.472	4.37361	0.966232	4.52646	5.99792e-06	0.000126946			TRINITY_DN102415_c0_g1	ODO1_CUPNH^ODO1_CUPNH^Q:968-21,H:631-936^44.582%ID^E:7.88e-84^RecName: Full=2-oxoglutarate dehydrogenase E1 component;^Bacteria; Proteobacteria; Betaproteobacteria; Burkholderiales; Burkholderiaceae; Cupriavidus	GO:0003674,GO:0003824,GO:0004591,GO:0005488,GO:0005975,GO:0006082,GO:0006090,GO:0006091,GO:0006096,GO:0006099,GO:0006101,GO:0006139,GO:0006163,GO:0006165,GO:0006725,GO:0006732,GO:0006733,GO:0006753,GO:0006757,GO:0006793,GO:0006796,GO:0006807,GO:0008150,GO:0008152,GO:0009056,GO:0009117,GO:0009123,GO:0009126,GO:0009132,GO:0009135,GO:0009141,GO:0009144,GO:0009150,GO:0009161,GO:0009167,GO:0009179,GO:…	2.58032	-3.57791	1.28615	-2.78188	0.00540444	0.0253813
TRINITY_DN168916_c0_g1	PA21_OXYSC^PA21_OXYSC^Q:469-95,H:25-141^37.302%ID^E:8.9e-07^RecName: Full=Phospholipase A2 OS1;^Eukaryota; Metazoa; Chordata; Craniata; Vertebrata; Euteleostomi; Lepidosauria; Squamata; Bifurcata; Unidentata; Episquamata; Toxicofera; Serpentes; Colubroidea; Elapidae; Acanthophiinae; Oxyuranus	GO:0003674,GO:0003824,GO:0004620,GO:0004623,GO:0005488,GO:0005509,GO:0005575,GO:0005576,GO:0006629,GO:0006644,GO:0006793,GO:0006796,GO:0006810,GO:0006811,GO:0006820,GO:0006869,GO:0008150,GO:0008152,GO:0009056,GO:0009987,GO:0015711,GO:0015718,GO:0015849,GO:0015908,GO:0015909,GO:0016042,GO:0016298,GO:0016787,GO:0016788,GO:0019637,GO:0032309,GO:0043167,GO:0043169,GO:0044237,GO:0044238,GO:0044255,GO:…	23.0301	2.38265	0.750334	3.17545	0.00149604	0.00952822			TRINITY_DN102461_c0_g2	GGPPS_ASHGO^GGPPS_ASHGO^Q:2-172,H:97-266^33.143%ID^E:3.68e-25^RecName: Full=Geranylgeranyl pyrophosphate synthase;^Eukaryota; Fungi; Dikarya; Ascomycota; Saccharomycotina; Saccharomycetes; Saccharomycetales; Saccharomycetaceae; Eremothecium	GO:0003674,GO:0003824,GO:0004161,GO:0004311,GO:0004337,GO:0004659,GO:0005488,GO:0005575,GO:0005737,GO:0006629,GO:0006644,GO:0006720,GO:0006721,GO:0006793,GO:0006796,GO:0006810,GO:0008104,GO:0008150,GO:0008152,GO:0008299,GO:0008610,GO:0008654,GO:0009058,GO:0009987,GO:0015031,GO:0015833,GO:0016108,GO:0016109,GO:0016114,GO:0016116,GO:0016117,GO:0016740,GO:0016765,GO:0019637,GO:0033036,GO:0033383,GO:…	2.52405	-4.85714	1.48337	-3.27439	0.00105889	0.00731601
TRINITY_DN169209_c0_g1	LUCB_OPLGR^LUCB_OPLGR^Q:10-369,H:18-355^32.133%ID^E:1.03e-36^RecName: Full=Oplophorus-luciferin 2-monooxygenase non-catalytic subunit;^Eukaryota; Metazoa; Ecdysozoa; Arthropoda; Crustacea; Multicrustacea; Malacostraca; Eumalacostraca; Eucarida; Decapoda; Pleocyemata; Caridea; Oplophoroidea; Oplophoridae; Oplophorus	GO:0003674,GO:0005488,GO:0005515,GO:0005575,GO:0005576	2530.21	5.64736	0.921489	6.12852	8.87007e-10	1.18281e-07			TRINITY_DN102482_c0_g2	COCA1_HUMAN^COCA1_HUMAN^Q:436-1095,H:143-363^30.87%ID^E:1.41e-12^RecName: Full=Collagen alpha-1(XII) chain;^Eukaryota; Metazoa; Chordata; Craniata; Vertebrata; Euteleostomi; Mammalia; Eutheria; Euarchontoglires; Primates; Haplorrhini; Catarrhini; Hominidae; Homo`COCA1_HUMAN^COCA1_HUMAN^Q:409-1107,H:430-679^27.132%ID^E:2.52e-09^RecName: Full=Collagen alpha-1(XII) chain;^Eukaryota; Metazoa; Chordat…	GO:0000902,GO:0000904,GO:0003414,GO:0003422,GO:0003429,GO:0003674,GO:0005198,GO:0005201,GO:0005575,GO:0005576,GO:0005581,GO:0005593,GO:0005595,GO:0005615,GO:0005788,GO:0007155,GO:0008150,GO:0009653,GO:0009887,GO:0009987,GO:0016043,GO:0022610,GO:0030020,GO:0030154,GO:0030198,GO:0030199,GO:0030934,GO:0031012,GO:0031974,GO:0031982,GO:0032502,GO:0032989,GO:0032991,GO:0035987,GO:0043062,GO:0043226,GO:…	4.9269	-4.13457	1.29254	-3.1988	0.00137999	0.00897861
TRINITY_DN169273_c0_g1	CAHD1_MOUSE^CAHD1_MOUSE^Q:161-471,H:54-344^27.358%ID^E:1.47e-25^RecName: Full=VWFA and cache domain-containing protein 1;^Eukaryota; Metazoa; Chordata; Craniata; Vertebrata; Euteleostomi; Mammalia; Eutheria; Euarchontoglires; Glires; Rodentia; Myomorpha; Muroidea; Muridae; Murinae; Mus; Mus	GO:0003674,GO:0005215,GO:0005216,GO:0005244,GO:0005245,GO:0005261,GO:0005262,GO:0005575,GO:0005891,GO:0008324,GO:0015075,GO:0015085,GO:0015267,GO:0022803,GO:0022832,GO:0022836,GO:0022838,GO:0022843,GO:0022857,GO:0022890,GO:0022891,GO:0022892,GO:0032991,GO:0034702,GO:0034703,GO:0034704,GO:0044425,GO:0044459,GO:0044464,GO:0046873,GO:0072509,GO:1902495,GO:1990351	5.83657	2.21914	0.838727	2.64584	0.00814876	0.0342456			TRINITY_DN102543_c0_g1	PHB4_ARATH^PHB4_ARATH^Q:8-787,H:17-275^42.308%ID^E:7.82e-62^RecName: Full=Prohibitin-4, mitochondrial;^Eukaryota; Viridiplantae; Streptophyta; Embryophyta; Tracheophyta; Spermatophyta; Magnoliopsida; eudicotyledons; Gunneridae; Pentapetalae; rosids; malvids; Brassicales; Brassicaceae; Camelineae; Arabidopsis	GO:0005575,GO:0005618,GO:0005739,GO:0005747,GO:0005773,GO:0005774,GO:0005829,GO:0005886,GO:0009505,GO:0016020,GO:0016021,GO:0030312,GO:0030964,GO:0031090,GO:0031224,GO:0032991,GO:0043226,GO:0043227,GO:0043229,GO:0043231,GO:0043234,GO:0044422,GO:0044424,GO:0044425,GO:0044429,GO:0044437,GO:0044444,GO:0044446,GO:0044455,GO:0044464,GO:0045271,GO:0098588,GO:0098796,GO:0098798,GO:0098800,GO:0098803,GO:…	10.1234	-4.90091	1.00755	-4.86418	1.14934e-06	3.42138e-05
TRINITY_DN170084_c0_g2	CHST1_DANRE^CHST1_DANRE^Q:3-161,H:225-403^31.667%ID^E:1.69e-15^RecName: Full=Carbohydrate sulfotransferase 1;^Eukaryota; Metazoa; Chordata; Craniata; Vertebrata; Euteleostomi; Actinopterygii; Neopterygii; Teleostei; Ostariophysi; Cypriniformes; Cyprinidae; Danio	GO:0000139,GO:0001517,GO:0003674,GO:0003824,GO:0005575,GO:0005802,GO:0005975,GO:0006022,GO:0006040,GO:0006044,GO:0006082,GO:0006790,GO:0006807,GO:0008146,GO:0008150,GO:0008152,GO:0009987,GO:0016020,GO:0016021,GO:0016740,GO:0016782,GO:0030203,GO:0031090,GO:0031224,GO:0031984,GO:0042339,GO:0043170,GO:0043436,GO:0044237,GO:0044238,GO:0044281,GO:0044422,GO:0044424,GO:0044425,GO:0044431,GO:0044444,GO:…	2.81119	3.06891	1.15748	2.65137	0.00801652	0.0338408			TRINITY_DN102677_c0_g1	P2C64_ORYSJ^P2C64_ORYSJ^Q:842-1576,H:84-331^36.078%ID^E:3.32e-33^RecName: Full=Probable protein phosphatase 2C 64;^Eukaryota; Viridiplantae; Streptophyta; Embryophyta; Tracheophyta; Spermatophyta; Magnoliopsida; Liliopsida; Poales; Poaceae; BOP clade; Oryzoideae; Oryzeae; Oryzinae; Oryza; Oryza sativa	GO:0003674,GO:0003824,GO:0004721,GO:0004722,GO:0004724,GO:0005488,GO:0016787,GO:0016788,GO:0016791,GO:0042578,GO:0043167,GO:0043169,GO:0046872	4.40997	-5.51047	1.39681	-3.94505	7.97839e-05	0.000968717
TRINITY_DN170335_c0_g1	SSP34_CAEEL^SSP34_CAEEL^Q:21-123,H:4-106^42.718%ID^E:7.59e-24^RecName: Full=Sperm-specific class P protein 34;^Eukaryota; Metazoa; Ecdysozoa; Nematoda; Chromadorea; Rhabditida; Rhabditina; Rhabditomorpha; Rhabditoidea; Rhabditidae; Peloderinae; Caenorhabditis	.	111.962	1.70662	0.598059	2.8536	0.00432267	0.0214422			TRINITY_DN102852_c0_g1	PSB4_ARATH^PSB4_ARATH^Q:43-669,H:27-235^33.971%ID^E:9.2e-44^RecName: Full=Proteasome subunit beta type-4;^Eukaryota; Viridiplantae; Streptophyta; Embryophyta; Tracheophyta; Spermatophyta; Magnoliopsida; eudicotyledons; Gunneridae; Pentapetalae; rosids; malvids; Brassicales; Brassicaceae; Camelineae; Arabidopsis	GO:0000502,GO:0003674,GO:0003824,GO:0004175,GO:0004298,GO:0005575,GO:0005634,GO:0005737,GO:0005829,GO:0005839,GO:0005840,GO:0006508,GO:0006511,GO:0006807,GO:0008150,GO:0008152,GO:0008233,GO:0009056,GO:0009057,GO:0009987,GO:0010035,GO:0010038,GO:0010498,GO:0010499,GO:0016787,GO:0019538,GO:0019774,GO:0019941,GO:0022626,GO:0030163,GO:0030529,GO:0032991,GO:0042221,GO:0043161,GO:0043170,GO:0043226,GO:…	49.4922	-5.97095	1.05034	-5.68479	1.30976e-08	9.72612e-07
TRINITY_DN170335_c0_g2	SSP31_CAEEL^SSP31_CAEEL^Q:10-113,H:4-107^44.231%ID^E:5.84e-28^RecName: Full=Sperm-specific class P protein 31;^Eukaryota; Metazoa; Ecdysozoa; Nematoda; Chromadorea; Rhabditida; Rhabditina; Rhabditomorpha; Rhabditoidea; Rhabditidae; Peloderinae; Caenorhabditis	.	15.3568	3.33926	0.851779	3.92034	8.8424e-05	0.00105118			TRINITY_DN102864_c0_g1	CB25_TETTH^CB25_TETTH^Q:28-222,H:16-217^23.762%ID^E:1.66e-12^RecName: Full=25 kDa calcium-binding protein;^Eukaryota; Alveolata; Ciliophora; Intramacronucleata; Oligohymenophorea; Hymenostomatida; Tetrahymenina; Tetrahymenidae; Tetrahymena	GO:0003674,GO:0005488,GO:0005509,GO:0008150,GO:0009987,GO:0016043,GO:0030030,GO:0043167,GO:0043169,GO:0044699,GO:0044763,GO:0046872,GO:0071840	3.29359	-3.48866	1.20544	-2.89409	0.00380264	0.0194739
TRINITY_DN171542_c0_g1	COL12_RAT^COL12_RAT^Q:27-170,H:603-731^27.333%ID^E:7.53e-11^RecName: Full=Collectin-12;^Eukaryota; Metazoa; Chordata; Craniata; Vertebrata; Euteleostomi; Mammalia; Eutheria; Euarchontoglires; Glires; Rodentia; Myomorpha; Muroidea; Muridae; Murinae; Rattus	GO:0001101,GO:0001558,GO:0001666,GO:0001889,GO:0002218,GO:0002221,GO:0002224,GO:0002253,GO:0002376,GO:0002682,GO:0002684,GO:0002757,GO:0002758,GO:0002764,GO:0003674,GO:0004871,GO:0004872,GO:0005102,GO:0005488,GO:0005515,GO:0005539,GO:0005575,GO:0005581,GO:0005615,GO:0005829,GO:0006910,GO:0006950,GO:0006955,GO:0006959,GO:0007165,GO:0007494,GO:0008037,GO:0008083,GO:0008150,GO:0008284,GO:0008285,GO:…	3122.94	6.38296	1.0588	6.0285	1.65487e-09	1.91747e-07			TRINITY_DN102892_c0_g1	TTL3B_TETTS^TTL3B_TETTS^Q:204-429,H:926-1141^33.921%ID^E:2.2e-31^RecName: Full=Tubulin glycylase 3B;^Eukaryota; Alveolata; Ciliophora; Intramacronucleata; Oligohymenophorea; Hymenostomatida; Tetrahymenina; Tetrahymenidae; Tetrahymena	GO:0000166,GO:0000226,GO:0001578,GO:0003674,GO:0003824,GO:0005488,GO:0005524,GO:0005575,GO:0005737,GO:0005856,GO:0005929,GO:0006464,GO:0006807,GO:0006996,GO:0007010,GO:0007017,GO:0008150,GO:0008152,GO:0009987,GO:0016043,GO:0016874,GO:0016879,GO:0016881,GO:0017076,GO:0018094,GO:0018193,GO:0018200,GO:0019538,GO:0022607,GO:0030030,GO:0030031,GO:0030554,GO:0032553,GO:0032555,GO:0032559,GO:0035082,GO:…	12.016	-4.09856	1.01781	-4.02684	5.6532e-05	0.000737668
TRINITY_DN171841_c0_g1	CATB_PIG^CATB_PIG^Q:3-290,H:8-329^37.346%ID^E:4.96e-59^RecName: Full=Cathepsin B;^Eukaryota; Metazoa; Chordata; Craniata; Vertebrata; Euteleostomi; Mammalia; Eutheria; Laurasiatheria; Artiodactyla; Suina; Suidae; Sus	GO:0000323,GO:0001948,GO:0003006,GO:0003674,GO:0003824,GO:0004175,GO:0004197,GO:0005488,GO:0005515,GO:0005518,GO:0005575,GO:0005615,GO:0005730,GO:0005764,GO:0005773,GO:0005829,GO:0006508,GO:0006575,GO:0006590,GO:0006725,GO:0006807,GO:0006950,GO:0006952,GO:0008150,GO:0008152,GO:0008233,GO:0008234,GO:0009056,GO:0009719,GO:0009725,GO:0009888,GO:0009897,GO:0009987,GO:0010033,GO:0010817,GO:0016787,GO:…	45.5732	6.01436	1.26899	4.73948	2.14269e-06	5.65709e-05			TRINITY_DN102988_c0_g1	CYPH_YEAST^CYPH_YEAST^Q:43-169,H:17-144^38.06%ID^E:1.53e-21^RecName: Full=Peptidyl-prolyl cis-trans isomerase;^Eukaryota; Fungi; Dikarya; Ascomycota; Saccharomycotina; Saccharomycetes; Saccharomycetales; Saccharomycetaceae; Saccharomyces	GO:0000118,GO:0000413,GO:0003006,GO:0003674,GO:0003676,GO:0003723,GO:0003729,GO:0003755,GO:0003824,GO:0005488,GO:0005515,GO:0005575,GO:0005634,GO:0005739,GO:0005758,GO:0006325,GO:0006457,GO:0006464,GO:0006476,GO:0006807,GO:0006810,GO:0008104,GO:0008144,GO:0008150,GO:0008152,GO:0009987,GO:0010564,GO:0010638,GO:0015031,GO:0015833,GO:0016018,GO:0016043,GO:0016569,GO:0016570,GO:0016575,GO:0016853,GO:…	6.61897	-5.55864	1.43407	-3.87614	0.000106126	0.00121653
TRINITY_DN171925_c0_g1	CHAO_DROME^CHAO_DROME^Q:41-226,H:104-291^29.592%ID^E:3.31e-06^RecName: Full=Chaoptin;^Eukaryota; Metazoa; Ecdysozoa; Arthropoda; Hexapoda; Insecta; Pterygota; Neoptera; Holometabola; Diptera; Brachycera; Muscomorpha; Ephydroidea; Drosophilidae; Drosophila; Sophophora	GO:0003008,GO:0003674,GO:0005488,GO:0005515,GO:0005575,GO:0005886,GO:0005902,GO:0006996,GO:0007155,GO:0007156,GO:0007600,GO:0007601,GO:0008150,GO:0009987,GO:0016020,GO:0016028,GO:0016043,GO:0022610,GO:0030030,GO:0031224,GO:0031225,GO:0031226,GO:0032501,GO:0032528,GO:0035996,GO:0042052,GO:0042995,GO:0044425,GO:0044459,GO:0044463,GO:0044464,GO:0044699,GO:0044763,GO:0046658,GO:0050877,GO:0050896,GO:…	337.379	3.5774	1.05047	3.40551	0.000660401	0.0050799			TRINITY_DN102991_c0_g1	RSH4A_MOUSE^RSH4A_MOUSE^Q:1-957,H:328-683^25.26%ID^E:1.52e-17^RecName: Full=Radial spoke head protein 4 homolog A;^Eukaryota; Metazoa; Chordata; Craniata; Vertebrata; Euteleostomi; Mammalia; Eutheria; Euarchontoglires; Glires; Rodentia; Myomorpha; Muroidea; Muridae; Murinae; Mus; Mus	GO:0000226,GO:0001534,GO:0001578,GO:0003341,GO:0005575,GO:0005654,GO:0005730,GO:0005930,GO:0006928,GO:0006996,GO:0007010,GO:0007017,GO:0007018,GO:0008150,GO:0009987,GO:0016043,GO:0022607,GO:0030030,GO:0030031,GO:0032991,GO:0035082,GO:0043226,GO:0043228,GO:0043229,GO:0043232,GO:0043234,GO:0044422,GO:0044424,GO:0044428,GO:0044430,GO:0044441,GO:0044446,GO:0044447,GO:0044463,GO:0044464,GO:0044699,GO:…	4.00647	-4.27123	1.43805	-2.97015	0.00297658	0.0161389
TRINITY_DN172133_c0_g1	LFG1_HUMAN^LFG1_HUMAN^Q:8-292,H:90-368^37.671%ID^E:2.64e-52^RecName: Full=Protein lifeguard 1;^Eukaryota; Metazoa; Chordata; Craniata; Vertebrata; Euteleostomi; Mammalia; Eutheria; Euarchontoglires; Primates; Haplorrhini; Catarrhini; Hominidae; Homo	GO:0002931,GO:0003674,GO:0005488,GO:0005515,GO:0005575,GO:0005783,GO:0005794,GO:0006873,GO:0006874,GO:0006875,GO:0006915,GO:0006950,GO:0008150,GO:0008219,GO:0009966,GO:0009968,GO:0009987,GO:0010646,GO:0010648,GO:0010941,GO:0012501,GO:0016020,GO:0016021,GO:0019725,GO:0021533,GO:0021549,GO:0021680,GO:0021681,GO:0021702,GO:0021953,GO:0023051,GO:0023057,GO:0030003,GO:0030054,GO:0030154,GO:0030182,GO:…	6.23005	4.61332	1.33451	3.45693	0.000546362	0.00438775			TRINITY_DN102999_c0_g1	GLC7B_CAEBR^GLC7B_CAEBR^Q:13-942,H:6-320^73.333%ID^E:2.07e-173^RecName: Full=Serine/threonine-protein phosphatase PP1-beta;^Eukaryota; Metazoa; Ecdysozoa; Nematoda; Chromadorea; Rhabditida; Rhabditina; Rhabditomorpha; Rhabditoidea; Rhabditidae; Peloderinae; Caenorhabditis	GO:0003674,GO:0003824,GO:0004721,GO:0004722,GO:0005488,GO:0005575,GO:0005634,GO:0005694,GO:0005737,GO:0006325,GO:0006464,GO:0006470,GO:0006793,GO:0006796,GO:0006807,GO:0007049,GO:0007275,GO:0008150,GO:0008152,GO:0009987,GO:0016020,GO:0016043,GO:0016311,GO:0016787,GO:0016788,GO:0016791,GO:0019538,GO:0022414,GO:0031090,GO:0031965,GO:0032501,GO:0032502,GO:0036211,GO:0042578,GO:0043167,GO:0043169,GO:…	5.53667	-3.90811	1.08408	-3.60499	0.000312162	0.00284966
TRINITY_DN172263_c0_g1	KATL2_XENLA^KATL2_XENLA^Q:6-95,H:3-92^46.667%ID^E:3.51e-22^RecName: Full=Katanin p60 ATPase-containing subunit A-like 2 {ECO:0000255|HAMAP-Rule:MF_03025};^Eukaryota; Metazoa; Chordata; Craniata; Vertebrata; Euteleostomi; Amphibia; Batrachia; Anura; Pipoidea; Pipidae; Xenopodinae; Xenopus; Xenopus	GO:0000166,GO:0000922,GO:0003674,GO:0003824,GO:0005488,GO:0005515,GO:0005524,GO:0005575,GO:0005737,GO:0005819,GO:0005874,GO:0008017,GO:0008092,GO:0008568,GO:0015631,GO:0016462,GO:0016787,GO:0016817,GO:0016818,GO:0016853,GO:0016887,GO:0017076,GO:0017111,GO:0030554,GO:0032553,GO:0032555,GO:0032559,GO:0035639,GO:0036094,GO:0042623,GO:0043167,GO:0043168,GO:0043226,GO:0043228,GO:0043229,GO:0043232,GO:…	12.5783	2.34765	0.863892	2.71753	0.00657715	0.0292729			TRINITY_DN103119_c0_g1	KAD1_ARATH^KAD1_ARATH^Q:65-712,H:54-267^39.111%ID^E:3.5e-37^RecName: Full=Adenylate kinase 1, chloroplastic;^Eukaryota; Viridiplantae; Streptophyta; Embryophyta; Tracheophyta; Spermatophyta; Magnoliopsida; eudicotyledons; Gunneridae; Pentapetalae; rosids; malvids; Brassicales; Brassicaceae; Camelineae; Arabidopsis	GO:0000166,GO:0003674,GO:0003824,GO:0004017,GO:0005488,GO:0005524,GO:0005575,GO:0005634,GO:0005737,GO:0006082,GO:0006520,GO:0006807,GO:0008150,GO:0008152,GO:0008652,GO:0009058,GO:0009507,GO:0009532,GO:0009536,GO:0009570,GO:0009987,GO:0016053,GO:0016301,GO:0016740,GO:0016772,GO:0016776,GO:0017076,GO:0019201,GO:0019205,GO:0019752,GO:0030554,GO:0032502,GO:0032553,GO:0032555,GO:0032559,GO:0035639,GO:…	10.3975	-4.25136	1.07757	-3.94534	7.96874e-05	0.000968132
TRINITY_DN172477_c0_g1	NRF6_CAEEL^NRF6_CAEEL^Q:161-423,H:153-440^22.185%ID^E:1.09e-07^RecName: Full=Nose resistant to fluoxetine protein 6;^Eukaryota; Metazoa; Ecdysozoa; Nematoda; Chromadorea; Rhabditida; Rhabditina; Rhabditomorpha; Rhabditoidea; Rhabditidae; Peloderinae; Caenorhabditis	GO:0003674,GO:0003824,GO:0005488,GO:0005575,GO:0006810,GO:0006869,GO:0007275,GO:0008150,GO:0008289,GO:0016021,GO:0016740,GO:0016746,GO:0016747,GO:0031224,GO:0032501,GO:0032502,GO:0044425,GO:0044699,GO:0044707,GO:0044765,GO:0044767,GO:0048856,GO:0051179,GO:0051234,GO:0071702,GO:1902578	4.38011	4.1867	1.63076	2.56733	0.0102485	0.0404471			TRINITY_DN103216_c0_g1	Y9880_DICDI^Y9880_DICDI^Q:3-791,H:38-296^36.842%ID^E:1.87e-56^RecName: Full=CaiB/baiF CoA-transferase family protein DDB_G0269880;^Eukaryota; Amoebozoa; Evosea; Eumycetozoa; Dictyostelia; Dictyosteliales; Dictyosteliaceae; Dictyostelium	GO:0003674,GO:0003824,GO:0005575,GO:0005739,GO:0008410,GO:0016740,GO:0016782,GO:0043226,GO:0043227,GO:0043229,GO:0043231,GO:0044424,GO:0044444,GO:0044464,GO:0047369	1.7229	-3.89313	1.36537	-2.85134	0.00435359	0.021556
TRINITY_DN172651_c0_g2	DYH9_HUMAN^DYH9_HUMAN^Q:24-1520,H:4003-4486^43.083%ID^E:2.37e-119^RecName: Full=Dynein heavy chain 9, axonemal;^Eukaryota; Metazoa; Chordata; Craniata; Vertebrata; Euteleostomi; Mammalia; Eutheria; Euarchontoglires; Primates; Haplorrhini; Catarrhini; Hominidae; Homo	GO:0000166,GO:0003341,GO:0003674,GO:0003774,GO:0003777,GO:0003824,GO:0005488,GO:0005515,GO:0005524,GO:0005575,GO:0005874,GO:0005875,GO:0005929,GO:0005930,GO:0006928,GO:0007017,GO:0007018,GO:0008150,GO:0008569,GO:0009987,GO:0016043,GO:0016462,GO:0016787,GO:0016817,GO:0016818,GO:0016887,GO:0017076,GO:0017111,GO:0030030,GO:0030286,GO:0030554,GO:0031514,GO:0032553,GO:0032555,GO:0032559,GO:0032991,GO:…	3.79151	4.18223	1.6048	2.60608	0.00915855	0.0372587			TRINITY_DN103364_c0_g1	GEFX_DICDI^GEFX_DICDI^Q:584-775,H:16-78^45.312%ID^E:2.56e-07^RecName: Full=RasGEF domain-containing serine/threonine-protein kinase X;^Eukaryota; Amoebozoa; Evosea; Eumycetozoa; Dictyostelia; Dictyosteliales; Dictyosteliaceae; Dictyostelium	GO:0000166,GO:0003674,GO:0003824,GO:0004672,GO:0004674,GO:0005085,GO:0005488,GO:0005524,GO:0005575,GO:0005737,GO:0007165,GO:0007264,GO:0008150,GO:0009987,GO:0016301,GO:0016740,GO:0016772,GO:0016773,GO:0017076,GO:0030554,GO:0032553,GO:0032555,GO:0032559,GO:0035556,GO:0035639,GO:0036094,GO:0043167,GO:0043168,GO:0044424,GO:0044464,GO:0050789,GO:0050794,GO:0065007,GO:0097159,GO:0097367,GO:0098772,GO:…	2.71042	-3.95653	1.30559	-3.03045	0.00244192	0.0138853
TRINITY_DN172671_c0_g2	F214A_CHICK^F214A_CHICK^Q:3830-4729,H:807-1092^46.855%ID^E:1.33e-64^RecName: Full=Protein FAM214A;^Eukaryota; Metazoa; Chordata; Craniata; Vertebrata; Euteleostomi; Archelosauria; Archosauria; Dinosauria; Saurischia; Theropoda; Coelurosauria; Aves; Neognathae; Galloanserae; Galliformes; Phasianidae; Phasianinae; Gallus	.	42.3227	2.16221	0.601448	3.59501	0.000324379	0.0029357			TRINITY_DN103364_c0_g2	Y9955_DICDI^Y9955_DICDI^Q:2-430,H:721-862^42.657%ID^E:3.02e-30^RecName: Full=Probable serine/threonine-protein kinase DDB_G0267514;^Eukaryota; Amoebozoa; Evosea; Eumycetozoa; Dictyostelia; Dictyosteliales; Dictyosteliaceae; Dictyostelium	GO:0000166,GO:0003674,GO:0003824,GO:0004672,GO:0004674,GO:0005488,GO:0005524,GO:0016301,GO:0016740,GO:0016772,GO:0016773,GO:0017076,GO:0030554,GO:0032553,GO:0032555,GO:0032559,GO:0035639,GO:0036094,GO:0043167,GO:0043168,GO:0097159,GO:0097367,GO:1901265,GO:1901363	2.36094	-4.64476	1.24862	-3.71991	0.000199295	0.00200556
TRINITY_DN172719_c0_g1	TTBK2_HUMAN^TTBK2_HUMAN^Q:74-362,H:6-285^36.86%ID^E:6.89e-51^RecName: Full=Tau-tubulin kinase 2;^Eukaryota; Metazoa; Chordata; Craniata; Vertebrata; Euteleostomi; Mammalia; Eutheria; Euarchontoglires; Primates; Haplorrhini; Catarrhini; Hominidae; Homo	GO:0000166,GO:0000226,GO:0003674,GO:0003824,GO:0004672,GO:0004674,GO:0005488,GO:0005515,GO:0005524,GO:0005575,GO:0005615,GO:0005634,GO:0005737,GO:0005814,GO:0005815,GO:0005829,GO:0006464,GO:0006468,GO:0006793,GO:0006796,GO:0006807,GO:0006928,GO:0006996,GO:0007010,GO:0007017,GO:0007026,GO:0007165,GO:0007166,GO:0007224,GO:0008017,GO:0008092,GO:0008150,GO:0008152,GO:0009987,GO:0010639,GO:0015631,GO:…	30.5364	1.58148	0.55512	2.84889	0.00438715	0.0216844			TRINITY_DN103387_c0_g1	RS17_SOLLC^RS17_SOLLC^Q:1-318,H:2-106^49.057%ID^E:1.2e-27^RecName: Full=40S ribosomal protein S17;^Eukaryota; Viridiplantae; Streptophyta; Embryophyta; Tracheophyta; Spermatophyta; Magnoliopsida; eudicotyledons; Gunneridae; Pentapetalae; asterids; lamiids; Solanales; Solanaceae; Solanoideae; Solaneae; Solanum; Lycopersicon	GO:0003674,GO:0003735,GO:0005198,GO:0005575,GO:0005840,GO:0006412,GO:0006518,GO:0006807,GO:0008150,GO:0008152,GO:0009058,GO:0009059,GO:0009987,GO:0019538,GO:0030529,GO:0032991,GO:0034641,GO:0034645,GO:0043043,GO:0043170,GO:0043226,GO:0043228,GO:0043229,GO:0043232,GO:0043603,GO:0043604,GO:0044237,GO:0044238,GO:0044249,GO:0044260,GO:0044267,GO:0044271,GO:0044424,GO:0044444,GO:0044464,GO:0071704,GO:…	2.50045	-4.85124	1.55459	-3.12059	0.00180489	0.0110071
TRINITY_DN172957_c0_g1	MYBH_DICDI^MYBH_DICDI^Q:760-918,H:6-53^32.075%ID^E:9.67e-06^RecName: Full=Myb-like protein H;^Eukaryota; Amoebozoa; Evosea; Eumycetozoa; Dictyostelia; Dictyosteliales; Dictyosteliaceae; Dictyostelium	GO:0003674,GO:0003676,GO:0003677,GO:0003824,GO:0005488,GO:0005575,GO:0005634,GO:0008233,GO:0008237,GO:0016787,GO:0043167,GO:0043169,GO:0043226,GO:0043227,GO:0043229,GO:0043231,GO:0044424,GO:0044464,GO:0046872,GO:0070011,GO:0097159,GO:1901363	4.24509	4.51239	1.13483	3.97629	7e-05	0.00087437			TRINITY_DN103401_c0_g1	IF4G2_PONAB^IF4G2_PONAB^Q:972-1601,H:27-236^26.339%ID^E:1.09e-07^RecName: Full=Eukaryotic translation initiation factor 4 gamma 2;^Eukaryota; Metazoa; Chordata; Craniata; Vertebrata; Euteleostomi; Mammalia; Eutheria; Euarchontoglires; Primates; Haplorrhini; Catarrhini; Hominidae; Pongo	GO:0003674,GO:0003676,GO:0003723,GO:0003743,GO:0005488,GO:0005575,GO:0006417,GO:0006446,GO:0008135,GO:0008150,GO:0009889,GO:0010468,GO:0010556,GO:0010608,GO:0016281,GO:0019222,GO:0031323,GO:0031326,GO:0032268,GO:0032991,GO:0034248,GO:0043234,GO:0044424,GO:0044444,GO:0044464,GO:0050789,GO:0050794,GO:0051171,GO:0051246,GO:0060255,GO:0065007,GO:0080090,GO:0097159,GO:1901363,GO:2000112	21.6679	-4.97574	0.922826	-5.39185	6.97344e-08	3.75266e-06
TRINITY_DN173100_c0_g1	FZD4_HUMAN^FZD4_HUMAN^Q:41-463,H:37-448^34.023%ID^E:3.67e-73^RecName: Full=Frizzled-4;^Eukaryota; Metazoa; Chordata; Craniata; Vertebrata; Euteleostomi; Mammalia; Eutheria; Euarchontoglires; Primates; Haplorrhini; Catarrhini; Hominidae; Homo	GO:0000902,GO:0000904,GO:0001101,GO:0001525,GO:0001540,GO:0001570,GO:0001775,GO:0001932,GO:0001934,GO:0002376,GO:0002521,GO:0003008,GO:0003674,GO:0004871,GO:0004872,GO:0004888,GO:0004896,GO:0004930,GO:0005102,GO:0005488,GO:0005515,GO:0005575,GO:0005576,GO:0005794,GO:0005886,GO:0005887,GO:0005911,GO:0006355,GO:0006810,GO:0006869,GO:0007154,GO:0007155,GO:0007162,GO:0007165,GO:0007166,GO:0007223,GO:…	80.8506	2.54966	0.367629	6.93543	4.05001e-12	1.72866e-09			TRINITY_DN103417_c0_g1	FSCN2_HUMAN^FSCN2_HUMAN^Q:3-146,H:236-380^38.095%ID^E:1.66e-21^RecName: Full=Fascin-2;^Eukaryota; Metazoa; Chordata; Craniata; Vertebrata; Euteleostomi; Mammalia; Eutheria; Euarchontoglires; Primates; Haplorrhini; Catarrhini; Hominidae; Homo	GO:0003008,GO:0003674,GO:0003779,GO:0005488,GO:0005515,GO:0005575,GO:0005737,GO:0005856,GO:0006928,GO:0006996,GO:0007010,GO:0007015,GO:0007163,GO:0007600,GO:0007601,GO:0008092,GO:0008150,GO:0009653,GO:0009987,GO:0015629,GO:0016043,GO:0016477,GO:0022607,GO:0030029,GO:0030036,GO:0030674,GO:0032403,GO:0032420,GO:0032501,GO:0032502,GO:0040011,GO:0042461,GO:0042462,GO:0042995,GO:0043226,GO:0043228,GO:…	1.48365	-4.56782	1.40497	-3.25119	0.00114924	0.00779621
TRINITY_DN173148_c0_g1	ACASE_CAEEL^ACASE_CAEEL^Q:7-254,H:31-270^31.6%ID^E:6.07e-31^RecName: Full=Alkaline ceramidase;^Eukaryota; Metazoa; Ecdysozoa; Nematoda; Chromadorea; Rhabditida; Rhabditina; Rhabditomorpha; Rhabditoidea; Rhabditidae; Peloderinae; Caenorhabditis	GO:0003674,GO:0003824,GO:0005488,GO:0005575,GO:0006066,GO:0006629,GO:0006643,GO:0006665,GO:0006670,GO:0006672,GO:0006807,GO:0008150,GO:0008152,GO:0008610,GO:0009058,GO:0009987,GO:0016021,GO:0016787,GO:0016810,GO:0016811,GO:0017040,GO:0019751,GO:0030148,GO:0030173,GO:0031224,GO:0031228,GO:0031300,GO:0031301,GO:0034311,GO:0034312,GO:0034641,GO:0043167,GO:0043169,GO:0043603,GO:0044237,GO:0044238,GO:…	5.46255	3.27498	1.18025	2.77482	0.00552321	0.0257839			TRINITY_DN103435_c0_g1	CSK2B_XENLA^CSK2B_XENLA^Q:753-184,H:2-192^49.223%ID^E:2.8e-53^RecName: Full=Casein kinase II subunit beta;^Eukaryota; Metazoa; Chordata; Craniata; Vertebrata; Euteleostomi; Amphibia; Batrachia; Anura; Pipoidea; Pipidae; Xenopodinae; Xenopus; Xenopus	GO:0003674,GO:0005488,GO:0005575,GO:0005956,GO:0007165,GO:0007166,GO:0008150,GO:0009987,GO:0016055,GO:0019207,GO:0019887,GO:0030234,GO:0032991,GO:0043167,GO:0043169,GO:0043234,GO:0044424,GO:0044464,GO:0046872,GO:0050789,GO:0050794,GO:0065007,GO:0098772,GO:1905114	3.3912	-3.05822	1.14032	-2.68189	0.00732065	0.0316552
TRINITY_DN173316_c0_g1	PSB4_ARATH^PSB4_ARATH^Q:17-225,H:34-239^36.842%ID^E:5.5e-45^RecName: Full=Proteasome subunit beta type-4;^Eukaryota; Viridiplantae; Streptophyta; Embryophyta; Tracheophyta; Spermatophyta; Magnoliopsida; eudicotyledons; Gunneridae; Pentapetalae; rosids; malvids; Brassicales; Brassicaceae; Camelineae; Arabidopsis	GO:0000502,GO:0003674,GO:0003824,GO:0004175,GO:0004298,GO:0005575,GO:0005634,GO:0005737,GO:0005829,GO:0005839,GO:0005840,GO:0006508,GO:0006511,GO:0006807,GO:0008150,GO:0008152,GO:0008233,GO:0009056,GO:0009057,GO:0009987,GO:0010035,GO:0010038,GO:0010498,GO:0010499,GO:0016787,GO:0019538,GO:0019774,GO:0019941,GO:0022626,GO:0030163,GO:0030529,GO:0032991,GO:0042221,GO:0043161,GO:0043170,GO:0043226,GO:…	4.52485	3.83204	1.51752	2.5252	0.0115633	0.0441737			TRINITY_DN103694_c0_g1	KAPR_DICDI^KAPR_DICDI^Q:42-323,H:28-309^38.811%ID^E:3.27e-64^RecName: Full=cAMP-dependent protein kinase regulatory subunit;^Eukaryota; Amoebozoa; Evosea; Eumycetozoa; Dictyostelia; Dictyosteliales; Dictyosteliaceae; Dictyostelium	GO:0000166,GO:0000187,GO:0001932,GO:0001933,GO:0001934,GO:0003674,GO:0003824,GO:0004112,GO:0004114,GO:0004857,GO:0004860,GO:0004862,GO:0005488,GO:0005515,GO:0005575,GO:0005813,GO:0005815,GO:0005829,GO:0005952,GO:0006469,GO:0007165,GO:0008081,GO:0008150,GO:0008603,GO:0009653,GO:0009892,GO:0009893,GO:0009966,GO:0009967,GO:0009987,GO:0010033,GO:0010468,GO:0010562,GO:0010563,GO:0010604,GO:0010605,GO:…	23.4328	-3.01465	1.03847	-2.90297	0.00369638	0.0190792
TRINITY_DN174143_c0_g3	FRK1_CAEEL^FRK1_CAEEL^Q:8-398,H:2-383^34.596%ID^E:9.96e-71^RecName: Full=Fer-related kinase 1 {ECO:0000303|PubMed:15958510};^Eukaryota; Metazoa; Ecdysozoa; Nematoda; Chromadorea; Rhabditida; Rhabditina; Rhabditomorpha; Rhabditoidea; Rhabditidae; Peloderinae; Caenorhabditis	GO:0000166,GO:0003674,GO:0003824,GO:0004672,GO:0004713,GO:0004715,GO:0005102,GO:0005488,GO:0005515,GO:0005524,GO:0005575,GO:0005634,GO:0005737,GO:0005886,GO:0005911,GO:0006464,GO:0006468,GO:0006793,GO:0006796,GO:0006807,GO:0006928,GO:0007155,GO:0007165,GO:0007166,GO:0007167,GO:0007169,GO:0008013,GO:0008150,GO:0008152,GO:0008284,GO:0009653,GO:0009966,GO:0009968,GO:0009987,GO:0010171,GO:0010172,GO:…	10.3959	2.56416	0.878455	2.91895	0.00351214	0.0183331			TRINITY_DN103752_c0_g1	PRDX1_BOVIN^PRDX1_BOVIN^Q:34-609,H:6-195^53.368%ID^E:5.53e-69^RecName: Full=Peroxiredoxin-1;^Eukaryota; Metazoa; Chordata; Craniata; Vertebrata; Euteleostomi; Mammalia; Eutheria; Laurasiatheria; Artiodactyla; Ruminantia; Pecora; Bovidae; Bovinae; Bos	GO:0001775,GO:0002376,GO:0003674,GO:0003824,GO:0004601,GO:0005575,GO:0005623,GO:0005829,GO:0006801,GO:0006950,GO:0006979,GO:0008150,GO:0008152,GO:0008379,GO:0009966,GO:0009987,GO:0010646,GO:0016209,GO:0016491,GO:0016684,GO:0019430,GO:0019725,GO:0023051,GO:0042592,GO:0044237,GO:0044424,GO:0044444,GO:0044464,GO:0044699,GO:0044763,GO:0045321,GO:0045454,GO:0048583,GO:0050789,GO:0050794,GO:0050896,GO:…	6.12649	-5.90282	1.29915	-4.5436	5.53013e-06	0.00011891
TRINITY_DN174665_c0_g1	IER5_MOUSE^IER5_MOUSE^Q:48-104,H:5-53^50.877%ID^E:1.39e-08^RecName: Full=Immediate early response gene 5 protein;^Eukaryota; Metazoa; Chordata; Craniata; Vertebrata; Euteleostomi; Mammalia; Eutheria; Euarchontoglires; Glires; Rodentia; Myomorpha; Muroidea; Muridae; Murinae; Mus; Mus	GO:0000159,GO:0003674,GO:0005488,GO:0005515,GO:0005575,GO:0005634,GO:0005654,GO:0005730,GO:0005737,GO:0006355,GO:0006357,GO:0006950,GO:0008150,GO:0008287,GO:0009266,GO:0009408,GO:0009628,GO:0009889,GO:0009891,GO:0009893,GO:0009987,GO:0010468,GO:0010556,GO:0010557,GO:0010604,GO:0010628,GO:0019219,GO:0019222,GO:0031323,GO:0031325,GO:0031326,GO:0031328,GO:0032991,GO:0033554,GO:0034605,GO:0042127,GO:…	2347.04	1.05489	0.394805	2.67193	0.00754158	0.0323487			TRINITY_DN103764_c0_g1	CATR6_PARTE^CATR6_PARTE^Q:128-574,H:26-173^34.228%ID^E:1.04e-18^RecName: Full=Caltractin ICL1f;^Eukaryota; Alveolata; Ciliophora; Intramacronucleata; Oligohymenophorea; Peniculida; Parameciidae; Paramecium	GO:0003674,GO:0005488,GO:0005509,GO:0005575,GO:0005737,GO:0005856,GO:0043167,GO:0043169,GO:0043226,GO:0043228,GO:0043229,GO:0043232,GO:0044424,GO:0044464,GO:0046872	22.601	-4.78002	1.1081	-4.3137	1.60544e-05	0.000276145
TRINITY_DN174789_c0_g1	CHSTE_DANRE^CHSTE_DANRE^Q:339-549,H:95-301^36.036%ID^E:3.11e-35^RecName: Full=Carbohydrate sulfotransferase 14;^Eukaryota; Metazoa; Chordata; Craniata; Vertebrata; Euteleostomi; Actinopterygii; Neopterygii; Teleostei; Ostariophysi; Cypriniformes; Cyprinidae; Danio	GO:0000139,GO:0001537,GO:0003674,GO:0003824,GO:0005575,GO:0005975,GO:0006022,GO:0006023,GO:0006024,GO:0006029,GO:0006082,GO:0006790,GO:0006807,GO:0008146,GO:0008150,GO:0008152,GO:0009058,GO:0009059,GO:0009100,GO:0009101,GO:0009987,GO:0016020,GO:0016021,GO:0016051,GO:0016053,GO:0016740,GO:0016782,GO:0019538,GO:0019752,GO:0030166,GO:0030203,GO:0030204,GO:0030205,GO:0030206,GO:0030208,GO:0031090,GO:…	72.3302	5.88871	1.07801	5.4626	4.69209e-08	2.72939e-06			TRINITY_DN103793_c0_g1	SYM_ORYSJ^SYM_ORYSJ^Q:299-559,H:643-731^43.82%ID^E:1.25e-16^RecName: Full=Probable methionine--tRNA ligase;^Eukaryota; Viridiplantae; Streptophyta; Embryophyta; Tracheophyta; Spermatophyta; Magnoliopsida; Liliopsida; Poales; Poaceae; BOP clade; Oryzoideae; Oryzeae; Oryzinae; Oryza; Oryza sativa	GO:0000049,GO:0000166,GO:0003674,GO:0003676,GO:0003723,GO:0003824,GO:0004812,GO:0004825,GO:0005488,GO:0005524,GO:0005575,GO:0005829,GO:0006082,GO:0006139,GO:0006399,GO:0006418,GO:0006431,GO:0006520,GO:0006725,GO:0006807,GO:0008150,GO:0008152,GO:0009987,GO:0016070,GO:0016874,GO:0016875,GO:0016876,GO:0017076,GO:0019752,GO:0030554,GO:0032553,GO:0032555,GO:0032559,GO:0034641,GO:0034660,GO:0035639,GO:…	1.60769	-4.18298	1.5352	-2.72471	0.00643573	0.0288065
TRINITY_DN174968_c0_g1	SUCB2_DICDI^SUCB2_DICDI^Q:22-429,H:25-420^47.677%ID^E:6.68e-128^RecName: Full=Succinate--CoA ligase [GDP-forming] subunit beta, mitochondrial {ECO:0000255|HAMAP-Rule:MF_03221};^Eukaryota; Amoebozoa; Evosea; Eumycetozoa; Dictyostelia; Dictyosteliales; Dictyosteliaceae; Dictyostelium	GO:0000166,GO:0000287,GO:0001882,GO:0001883,GO:0003674,GO:0003824,GO:0004774,GO:0004775,GO:0004776,GO:0005488,GO:0005524,GO:0005525,GO:0005575,GO:0005739,GO:0006082,GO:0006099,GO:0006101,GO:0006104,GO:0006637,GO:0006732,GO:0006790,GO:0006793,GO:0008150,GO:0008152,GO:0009987,GO:0016405,GO:0016874,GO:0016877,GO:0016878,GO:0017076,GO:0019001,GO:0019752,GO:0030554,GO:0032549,GO:0032550,GO:0032553,GO:…	7.86754	2.60483	1.03557	2.51537	0.0118908	0.0451038			TRINITY_DN103819_c0_g1	NC2A_HUMAN^NC2A_HUMAN^Q:33-119,H:6-93^31.818%ID^E:2.88e-10^RecName: Full=Dr1-associated corepressor;^Eukaryota; Metazoa; Chordata; Craniata; Vertebrata; Euteleostomi; Mammalia; Eutheria; Euarchontoglires; Primates; Haplorrhini; Catarrhini; Hominidae; Homo	GO:0000122,GO:0000975,GO:0000976,GO:0000977,GO:0000978,GO:0000987,GO:0000988,GO:0000989,GO:0001012,GO:0001067,GO:0001071,GO:0001159,GO:0003674,GO:0003676,GO:0003677,GO:0003690,GO:0003700,GO:0003712,GO:0003714,GO:0005488,GO:0005515,GO:0005575,GO:0005634,GO:0006355,GO:0006357,GO:0008150,GO:0009889,GO:0009890,GO:0009892,GO:0010468,GO:0010556,GO:0010558,GO:0010605,GO:0010629,GO:0019219,GO:0019222,GO:…	6.23703	-6.24823	1.35607	-4.6076	4.07349e-06	9.36408e-05
TRINITY_DN175128_c0_g1	PTPRS_RAT^PTPRS_RAT^Q:40-351,H:1337-1620^29.56%ID^E:7.01e-29^RecName: Full=Receptor-type tyrosine-protein phosphatase S;^Eukaryota; Metazoa; Chordata; Craniata; Vertebrata; Euteleostomi; Mammalia; Eutheria; Euarchontoglires; Glires; Rodentia; Myomorpha; Muroidea; Muridae; Murinae; Rattus`PTPRS_RAT^PTPRS_RAT^Q:59-334,H:1642-1898^27.465%ID^E:3.75e-21^RecName: Full=Receptor-type tyrosine-protein pho…	GO:0001558,GO:0001817,GO:0001818,GO:0001885,GO:0001948,GO:0002064,GO:0002682,GO:0002683,GO:0003674,GO:0003824,GO:0004721,GO:0004725,GO:0005488,GO:0005515,GO:0005539,GO:0005575,GO:0005886,GO:0005887,GO:0006464,GO:0006470,GO:0006793,GO:0006796,GO:0006807,GO:0007155,GO:0008150,GO:0008152,GO:0008201,GO:0009966,GO:0009968,GO:0009987,GO:0010646,GO:0010648,GO:0010721,GO:0010769,GO:0010771,GO:0010975,GO:…	17.5096	2.33866	0.840294	2.78315	0.0053834	0.0253028			TRINITY_DN103936_c0_g1	UBP6_ARATH^UBP6_ARATH^Q:860-183,H:122-354^27.16%ID^E:6.24e-17^RecName: Full=Ubiquitin carboxyl-terminal hydrolase 6;^Eukaryota; Viridiplantae; Streptophyta; Embryophyta; Tracheophyta; Spermatophyta; Magnoliopsida; eudicotyledons; Gunneridae; Pentapetalae; rosids; malvids; Brassicales; Brassicaceae; Camelineae; Arabidopsis	GO:0003674,GO:0003824,GO:0005488,GO:0005515,GO:0005516,GO:0005575,GO:0005634,GO:0005911,GO:0006464,GO:0006508,GO:0006511,GO:0006807,GO:0008150,GO:0008152,GO:0008233,GO:0008234,GO:0009056,GO:0009057,GO:0009506,GO:0009987,GO:0016579,GO:0016787,GO:0019538,GO:0019783,GO:0019941,GO:0030054,GO:0036211,GO:0036459,GO:0043170,GO:0043226,GO:0043227,GO:0043229,GO:0043231,GO:0043412,GO:0043632,GO:0044237,GO:…	1.9247	-4.57074	1.51997	-3.00712	0.00263738	0.0147218
TRINITY_DN175295_c0_g1	FPS_AVISP^FPS_AVISP^Q:38-450,H:163-525^30.529%ID^E:3.05e-54^RecName: Full=Tyrosine-protein kinase transforming protein Fps;^Viruses; Ortervirales; Retroviridae; Orthoretrovirinae; Alpharetrovirus	GO:0000166,GO:0003674,GO:0003824,GO:0004672,GO:0004713,GO:0004715,GO:0005102,GO:0005488,GO:0005515,GO:0005524,GO:0005575,GO:0005634,GO:0005737,GO:0005886,GO:0005911,GO:0006464,GO:0006468,GO:0006793,GO:0006796,GO:0006807,GO:0006928,GO:0007155,GO:0007165,GO:0007166,GO:0007167,GO:0007169,GO:0008013,GO:0008150,GO:0008152,GO:0008284,GO:0009653,GO:0009966,GO:0009968,GO:0009987,GO:0010171,GO:0010172,GO:…	14.3418	1.81444	0.718144	2.52657	0.0115183	0.044037			TRINITY_DN104118_c0_g2	123R_IIV6^123R_IIV6^Q:394-5,H:4-124^38.06%ID^E:1.58e-16^RecName: Full=Putative tyrosine phosphatase 123R;^Viruses; Iridoviridae; Betairidovirinae; Iridovirus	GO:0003674,GO:0003824,GO:0004721,GO:0004725,GO:0008138,GO:0016787,GO:0016788,GO:0016791,GO:0042578	1.90676	-3.92623	1.57625	-2.49086	0.0127433	0.0475184
TRINITY_DN175629_c0_g1	LIPK_MOUSE^LIPK_MOUSE^Q:14-366,H:29-379^30.641%ID^E:1.02e-47^RecName: Full=Lipase member K;^Eukaryota; Metazoa; Chordata; Craniata; Vertebrata; Euteleostomi; Mammalia; Eutheria; Euarchontoglires; Glires; Rodentia; Myomorpha; Muroidea; Muridae; Murinae; Mus; Mus	GO:0003674,GO:0003824,GO:0005575,GO:0005576,GO:0006629,GO:0008150,GO:0008152,GO:0009056,GO:0016042,GO:0016787,GO:0016788,GO:0043226,GO:0043227,GO:0043229,GO:0043231,GO:0044238,GO:0044424,GO:0044464,GO:0044699,GO:0044710,GO:0044712,GO:0071704,GO:1901575	6.25924	4.77792	1.22719	3.89337	9.88629e-05	0.00114964			TRINITY_DN104153_c0_g1	BI1_BOVIN^BI1_BOVIN^Q:491-877,H:109-229^34.109%ID^E:4.64e-09^RecName: Full=Bax inhibitor 1;^Eukaryota; Metazoa; Chordata; Craniata; Vertebrata; Euteleostomi; Mammalia; Eutheria; Laurasiatheria; Artiodactyla; Ruminantia; Pecora; Bovidae; Bovinae; Bos	GO:0000122,GO:0001101,GO:0002637,GO:0002638,GO:0002682,GO:0002683,GO:0002697,GO:0002698,GO:0002700,GO:0002701,GO:0002791,GO:0002792,GO:0003674,GO:0004857,GO:0005488,GO:0005515,GO:0005575,GO:0005789,GO:0006355,GO:0006357,GO:0006873,GO:0006874,GO:0006875,GO:0006914,GO:0006950,GO:0006986,GO:0007165,GO:0008150,GO:0008152,GO:0008428,GO:0009056,GO:0009889,GO:0009890,GO:0009892,GO:0009966,GO:0009968,GO:…	16.3718	-3.59029	1.17142	-3.06491	0.00217738	0.0127244
TRINITY_DN175805_c0_g1	ZNFX1_MOUSE^ZNFX1_MOUSE^Q:26-86,H:1818-1878^44.262%ID^E:3.66e-14^RecName: Full=NFX1-type zinc finger-containing protein 1;^Eukaryota; Metazoa; Chordata; Craniata; Vertebrata; Euteleostomi; Mammalia; Eutheria; Euarchontoglires; Glires; Rodentia; Myomorpha; Muroidea; Muridae; Murinae; Mus; Mus	GO:0000775,GO:0001071,GO:0003674,GO:0003676,GO:0003700,GO:0003723,GO:0005488,GO:0005575,GO:0005634,GO:0006325,GO:0006342,GO:0006355,GO:0008150,GO:0008270,GO:0009889,GO:0009890,GO:0009892,GO:0009987,GO:0010468,GO:0010556,GO:0010558,GO:0010605,GO:0010629,GO:0016043,GO:0016458,GO:0019219,GO:0019222,GO:0030702,GO:0030880,GO:0031047,GO:0031048,GO:0031323,GO:0031324,GO:0031326,GO:0031327,GO:0031379,GO:…	65.4205	1.18177	0.45565	2.5936	0.00949771	0.0382598			TRINITY_DN104259_c0_g1	KAD1_ARATH^KAD1_ARATH^Q:74-721,H:54-267^36.889%ID^E:9.04e-37^RecName: Full=Adenylate kinase 1, chloroplastic;^Eukaryota; Viridiplantae; Streptophyta; Embryophyta; Tracheophyta; Spermatophyta; Magnoliopsida; eudicotyledons; Gunneridae; Pentapetalae; rosids; malvids; Brassicales; Brassicaceae; Camelineae; Arabidopsis	GO:0000166,GO:0003674,GO:0003824,GO:0004017,GO:0005488,GO:0005524,GO:0005575,GO:0005634,GO:0005737,GO:0006082,GO:0006520,GO:0006807,GO:0008150,GO:0008152,GO:0008652,GO:0009058,GO:0009507,GO:0009532,GO:0009536,GO:0009570,GO:0009987,GO:0016053,GO:0016301,GO:0016740,GO:0016772,GO:0016776,GO:0017076,GO:0019201,GO:0019205,GO:0019752,GO:0030554,GO:0032502,GO:0032553,GO:0032555,GO:0032559,GO:0035639,GO:…	22.7786	-5.90443	1.14829	-5.14193	2.71937e-07	1.08425e-05
TRINITY_DN176022_c0_g1	SPRR1_RABIT^SPRR1_RABIT^Q:398-655,H:35-120^30.233%ID^E:6.55e-10^RecName: Full=Cornifin alpha;^Eukaryota; Metazoa; Chordata; Craniata; Vertebrata; Euteleostomi; Mammalia; Eutheria; Euarchontoglires; Glires; Lagomorpha; Leporidae; Oryctolagus`SPRR1_RABIT^SPRR1_RABIT^Q:422-643,H:51-124^33.784%ID^E:3.65e-09^RecName: Full=Cornifin alpha;^Eukaryota; Metazoa; Chordata; Craniata; Vertebrata; Euteleostomi…	GO:0005575,GO:0005737,GO:0006464,GO:0006807,GO:0008150,GO:0008152,GO:0009987,GO:0018149,GO:0019538,GO:0020003,GO:0031424,GO:0032501,GO:0033643,GO:0033646,GO:0033655,GO:0036211,GO:0043170,GO:0043226,GO:0043227,GO:0043230,GO:0043412,GO:0044217,GO:0044237,GO:0044238,GO:0044260,GO:0044267,GO:0044421,GO:0044424,GO:0044464,GO:0044699,GO:0044707,GO:0065010,GO:0071704,GO:1901564	4.24187	2.56427	0.940741	2.7258	0.00641456	0.0287233			TRINITY_DN104330_c0_g1	RL32_DROYA^RL32_DROYA^Q:372-40,H:23-132^52.252%ID^E:1.1e-35^RecName: Full=60S ribosomal protein L32;^Eukaryota; Metazoa; Ecdysozoa; Arthropoda; Hexapoda; Insecta; Pterygota; Neoptera; Holometabola; Diptera; Brachycera; Muscomorpha; Ephydroidea; Drosophilidae; Drosophila; Sophophora	GO:0003674,GO:0003735,GO:0005198,GO:0005575,GO:0005622,GO:0005840,GO:0006412,GO:0006518,GO:0006807,GO:0008150,GO:0008152,GO:0009058,GO:0009059,GO:0009987,GO:0019538,GO:0030529,GO:0032991,GO:0034641,GO:0034645,GO:0043043,GO:0043170,GO:0043226,GO:0043228,GO:0043229,GO:0043232,GO:0043603,GO:0043604,GO:0044237,GO:0044238,GO:0044249,GO:0044260,GO:0044267,GO:0044271,GO:0044424,GO:0044444,GO:0044464,GO:…	16.2498	-6.24087	1.31445	-4.74788	2.05557e-06	5.47922e-05
TRINITY_DN176385_c0_g1	BTBD6_HUMAN^BTBD6_HUMAN^Q:541-1791,H:68-485^70.096%ID^E:0^RecName: Full=BTB/POZ domain-containing protein 6;^Eukaryota; Metazoa; Chordata; Craniata; Vertebrata; Euteleostomi; Mammalia; Eutheria; Euarchontoglires; Primates; Haplorrhini; Catarrhini; Hominidae; Homo	GO:0003674,GO:0005488,GO:0005515,GO:0005575,GO:0005829,GO:0006464,GO:0006807,GO:0008150,GO:0008152,GO:0009987,GO:0019538,GO:0022008,GO:0030154,GO:0032502,GO:0036211,GO:0043170,GO:0043412,GO:0043687,GO:0044237,GO:0044238,GO:0044260,GO:0044267,GO:0044424,GO:0044444,GO:0044464,GO:0044699,GO:0044763,GO:0044767,GO:0048869,GO:0071704,GO:1901564	11.9514	2.07805	0.768445	2.70423	0.00684638	0.0301579			TRINITY_DN104419_c0_g1	TT30A_XENTR^TT30A_XENTR^Q:1-1890,H:9-642^55.329%ID^E:0^RecName: Full=Tetratricopeptide repeat protein 30A;^Eukaryota; Metazoa; Chordata; Craniata; Vertebrata; Euteleostomi; Amphibia; Batrachia; Anura; Pipoidea; Pipidae; Xenopodinae; Xenopus; Silurana	GO:0001736,GO:0003674,GO:0003824,GO:0005488,GO:0005515,GO:0005575,GO:0005815,GO:0005874,GO:0005879,GO:0005929,GO:0006464,GO:0006807,GO:0006810,GO:0006886,GO:0006928,GO:0006996,GO:0007017,GO:0007018,GO:0007164,GO:0007368,GO:0007389,GO:0008104,GO:0008150,GO:0008152,GO:0009653,GO:0009799,GO:0009855,GO:0009987,GO:0010970,GO:0015031,GO:0015833,GO:0016043,GO:0016874,GO:0016879,GO:0016881,GO:0018095,GO:…	6.7552	-6.2153	1.26298	-4.92116	8.60325e-07	2.70979e-05
TRINITY_DN176555_c0_g2	IF2_CHLPD^IF2_CHLPD^Q:151-255,H:128-228^34.286%ID^E:2.96e-09^RecName: Full=Translation initiation factor IF-2 {ECO:0000255|HAMAP-Rule:MF_00100};^Bacteria; Chlorobi; Chlorobia; Chlorobiales; Chlorobiaceae; Chlorobium/Pelodictyon group; Chlorobium`IF2_CHLPD^IF2_CHLPD^Q:115-265,H:70-225^27.564%ID^E:3.84e-07^RecName: Full=Translation initiation factor IF-2 {ECO:0000255|HAMAP-Rule:MF_00100};^Bacteria;…	GO:0000166,GO:0001882,GO:0001883,GO:0003674,GO:0003676,GO:0003723,GO:0003743,GO:0003824,GO:0003924,GO:0005488,GO:0005525,GO:0005575,GO:0005737,GO:0008135,GO:0016462,GO:0016787,GO:0016817,GO:0016818,GO:0017076,GO:0017111,GO:0019001,GO:0032549,GO:0032550,GO:0032553,GO:0032555,GO:0032561,GO:0035639,GO:0036094,GO:0043167,GO:0043168,GO:0044424,GO:0044464,GO:0097159,GO:0097367,GO:1901265,GO:1901363	2.10488	3.94037	1.27249	3.09659	0.00195758	0.0117211			TRINITY_DN10443_c0_g1	NRF6_CAEEL^NRF6_CAEEL^Q:151-1758,H:249-811^24.789%ID^E:9.5e-35^RecName: Full=Nose resistant to fluoxetine protein 6;^Eukaryota; Metazoa; Ecdysozoa; Nematoda; Chromadorea; Rhabditida; Rhabditina; Rhabditomorpha; Rhabditoidea; Rhabditidae; Peloderinae; Caenorhabditis	GO:0003674,GO:0003824,GO:0005488,GO:0005575,GO:0006810,GO:0006869,GO:0007275,GO:0008150,GO:0008289,GO:0016021,GO:0016740,GO:0016746,GO:0016747,GO:0031224,GO:0032501,GO:0032502,GO:0044425,GO:0044699,GO:0044707,GO:0044765,GO:0044767,GO:0048856,GO:0051179,GO:0051234,GO:0071702,GO:1902578	5.99994	-3.73234	1.03486	-3.6066	0.000310239	0.00283646
TRINITY_DN176625_c0_g1	UPP1_MOUSE^UPP1_MOUSE^Q:7-292,H:20-300^37.847%ID^E:2.68e-63^RecName: Full=Uridine phosphorylase 1;^Eukaryota; Metazoa; Chordata; Craniata; Vertebrata; Euteleostomi; Mammalia; Eutheria; Euarchontoglires; Glires; Rodentia; Myomorpha; Muroidea; Muridae; Murinae; Mus; Mus	GO:0003674,GO:0003824,GO:0004850,GO:0005575,GO:0005654,GO:0005737,GO:0006139,GO:0006213,GO:0006218,GO:0006220,GO:0006221,GO:0006222,GO:0006725,GO:0006753,GO:0006793,GO:0006796,GO:0006807,GO:0006950,GO:0007154,GO:0008150,GO:0008152,GO:0008655,GO:0009056,GO:0009058,GO:0009116,GO:0009117,GO:0009119,GO:0009123,GO:0009124,GO:0009129,GO:0009130,GO:0009156,GO:0009161,GO:0009163,GO:0009164,GO:0009165,GO:…	10.1857	2.33911	0.768352	3.04433	0.00233203	0.0134008			TRINITY_DN104432_c0_g1	YAS2_SCHPO^YAS2_SCHPO^Q:613-152,H:181-332^25.641%ID^E:1.47e-07^RecName: Full=CRAL-TRIO domain-containing protein C3H8.02;^Eukaryota; Fungi; Dikarya; Ascomycota; Taphrinomycotina; Schizosaccharomycetes; Schizosaccharomycetales; Schizosaccharomycetaceae; Schizosaccharomyces	GO:0003674,GO:0005215,GO:0005319,GO:0005548,GO:0005575,GO:0005737,GO:0006810,GO:0006811,GO:0006820,GO:0006869,GO:0008150,GO:0015711,GO:0015748,GO:0015914,GO:0022892,GO:0044424,GO:0044464,GO:0044699,GO:0044765,GO:0051179,GO:0051234,GO:0071702,GO:0120009,GO:0120010,GO:0120013,GO:0120014,GO:1902578	14.5882	-3.85643	1.03649	-3.72068	0.000198689	0.00200087
TRINITY_DN176657_c0_g1	FRK1_CAEEL^FRK1_CAEEL^Q:40-1263,H:7-390^33.575%ID^E:1.96e-62^RecName: Full=Fer-related kinase 1 {ECO:0000303|PubMed:15958510};^Eukaryota; Metazoa; Ecdysozoa; Nematoda; Chromadorea; Rhabditida; Rhabditina; Rhabditomorpha; Rhabditoidea; Rhabditidae; Peloderinae; Caenorhabditis	GO:0000166,GO:0003674,GO:0003824,GO:0004672,GO:0004713,GO:0004715,GO:0005102,GO:0005488,GO:0005515,GO:0005524,GO:0005575,GO:0005634,GO:0005737,GO:0005886,GO:0005911,GO:0006464,GO:0006468,GO:0006793,GO:0006796,GO:0006807,GO:0006928,GO:0007155,GO:0007165,GO:0007166,GO:0007167,GO:0007169,GO:0008013,GO:0008150,GO:0008152,GO:0008284,GO:0009653,GO:0009966,GO:0009968,GO:0009987,GO:0010171,GO:0010172,GO:…	12.8971	2.77868	0.764892	3.63278	0.000280389	0.00262263			TRINITY_DN104606_c0_g1	DYI2_HELCR^DYI2_HELCR^Q:716-198,H:490-665^52.273%ID^E:2.85e-54^RecName: Full=Dynein intermediate chain 2, ciliary;^Eukaryota; Metazoa; Echinodermata; Eleutherozoa; Echinozoa; Echinoidea; Euechinoidea; Echinacea; Echinoida; Echinometridae; Heliocidaris	GO:0003674,GO:0003774,GO:0003824,GO:0005575,GO:0005737,GO:0005874,GO:0005875,GO:0005929,GO:0016462,GO:0016787,GO:0016817,GO:0016818,GO:0017111,GO:0030286,GO:0032991,GO:0042995,GO:0043226,GO:0043234,GO:0044422,GO:0044424,GO:0044430,GO:0044446,GO:0044464,GO:0099080,GO:0099081,GO:0099512,GO:0099513,GO:0120025,GO:1902494	2.89018	-3.69912	1.30823	-2.82758	0.00469007	0.0228016
TRINITY_DN176731_c0_g1	PTPRC_MOUSE^PTPRC_MOUSE^Q:67-338,H:665-901^26.429%ID^E:5.52e-21^RecName: Full=Receptor-type tyrosine-protein phosphatase C {ECO:0000305};^Eukaryota; Metazoa; Chordata; Craniata; Vertebrata; Euteleostomi; Mammalia; Eutheria; Euarchontoglires; Glires; Rodentia; Myomorpha; Muroidea; Muridae; Murinae; Mus; Mus	GO:0000018,GO:0000187,GO:0001775,GO:0001779,GO:0001817,GO:0001818,GO:0001819,GO:0001910,GO:0001911,GO:0001912,GO:0001914,GO:0001915,GO:0001916,GO:0001932,GO:0001933,GO:0001934,GO:0001948,GO:0001959,GO:0001960,GO:0002244,GO:0002252,GO:0002253,GO:0002376,GO:0002378,GO:0002429,GO:0002521,GO:0002637,GO:0002639,GO:0002682,GO:0002683,GO:0002684,GO:0002694,GO:0002696,GO:0002697,GO:0002698,GO:0002699,GO:…	19.5639	2.39226	0.71867	3.32873	0.000872417	0.00628863			TRINITY_DN104672_c0_g1	ENDO3_ARATH^ENDO3_ARATH^Q:54-902,H:22-288^25.497%ID^E:4.73e-10^RecName: Full=Endonuclease 3 {ECO:0000303|PubMed:17651368};^Eukaryota; Viridiplantae; Streptophyta; Embryophyta; Tracheophyta; Spermatophyta; Magnoliopsida; eudicotyledons; Gunneridae; Pentapetalae; rosids; malvids; Brassicales; Brassicaceae; Camelineae; Arabidopsis	GO:0000014,GO:0003674,GO:0003676,GO:0003824,GO:0004518,GO:0004519,GO:0004520,GO:0004521,GO:0004536,GO:0004540,GO:0005488,GO:0006139,GO:0006259,GO:0006308,GO:0006725,GO:0006807,GO:0008150,GO:0008152,GO:0009056,GO:0009057,GO:0009987,GO:0016070,GO:0016787,GO:0016788,GO:0019439,GO:0034641,GO:0034655,GO:0043167,GO:0043169,GO:0043170,GO:0044237,GO:0044238,GO:0044248,GO:0044260,GO:0044265,GO:0044270,GO:…	13.4133	-3.59837	1.15171	-3.12436	0.00178194	0.0108974
TRINITY_DN176776_c0_g1	MOT12_XENTR^MOT12_XENTR^Q:82-311,H:1-233^41.202%ID^E:2.73e-54^RecName: Full=Monocarboxylate transporter 12 {ECO:0000305};^Eukaryota; Metazoa; Chordata; Craniata; Vertebrata; Euteleostomi; Amphibia; Batrachia; Anura; Pipoidea; Pipidae; Xenopodinae; Xenopus; Silurana	GO:0003674,GO:0005215,GO:0005308,GO:0005342,GO:0005575,GO:0005886,GO:0005887,GO:0006810,GO:0006811,GO:0006820,GO:0006865,GO:0008028,GO:0008150,GO:0008509,GO:0008514,GO:0015075,GO:0015171,GO:0015291,GO:0015293,GO:0015711,GO:0015718,GO:0015849,GO:0015881,GO:0016020,GO:0016021,GO:0022804,GO:0022857,GO:0022891,GO:0022892,GO:0031224,GO:0031226,GO:0044425,GO:0044459,GO:0044464,GO:0044699,GO:0044765,GO:…	15.9743	3.50379	0.822214	4.26141	2.03138e-05	0.000331033			TRINITY_DN104691_c0_g1	SBDS_PONAB^SBDS_PONAB^Q:1-224,H:6-226^40.179%ID^E:2.62e-50^RecName: Full=Ribosome maturation protein SBDS;^Eukaryota; Metazoa; Chordata; Craniata; Vertebrata; Euteleostomi; Mammalia; Eutheria; Euarchontoglires; Primates; Haplorrhini; Catarrhini; Hominidae; Pongo	GO:0000226,GO:0000922,GO:0002244,GO:0002376,GO:0003674,GO:0003676,GO:0003723,GO:0005488,GO:0005515,GO:0005575,GO:0005654,GO:0005730,GO:0005737,GO:0005829,GO:0006139,GO:0006364,GO:0006396,GO:0006725,GO:0006807,GO:0006928,GO:0006935,GO:0006996,GO:0007010,GO:0007017,GO:0007051,GO:0007052,GO:0008017,GO:0008092,GO:0008150,GO:0008152,GO:0009888,GO:0009987,GO:0015631,GO:0016043,GO:0016070,GO:0016072,GO:…	6.07592	-4.10987	1.365	-3.01088	0.00260489	0.014586
TRINITY_DN176813_c0_g1	TBCD_MOUSE^TBCD_MOUSE^Q:1-938,H:313-1192^37.657%ID^E:0^RecName: Full=Tubulin-specific chaperone D;^Eukaryota; Metazoa; Chordata; Craniata; Vertebrata; Euteleostomi; Mammalia; Eutheria; Euarchontoglires; Glires; Rodentia; Myomorpha; Muroidea; Muridae; Murinae; Mus; Mus	GO:0000226,GO:0000278,GO:0000902,GO:0000904,GO:0003674,GO:0005096,GO:0005488,GO:0005515,GO:0005575,GO:0005737,GO:0005813,GO:0005815,GO:0005874,GO:0005911,GO:0005912,GO:0005923,GO:0006457,GO:0006461,GO:0006996,GO:0007010,GO:0007017,GO:0007021,GO:0007023,GO:0007043,GO:0007049,GO:0007162,GO:0008047,GO:0008092,GO:0008150,GO:0009653,GO:0009987,GO:0010639,GO:0010810,GO:0010812,GO:0015631,GO:0016043,GO:…	76.038	1.06252	0.333121	3.18959	0.00142474	0.00918278			TRINITY_DN104887_c0_g1	Y4844_ARATH^Y4844_ARATH^Q:8-367,H:18-151^30.597%ID^E:5.09e-07^RecName: Full=Uncharacterized protein At4g28440;^Eukaryota; Viridiplantae; Streptophyta; Embryophyta; Tracheophyta; Spermatophyta; Magnoliopsida; eudicotyledons; Gunneridae; Pentapetalae; rosids; malvids; Brassicales; Brassicaceae; Camelineae; Arabidopsis	GO:0003674,GO:0003676,GO:0003723,GO:0003729,GO:0005488,GO:0005575,GO:0005829,GO:0005886,GO:0016020,GO:0044424,GO:0044444,GO:0044464,GO:0097159,GO:1901363	29.1341	-4.91989	1.05165	-4.67827	2.8931e-06	7.15949e-05
TRINITY_DN176893_c0_g1	ASATR_DROME^ASATR_DROME^Q:41-335,H:163-450^39.527%ID^E:5.27e-65^RecName: Full=Tau-tubulin kinase homolog Asator {ECO:0000303|PubMed:19890914};^Eukaryota; Metazoa; Ecdysozoa; Arthropoda; Hexapoda; Insecta; Pterygota; Neoptera; Holometabola; Diptera; Brachycera; Muscomorpha; Ephydroidea; Drosophilidae; Drosophila; Sophophora	GO:0000166,GO:0001932,GO:0001934,GO:0002682,GO:0002684,GO:0002694,GO:0002696,GO:0003008,GO:0003674,GO:0003824,GO:0004672,GO:0004674,GO:0004713,GO:0005488,GO:0005515,GO:0005524,GO:0005575,GO:0005634,GO:0005654,GO:0005737,GO:0005819,GO:0005829,GO:0005875,GO:0006464,GO:0006468,GO:0006793,GO:0006796,GO:0006807,GO:0007610,GO:0007611,GO:0008092,GO:0008150,GO:0008152,GO:0009892,GO:0009893,GO:0009987,GO:…	19.3818	2.06038	0.656334	3.13923	0.00169393	0.0104902			TRINITY_DN104956_c0_g1	ODPB2_ORYSJ^ODPB2_ORYSJ^Q:10-900,H:70-364^62.963%ID^E:8.39e-126^RecName: Full=Pyruvate dehydrogenase E1 component subunit beta-2, mitochondrial;^Eukaryota; Viridiplantae; Streptophyta; Embryophyta; Tracheophyta; Spermatophyta; Magnoliopsida; Liliopsida; Poales; Poaceae; BOP clade; Oryzoideae; Oryzeae; Oryzinae; Oryza; Oryza sativa	GO:0003674,GO:0003824,GO:0004738,GO:0004739,GO:0005575,GO:0005967,GO:0005975,GO:0006082,GO:0006084,GO:0006085,GO:0006086,GO:0006090,GO:0006091,GO:0006096,GO:0006139,GO:0006163,GO:0006165,GO:0006637,GO:0006725,GO:0006732,GO:0006733,GO:0006753,GO:0006757,GO:0006790,GO:0006793,GO:0006796,GO:0006807,GO:0008150,GO:0008152,GO:0009056,GO:0009058,GO:0009108,GO:0009117,GO:0009123,GO:0009126,GO:0009132,GO:…	3.17049	-3.77054	1.3659	-2.76049	0.00577148	0.0266416
TRINITY_DN176893_c0_g2	ASATR_DROME^ASATR_DROME^Q:8-302,H:163-450^39.189%ID^E:3.96e-65^RecName: Full=Tau-tubulin kinase homolog Asator {ECO:0000303|PubMed:19890914};^Eukaryota; Metazoa; Ecdysozoa; Arthropoda; Hexapoda; Insecta; Pterygota; Neoptera; Holometabola; Diptera; Brachycera; Muscomorpha; Ephydroidea; Drosophilidae; Drosophila; Sophophora	GO:0000166,GO:0003674,GO:0003824,GO:0004672,GO:0004674,GO:0005488,GO:0005524,GO:0005575,GO:0005634,GO:0005737,GO:0005819,GO:0006464,GO:0006468,GO:0006793,GO:0006796,GO:0006807,GO:0008150,GO:0008152,GO:0009987,GO:0016301,GO:0016310,GO:0016740,GO:0016772,GO:0016773,GO:0017076,GO:0018105,GO:0018193,GO:0018209,GO:0019538,GO:0030554,GO:0032553,GO:0032555,GO:0032559,GO:0035639,GO:0036094,GO:0036211,GO:…	18.4693	1.77651	0.676595	2.62567	0.00864796	0.0357183			TRINITY_DN105095_c0_g1	SQSTM_MOUSE^SQSTM_MOUSE^Q:185-221,H:119-155^51.351%ID^E:4.21e-08^RecName: Full=Sequestosome-1;^Eukaryota; Metazoa; Chordata; Craniata; Vertebrata; Euteleostomi; Mammalia; Eutheria; Euarchontoglires; Glires; Rodentia; Myomorpha; Muroidea; Muridae; Murinae; Mus; Mus	GO:0000122,GO:0000323,GO:0000407,GO:0000422,GO:0000423,GO:0000932,GO:0000988,GO:0000989,GO:0001932,GO:0001934,GO:0002376,GO:0002931,GO:0003674,GO:0003712,GO:0005080,GO:0005102,GO:0005488,GO:0005515,GO:0005575,GO:0005737,GO:0005739,GO:0005764,GO:0005767,GO:0005768,GO:0005770,GO:0005773,GO:0005776,GO:0005783,GO:0005829,GO:0006355,GO:0006357,GO:0006914,GO:0006915,GO:0006950,GO:0006996,GO:0007005,GO:…	1.50852	-4.45637	1.47375	-3.02383	0.00249597	0.0141306
TRINITY_DN177434_c0_g1	ROA1_SCHAM^ROA1_SCHAM^Q:8-181,H:12-186^68.571%ID^E:2.17e-81^RecName: Full=Heterogeneous nuclear ribonucleoprotein A1, A2/B1 homolog;^Eukaryota; Metazoa; Ecdysozoa; Arthropoda; Hexapoda; Insecta; Pterygota; Neoptera; Polyneoptera; Orthoptera; Caelifera; Acrididea; Acridomorpha; Acridoidea; Acrididae; Cyrtacanthacridinae; Schistocerca	GO:0000278,GO:0000381,GO:0000785,GO:0000792,GO:0001745,GO:0003006,GO:0003674,GO:0003676,GO:0003677,GO:0003723,GO:0003727,GO:0003729,GO:0003730,GO:0005488,GO:0005575,GO:0005634,GO:0005654,GO:0005703,GO:0005737,GO:0006950,GO:0007049,GO:0007276,GO:0007283,GO:0008150,GO:0008187,GO:0008266,GO:0008406,GO:0008585,GO:0009266,GO:0009408,GO:0009605,GO:0009628,GO:0009653,GO:0009887,GO:0009893,GO:0009987,GO:…	3146.89	0.849273	0.239927	3.53972	0.000400553	0.00345927			TRINITY_DN105334_c0_g1	RSH4A_MOUSE^RSH4A_MOUSE^Q:9-385,H:231-652^26.517%ID^E:5.14e-28^RecName: Full=Radial spoke head protein 4 homolog A;^Eukaryota; Metazoa; Chordata; Craniata; Vertebrata; Euteleostomi; Mammalia; Eutheria; Euarchontoglires; Glires; Rodentia; Myomorpha; Muroidea; Muridae; Murinae; Mus; Mus	GO:0000226,GO:0001534,GO:0001578,GO:0003341,GO:0005575,GO:0005654,GO:0005730,GO:0005930,GO:0006928,GO:0006996,GO:0007010,GO:0007017,GO:0007018,GO:0008150,GO:0009987,GO:0016043,GO:0022607,GO:0030030,GO:0030031,GO:0032991,GO:0035082,GO:0043226,GO:0043228,GO:0043229,GO:0043232,GO:0043234,GO:0044422,GO:0044424,GO:0044428,GO:0044430,GO:0044441,GO:0044446,GO:0044447,GO:0044463,GO:0044464,GO:0044699,GO:…	10.1986	-5.33581	1.10527	-4.82759	1.38197e-06	3.96974e-05
TRINITY_DN177449_c0_g1	TTBK2_HUMAN^TTBK2_HUMAN^Q:22-300,H:26-298^41.608%ID^E:9.08e-64^RecName: Full=Tau-tubulin kinase 2;^Eukaryota; Metazoa; Chordata; Craniata; Vertebrata; Euteleostomi; Mammalia; Eutheria; Euarchontoglires; Primates; Haplorrhini; Catarrhini; Hominidae; Homo	GO:0000166,GO:0000226,GO:0001932,GO:0001934,GO:0002682,GO:0002684,GO:0002694,GO:0002696,GO:0003008,GO:0003674,GO:0003824,GO:0004672,GO:0004674,GO:0004713,GO:0005488,GO:0005515,GO:0005524,GO:0005575,GO:0005615,GO:0005634,GO:0005654,GO:0005737,GO:0005814,GO:0005815,GO:0005819,GO:0005829,GO:0005875,GO:0006464,GO:0006468,GO:0006793,GO:0006796,GO:0006807,GO:0006928,GO:0006996,GO:0007010,GO:0007017,GO:…	22.2707	1.60615	0.561968	2.85808	0.0042621	0.0212124			TRINITY_DN105361_c0_g1	RL34_TETTS^RL34_TETTS^Q:1-107,H:1-105^57.009%ID^E:4.67e-36^RecName: Full=60S ribosomal protein L34;^Eukaryota; Alveolata; Ciliophora; Intramacronucleata; Oligohymenophorea; Hymenostomatida; Tetrahymenina; Tetrahymenidae; Tetrahymena	GO:0003674,GO:0003735,GO:0005198,GO:0005575,GO:0005622,GO:0005840,GO:0006412,GO:0006518,GO:0006807,GO:0008150,GO:0008152,GO:0009058,GO:0009059,GO:0009987,GO:0019538,GO:0030529,GO:0032991,GO:0034641,GO:0034645,GO:0043043,GO:0043170,GO:0043226,GO:0043228,GO:0043229,GO:0043232,GO:0043603,GO:0043604,GO:0044237,GO:0044238,GO:0044249,GO:0044260,GO:0044267,GO:0044271,GO:0044424,GO:0044444,GO:0044464,GO:…	9.38355	-6.46277	1.02668	-6.29481	3.07771e-10	5.23014e-08
TRINITY_DN177542_c0_g2	PTF1A_XENLA^PTF1A_XENLA^Q:269-353,H:106-176^58.824%ID^E:1e-21^RecName: Full=Pancreas transcription factor 1 subunit alpha;^Eukaryota; Metazoa; Chordata; Craniata; Vertebrata; Euteleostomi; Amphibia; Batrachia; Anura; Pipoidea; Pipidae; Xenopodinae; Xenopus; Xenopus	GO:0000785,GO:0000790,GO:0000975,GO:0000981,GO:0001067,GO:0001071,GO:0001228,GO:0003674,GO:0003676,GO:0003677,GO:0003682,GO:0003700,GO:0005488,GO:0005515,GO:0005575,GO:0005634,GO:0005667,GO:0005737,GO:0006355,GO:0007165,GO:0008150,GO:0009888,GO:0009889,GO:0009891,GO:0009893,GO:0009987,GO:0010468,GO:0010556,GO:0010557,GO:0010604,GO:0010628,GO:0010842,GO:0019219,GO:0019222,GO:0021549,GO:0022008,GO:…	4.14322	4.13181	1.35717	3.04442	0.00233129	0.013398			TRINITY_DN105383_c0_g1	CDPK4_PLAF7^CDPK4_PLAF7^Q:1247-3,H:88-515^35.666%ID^E:1.34e-75^RecName: Full=Calcium-dependent protein kinase 4;^Eukaryota; Alveolata; Apicomplexa; Aconoidasida; Haemosporida; Plasmodiidae; Plasmodium; Plasmodium (Laverania)	GO:0000166,GO:0001101,GO:0003674,GO:0003824,GO:0004672,GO:0004674,GO:0004721,GO:0004722,GO:0004723,GO:0005488,GO:0005509,GO:0005515,GO:0005516,GO:0005524,GO:0005575,GO:0005634,GO:0005737,GO:0006464,GO:0006468,GO:0006793,GO:0006796,GO:0006807,GO:0007165,GO:0007275,GO:0007568,GO:0008150,GO:0008152,GO:0009719,GO:0009725,GO:0009737,GO:0009931,GO:0009987,GO:0010033,GO:0010150,GO:0010857,GO:0016020,GO:…	4.58337	-4.21631	1.00826	-4.18178	2.89235e-05	0.000435785
TRINITY_DN177645_c0_g1	PHAX_MOUSE^PHAX_MOUSE^Q:5-353,H:7-317^31.967%ID^E:8.48e-27^RecName: Full=Phosphorylated adapter RNA export protein;^Eukaryota; Metazoa; Chordata; Craniata; Vertebrata; Euteleostomi; Mammalia; Eutheria; Euarchontoglires; Glires; Rodentia; Myomorpha; Muroidea; Muridae; Murinae; Mus; Mus	GO:0003674,GO:0003676,GO:0003723,GO:0005488,GO:0005575,GO:0005634,GO:0005654,GO:0005737,GO:0005813,GO:0005815,GO:0006405,GO:0006408,GO:0006810,GO:0006913,GO:0008104,GO:0008150,GO:0015030,GO:0015031,GO:0015643,GO:0015833,GO:0015931,GO:0016604,GO:0033036,GO:0042886,GO:0043025,GO:0043226,GO:0043227,GO:0043228,GO:0043229,GO:0043231,GO:0043232,GO:0044297,GO:0044422,GO:0044424,GO:0044428,GO:0044430,GO:…	16.7823	1.74325	0.644236	2.70592	0.00681149	0.0300624			TRINITY_DN105476_c0_g1	JOSL_DROME^JOSL_DROME^Q:129-515,H:49-181^33.083%ID^E:3.94e-18^RecName: Full=Josephin-like protein;^Eukaryota; Metazoa; Ecdysozoa; Arthropoda; Hexapoda; Insecta; Pterygota; Neoptera; Holometabola; Diptera; Brachycera; Muscomorpha; Ephydroidea; Drosophilidae; Drosophila; Sophophora	GO:0003674,GO:0003824,GO:0004843,GO:0006464,GO:0006508,GO:0006807,GO:0008150,GO:0008152,GO:0008233,GO:0008234,GO:0009987,GO:0016579,GO:0016787,GO:0019538,GO:0019783,GO:0036211,GO:0036459,GO:0043170,GO:0043412,GO:0044237,GO:0044238,GO:0044260,GO:0044267,GO:0070011,GO:0070646,GO:0070647,GO:0071704,GO:0101005,GO:1901564	2.2565	-4.57896	1.4097	-3.24817	0.00116148	0.00785686
TRINITY_DN177673_c0_g1	ANNU_SCHAM^ANNU_SCHAM^Q:1-154,H:1-139^34.194%ID^E:6.1e-10^RecName: Full=Annulin;^Eukaryota; Metazoa; Ecdysozoa; Arthropoda; Hexapoda; Insecta; Pterygota; Neoptera; Polyneoptera; Orthoptera; Caelifera; Acrididea; Acridomorpha; Acridoidea; Acrididae; Cyrtacanthacridinae; Schistocerca	GO:0003674,GO:0003810,GO:0003824,GO:0005488,GO:0005575,GO:0005886,GO:0006464,GO:0006807,GO:0008150,GO:0008152,GO:0009987,GO:0016020,GO:0016740,GO:0016746,GO:0016755,GO:0018149,GO:0019538,GO:0036211,GO:0043167,GO:0043169,GO:0043170,GO:0043412,GO:0044237,GO:0044238,GO:0044260,GO:0044267,GO:0044464,GO:0046872,GO:0071704,GO:1901564	55.574	2.28906	0.834143	2.74421	0.00606566	0.0276003			TRINITY_DN105543_c0_g1	PELO_DROME^PELO_DROME^Q:256-1122,H:81-371^38.832%ID^E:2.29e-66^RecName: Full=Protein pelota;^Eukaryota; Metazoa; Ecdysozoa; Arthropoda; Hexapoda; Insecta; Pterygota; Neoptera; Holometabola; Diptera; Brachycera; Muscomorpha; Ephydroidea; Drosophilidae; Drosophila; Sophophora`PELO_DROME^PELO_DROME^Q:6-191,H:1-62^40.323%ID^E:2.29e-66^RecName: Full=Protein pelota;^Eukaryota; Metazoa; Ecdysozoa; Arthr…	GO:0000212,GO:0000226,GO:0000280,GO:0000956,GO:0001745,GO:0003674,GO:0003824,GO:0004518,GO:0004519,GO:0005488,GO:0005575,GO:0005634,GO:0005737,GO:0006139,GO:0006401,GO:0006402,GO:0006725,GO:0006807,GO:0006996,GO:0006998,GO:0007010,GO:0007017,GO:0007049,GO:0007051,GO:0007127,GO:0007140,GO:0007141,GO:0008150,GO:0008152,GO:0008315,GO:0008356,GO:0009056,GO:0009057,GO:0009653,GO:0009887,GO:0009892,GO:…	4.40509	-3.48038	1.29335	-2.69098	0.00712431	0.031059
TRINITY_DN177708_c0_g1	HOW_DROME^HOW_DROME^Q:166-285,H:140-260^48.413%ID^E:1.24e-26^RecName: Full=Protein held out wings;^Eukaryota; Metazoa; Ecdysozoa; Arthropoda; Hexapoda; Insecta; Pterygota; Neoptera; Holometabola; Diptera; Brachycera; Muscomorpha; Ephydroidea; Drosophilidae; Drosophila; Sophophora	GO:0000381,GO:0001667,GO:0001709,GO:0003674,GO:0003676,GO:0003723,GO:0003729,GO:0003730,GO:0005488,GO:0005575,GO:0005634,GO:0005737,GO:0006928,GO:0006996,GO:0007010,GO:0007155,GO:0007272,GO:0007284,GO:0007438,GO:0007475,GO:0007498,GO:0007517,GO:0007521,GO:0007525,GO:0008016,GO:0008078,GO:0008150,GO:0008347,GO:0008366,GO:0009653,GO:0009886,GO:0009888,GO:0009987,GO:0010468,GO:0016043,GO:0016203,GO:…	15.7264	2.49305	0.772361	3.22782	0.00124736	0.00829011			TRINITY_DN105587_c0_g1	CATR5_PARTE^CATR5_PARTE^Q:71-499,H:25-165^26.389%ID^E:2.19e-10^RecName: Full=Caltractin ICL1e;^Eukaryota; Alveolata; Ciliophora; Intramacronucleata; Oligohymenophorea; Peniculida; Parameciidae; Paramecium	GO:0003674,GO:0005488,GO:0005509,GO:0005575,GO:0005737,GO:0005856,GO:0043167,GO:0043169,GO:0043226,GO:0043228,GO:0043229,GO:0043232,GO:0044424,GO:0044464,GO:0046872	9.64298	-3.58762	1.09883	-3.26493	0.00109491	0.00750359
TRINITY_DN177832_c0_g1	K2026_HUMAN^K2026_HUMAN^Q:305-717,H:75-515^35.056%ID^E:2.27e-73^RecName: Full=Uncharacterized protein KIAA2026;^Eukaryota; Metazoa; Chordata; Craniata; Vertebrata; Euteleostomi; Mammalia; Eutheria; Euarchontoglires; Primates; Haplorrhini; Catarrhini; Hominidae; Homo	GO:0003674,GO:0003676,GO:0003677,GO:0005488,GO:0005515,GO:0097159,GO:1901363	23.3445	1.49625	0.588465	2.54264	0.011002	0.0425748			TRINITY_DN105644_c0_g1	CTL2_DICDI^CTL2_DICDI^Q:500-3,H:469-628^35.928%ID^E:2.79e-24^RecName: Full=Choline transporter-like protein 2;^Eukaryota; Amoebozoa; Evosea; Eumycetozoa; Dictyostelia; Dictyosteliales; Dictyosteliaceae; Dictyostelium	GO:0005575,GO:0016021,GO:0031224,GO:0044425	1.77262	-4.10338	1.538	-2.66799	0.00763062	0.0326199
TRINITY_DN177908_c0_g1	CGL_RAT^CGL_RAT^Q:9-420,H:10-396^47.816%ID^E:1.08e-140^RecName: Full=Cystathionine gamma-lyase;^Eukaryota; Metazoa; Chordata; Craniata; Vertebrata; Euteleostomi; Mammalia; Eutheria; Euarchontoglires; Glires; Rodentia; Myomorpha; Muroidea; Muridae; Murinae; Rattus	GO:0000096,GO:0000097,GO:0001558,GO:0003674,GO:0003824,GO:0004121,GO:0004123,GO:0005488,GO:0005515,GO:0005516,GO:0005575,GO:0005737,GO:0005829,GO:0006082,GO:0006355,GO:0006461,GO:0006464,GO:0006518,GO:0006520,GO:0006534,GO:0006575,GO:0006749,GO:0006790,GO:0006807,GO:0008150,GO:0008152,GO:0008285,GO:0008652,GO:0009058,GO:0009069,GO:0009070,GO:0009092,GO:0009889,GO:0009966,GO:0009967,GO:0009968,GO:…	53.2192	4.4166	1.08035	4.0881	4.34917e-05	0.00060131			TRINITY_DN105690_c0_g1	SAC1_DROME^SAC1_DROME^Q:10-196,H:378-565^39.796%ID^E:1.16e-34^RecName: Full=Phosphatidylinositide phosphatase SAC1;^Eukaryota; Metazoa; Ecdysozoa; Arthropoda; Hexapoda; Insecta; Pterygota; Neoptera; Holometabola; Diptera; Brachycera; Muscomorpha; Ephydroidea; Drosophilidae; Drosophila; Sophophora	GO:0000226,GO:0001932,GO:0001933,GO:0003674,GO:0003824,GO:0005575,GO:0005783,GO:0005789,GO:0006629,GO:0006644,GO:0006650,GO:0006793,GO:0006796,GO:0006810,GO:0006928,GO:0006996,GO:0007010,GO:0007017,GO:0007018,GO:0008037,GO:0008038,GO:0008088,GO:0008150,GO:0008152,GO:0009653,GO:0009892,GO:0009966,GO:0009968,GO:0009987,GO:0010563,GO:0010605,GO:0010646,GO:0010648,GO:0010970,GO:0012505,GO:0016020,GO:…	1.47859	-3.9941	1.5264	-2.61668	0.00887902	0.0364002
TRINITY_DN177916_c0_g1	BRI3_CAVPO^BRI3_CAVPO^Q:43-125,H:52-124^43.373%ID^E:6.12e-14^RecName: Full=Brain protein I3;^Eukaryota; Metazoa; Chordata; Craniata; Vertebrata; Euteleostomi; Mammalia; Eutheria; Euarchontoglires; Glires; Rodentia; Hystricomorpha; Caviidae; Cavia	GO:0003674,GO:0005488,GO:0005515,GO:0005575,GO:0005765,GO:0005774,GO:0016020,GO:0016021,GO:0031090,GO:0031224,GO:0042802,GO:0044422,GO:0044424,GO:0044425,GO:0044437,GO:0044444,GO:0044446,GO:0044464,GO:0098588,GO:0098805,GO:0098852	486.604	1.82993	0.726828	2.51769	0.0118127	0.0448689			TRINITY_DN105793_c0_g1	DUT_ADEG1^DUT_ADEG1^Q:2-144,H:21-163^60.14%ID^E:1.19e-51^RecName: Full=Deoxyuridine 5'-triphosphate nucleotidohydrolase;^Viruses; Adenoviridae; Aviadenovirus; Fowl aviadenovirus A	GO:0000287,GO:0003674,GO:0003824,GO:0004170,GO:0005488,GO:0006139,GO:0006220,GO:0006221,GO:0006226,GO:0006244,GO:0006725,GO:0006753,GO:0006793,GO:0006796,GO:0006807,GO:0008150,GO:0008152,GO:0009056,GO:0009058,GO:0009117,GO:0009123,GO:0009124,GO:0009129,GO:0009130,GO:0009141,GO:0009143,GO:0009147,GO:0009149,GO:0009157,GO:0009162,GO:0009165,GO:0009166,GO:0009176,GO:0009177,GO:0009200,GO:0009204,GO:…	1.62797	-4.44215	1.44012	-3.08458	0.00203841	0.0120898
TRINITY_DN178046_c0_g1	CTL1_XENLA^CTL1_XENLA^Q:12-359,H:290-635^26.912%ID^E:1.84e-43^RecName: Full=Choline transporter-like protein 1;^Eukaryota; Metazoa; Chordata; Craniata; Vertebrata; Euteleostomi; Amphibia; Batrachia; Anura; Pipoidea; Pipidae; Xenopodinae; Xenopus; Xenopus	GO:0005575,GO:0016021,GO:0031224,GO:0044425	3.81482	3.73383	1.50772	2.47648	0.0132684	0.048885			TRINITY_DN105993_c0_g1	RS52_ARATH^RS52_ARATH^Q:34-597,H:20-207^55.319%ID^E:5.99e-72^RecName: Full=40S ribosomal protein S5-2;^Eukaryota; Viridiplantae; Streptophyta; Embryophyta; Tracheophyta; Spermatophyta; Magnoliopsida; eudicotyledons; Gunneridae; Pentapetalae; rosids; malvids; Brassicales; Brassicaceae; Camelineae; Arabidopsis	GO:0000028,GO:0003674,GO:0003676,GO:0003723,GO:0003729,GO:0003735,GO:0005198,GO:0005488,GO:0005575,GO:0005618,GO:0005773,GO:0005829,GO:0005840,GO:0005886,GO:0005911,GO:0006412,GO:0006518,GO:0006807,GO:0008150,GO:0008152,GO:0009058,GO:0009059,GO:0009506,GO:0009987,GO:0015935,GO:0016020,GO:0016043,GO:0019538,GO:0019843,GO:0022607,GO:0022618,GO:0022626,GO:0022627,GO:0030054,GO:0030312,GO:0030529,GO:…	4.23058	-5.12891	1.4469	-3.54477	0.000392962	0.00340903
TRINITY_DN178125_c0_g1	SET1_DROME^SET1_DROME^Q:91-257,H:28-194^43.529%ID^E:9.68e-39^RecName: Full=Histone-lysine N-methyltransferase SETD1 {ECO:0000250|UniProtKB:Q9UPS6};^Eukaryota; Metazoa; Ecdysozoa; Arthropoda; Hexapoda; Insecta; Pterygota; Neoptera; Holometabola; Diptera; Brachycera; Muscomorpha; Ephydroidea; Drosophilidae; Drosophila; Sophophora	GO:0000785,GO:0000791,GO:0003674,GO:0003676,GO:0003723,GO:0003824,GO:0005488,GO:0005575,GO:0005694,GO:0005700,GO:0006325,GO:0006464,GO:0006479,GO:0006807,GO:0008150,GO:0008152,GO:0008168,GO:0008170,GO:0008213,GO:0008276,GO:0008757,GO:0009987,GO:0016043,GO:0016278,GO:0016279,GO:0016569,GO:0016570,GO:0016571,GO:0016740,GO:0016741,GO:0018022,GO:0018023,GO:0018024,GO:0018027,GO:0018193,GO:0018205,GO:…	6.80377	2.34374	0.872341	2.68672	0.00721571	0.0313385			TRINITY_DN106049_c0_g1	RL30_TETTS^RL30_TETTS^Q:321-19,H:1-101^65.347%ID^E:7.43e-45^RecName: Full=60S ribosomal protein L30;^Eukaryota; Alveolata; Ciliophora; Intramacronucleata; Oligohymenophorea; Hymenostomatida; Tetrahymenina; Tetrahymenidae; Tetrahymena	GO:0003674,GO:0003676,GO:0003723,GO:0005488,GO:0005575,GO:0005840,GO:0030529,GO:0032991,GO:0043226,GO:0043228,GO:0043229,GO:0043232,GO:0044424,GO:0044444,GO:0044464,GO:0097159,GO:1901363,GO:1990904	4.28453	-5.91612	1.32844	-4.45343	8.45112e-06	0.000165774
TRINITY_DN178156_c0_g2	NR2E3_BOVIN^NR2E3_BOVIN^Q:552-733,H:219-409^47.15%ID^E:1.89e-41^RecName: Full=Photoreceptor-specific nuclear receptor;^Eukaryota; Metazoa; Chordata; Craniata; Vertebrata; Euteleostomi; Mammalia; Eutheria; Laurasiatheria; Artiodactyla; Ruminantia; Pecora; Bovidae; Bovinae; Bos	GO:0000122,GO:0000975,GO:0000976,GO:0000977,GO:0000978,GO:0000987,GO:0001012,GO:0001067,GO:0001071,GO:0001159,GO:0003674,GO:0003676,GO:0003677,GO:0003690,GO:0003700,GO:0003707,GO:0004871,GO:0004872,GO:0005488,GO:0005575,GO:0005634,GO:0005667,GO:0006355,GO:0006357,GO:0007468,GO:0008150,GO:0008270,GO:0008285,GO:0009889,GO:0009890,GO:0009891,GO:0009892,GO:0009893,GO:0009987,GO:0010468,GO:0010556,GO:…	18.6506	3.64506	0.895884	4.06868	4.72807e-05	0.000640833			TRINITY_DN106162_c0_g1	RSSA_PNECA^RSSA_PNECA^Q:671-66,H:11-211^48.515%ID^E:3.41e-64^RecName: Full=40S ribosomal protein S0 {ECO:0000255|HAMAP-Rule:MF_03015};^Eukaryota; Fungi; Dikarya; Ascomycota; Taphrinomycotina; Pneumocystidomycetes; Pneumocystidaceae; Pneumocystis	GO:0000028,GO:0003674,GO:0003735,GO:0005198,GO:0005575,GO:0006412,GO:0006518,GO:0006807,GO:0008150,GO:0008152,GO:0009058,GO:0009059,GO:0009987,GO:0015935,GO:0016043,GO:0019538,GO:0022607,GO:0022618,GO:0022627,GO:0030529,GO:0032991,GO:0034622,GO:0034641,GO:0034645,GO:0043043,GO:0043170,GO:0043603,GO:0043604,GO:0043933,GO:0044237,GO:0044238,GO:0044249,GO:0044260,GO:0044267,GO:0044271,GO:0044391,GO:…	3.50582	-5.04164	1.56434	-3.22286	0.00126919	0.00840166
TRINITY_DN178163_c0_g1	CPEB3_XENTR^CPEB3_XENTR^Q:86-342,H:373-626^46.693%ID^E:4.95e-79^RecName: Full=Cytoplasmic polyadenylation element-binding protein 3;^Eukaryota; Metazoa; Chordata; Craniata; Vertebrata; Euteleostomi; Amphibia; Batrachia; Anura; Pipoidea; Pipidae; Xenopodinae; Xenopus; Silurana	GO:0000122,GO:0000900,GO:0001101,GO:0001822,GO:0003008,GO:0003674,GO:0003676,GO:0003723,GO:0003729,GO:0003730,GO:0005488,GO:0005575,GO:0005634,GO:0005737,GO:0006355,GO:0006357,GO:0006417,GO:0006448,GO:0007610,GO:0007611,GO:0007613,GO:0007616,GO:0008135,GO:0008150,GO:0009719,GO:0009889,GO:0009890,GO:0009891,GO:0009892,GO:0009893,GO:0009894,GO:0009896,GO:0009987,GO:0010033,GO:0010243,GO:0010468,GO:…	14.8209	2.59201	0.819629	3.16242	0.00156465	0.00987516			TRINITY_DN106253_c0_g1	XRP2_XENLA^XRP2_XENLA^Q:3-143,H:42-181^40.426%ID^E:3.59e-32^RecName: Full=Protein XRP2;^Eukaryota; Metazoa; Chordata; Craniata; Vertebrata; Euteleostomi; Amphibia; Batrachia; Anura; Pipoidea; Pipidae; Xenopodinae; Xenopus; Xenopus	GO:0000166,GO:0000902,GO:0001882,GO:0001883,GO:0003674,GO:0005096,GO:0005488,GO:0005525,GO:0005575,GO:0005737,GO:0005886,GO:0008047,GO:0008150,GO:0009653,GO:0009987,GO:0016020,GO:0016043,GO:0017076,GO:0019001,GO:0030234,GO:0030695,GO:0032502,GO:0032549,GO:0032550,GO:0032553,GO:0032555,GO:0032561,GO:0032989,GO:0035639,GO:0036094,GO:0043167,GO:0043168,GO:0044424,GO:0044464,GO:0044699,GO:0044763,GO:…	1.68689	-3.93335	1.53566	-2.56135	0.0104267	0.0409756
TRINITY_DN178428_c0_g1	UDB16_RABIT^UDB16_RABIT^Q:236-457,H:251-471^35.874%ID^E:2e-43^RecName: Full=UDP-glucuronosyltransferase 2B16;^Eukaryota; Metazoa; Chordata; Craniata; Vertebrata; Euteleostomi; Mammalia; Eutheria; Euarchontoglires; Glires; Lagomorpha; Leporidae; Oryctolagus	GO:0003674,GO:0003824,GO:0005575,GO:0005789,GO:0008194,GO:0015020,GO:0016020,GO:0016021,GO:0016740,GO:0016757,GO:0016758,GO:0031224,GO:0044422,GO:0044424,GO:0044425,GO:0044432,GO:0044444,GO:0044446,GO:0044464	329.198	4.16584	0.980728	4.2477	2.15978e-05	0.000346752			TRINITY_DN106315_c0_g1	ALRB_DICDI^ALRB_DICDI^Q:877-56,H:17-299^32.069%ID^E:9.02e-38^RecName: Full=Aldose reductase B;^Eukaryota; Amoebozoa; Evosea; Eumycetozoa; Dictyostelia; Dictyosteliales; Dictyosteliaceae; Dictyostelium	GO:0003674,GO:0003824,GO:0004032,GO:0004033,GO:0005575,GO:0005829,GO:0008106,GO:0016491,GO:0016614,GO:0016616,GO:0044424,GO:0044444,GO:0044464	3.89699	-3.72561	1.31666	-2.82959	0.00466075	0.0227021
TRINITY_DN178462_c0_g1	SET1_DROME^SET1_DROME^Q:715-1030,H:1331-1641^58.025%ID^E:1.04e-107^RecName: Full=Histone-lysine N-methyltransferase SETD1 {ECO:0000250|UniProtKB:Q9UPS6};^Eukaryota; Metazoa; Ecdysozoa; Arthropoda; Hexapoda; Insecta; Pterygota; Neoptera; Holometabola; Diptera; Brachycera; Muscomorpha; Ephydroidea; Drosophilidae; Drosophila; Sophophora`SET1_DROME^SET1_DROME^Q:8-233,H:639-855^28.099%ID^E:1.24e-12^Re…	GO:0000785,GO:0000791,GO:0003674,GO:0003676,GO:0003723,GO:0003824,GO:0005488,GO:0005515,GO:0005575,GO:0005694,GO:0005700,GO:0006325,GO:0006464,GO:0006479,GO:0006807,GO:0008150,GO:0008152,GO:0008168,GO:0008170,GO:0008213,GO:0008276,GO:0008757,GO:0009987,GO:0016043,GO:0016278,GO:0016279,GO:0016569,GO:0016570,GO:0016571,GO:0016740,GO:0016741,GO:0018022,GO:0018023,GO:0018024,GO:0018027,GO:0018193,GO:…	47.0009	1.19907	0.480764	2.49408	0.0126282	0.0472125			TRINITY_DN106316_c0_g1	TRIP4_HUMAN^TRIP4_HUMAN^Q:22-171,H:168-340^33.143%ID^E:2.37e-19^RecName: Full=Activating signal cointegrator 1 {ECO:0000303|PubMed:10454579};^Eukaryota; Metazoa; Chordata; Craniata; Vertebrata; Euteleostomi; Mammalia; Eutheria; Euarchontoglires; Primates; Haplorrhini; Catarrhini; Hominidae; Homo	GO:0000988,GO:0000989,GO:0002020,GO:0003674,GO:0003712,GO:0003713,GO:0005102,GO:0005488,GO:0005515,GO:0005575,GO:0005634,GO:0005654,GO:0005737,GO:0005815,GO:0005829,GO:0006355,GO:0006810,GO:0007165,GO:0008150,GO:0008270,GO:0009755,GO:0009889,GO:0009891,GO:0009893,GO:0009987,GO:0010468,GO:0010556,GO:0010557,GO:0010604,GO:0010628,GO:0016604,GO:0016922,GO:0019219,GO:0019222,GO:0019899,GO:0019900,GO:…	5.04768	-5.5566	1.19024	-4.66846	3.03466e-06	7.4361e-05
TRINITY_DN178504_c0_g1	PLCX3_MOUSE^PLCX3_MOUSE^Q:156-435,H:15-313^22.185%ID^E:5.05e-13^RecName: Full=PI-PLC X domain-containing protein 3;^Eukaryota; Metazoa; Chordata; Craniata; Vertebrata; Euteleostomi; Mammalia; Eutheria; Euarchontoglires; Glires; Rodentia; Myomorpha; Muroidea; Muridae; Murinae; Mus; Mus	GO:0003674,GO:0003824,GO:0005575,GO:0005737,GO:0006629,GO:0007165,GO:0008081,GO:0008150,GO:0008152,GO:0009056,GO:0009987,GO:0016042,GO:0016787,GO:0016788,GO:0042578,GO:0044238,GO:0044424,GO:0044464,GO:0044699,GO:0044710,GO:0044712,GO:0045202,GO:0050789,GO:0050794,GO:0065007,GO:0071704,GO:0098978,GO:1901575	372.306	3.3905	1.20395	2.81615	0.00486029	0.023442			TRINITY_DN10659_c0_g1	PSB3_PICMA^PSB3_PICMA^Q:646-44,H:1-202^46.535%ID^E:1.34e-56^RecName: Full=Proteasome subunit beta type-3;^Eukaryota; Viridiplantae; Streptophyta; Embryophyta; Tracheophyta; Spermatophyta; Pinopsida; Pinidae; Pinales; Pinaceae; Picea	GO:0003674,GO:0003824,GO:0004175,GO:0004298,GO:0005575,GO:0005634,GO:0005737,GO:0006508,GO:0006511,GO:0006807,GO:0008150,GO:0008152,GO:0008233,GO:0009056,GO:0009057,GO:0009987,GO:0010498,GO:0016787,GO:0019538,GO:0019774,GO:0019941,GO:0030163,GO:0032991,GO:0043161,GO:0043170,GO:0043226,GO:0043227,GO:0043229,GO:0043231,GO:0043234,GO:0043632,GO:0044237,GO:0044238,GO:0044248,GO:0044260,GO:0044265,GO:…	13.9705	-3.73126	1.13061	-3.3002	0.000966143	0.00680367
TRINITY_DN178518_c0_g1	FEM1A_DROME^FEM1A_DROME^Q:80-2119,H:1-664^47.813%ID^E:0^RecName: Full=Protein fem-1 homolog CG6966;^Eukaryota; Metazoa; Ecdysozoa; Arthropoda; Hexapoda; Insecta; Pterygota; Neoptera; Holometabola; Diptera; Brachycera; Muscomorpha; Ephydroidea; Drosophilidae; Drosophila; Sophophora	GO:0003674,GO:0005488,GO:0005515,GO:0005575,GO:0005654,GO:0005829,GO:0006464,GO:0006807,GO:0008150,GO:0008152,GO:0009987,GO:0016567,GO:0019222,GO:0019538,GO:0031323,GO:0031396,GO:0031399,GO:0032268,GO:0032446,GO:0036211,GO:0043170,GO:0043412,GO:0044237,GO:0044238,GO:0044260,GO:0044267,GO:0044422,GO:0044424,GO:0044428,GO:0044444,GO:0044446,GO:0044464,GO:0050789,GO:0050790,GO:0050794,GO:0051171,GO:…	5361.66	2.57304	0.681993	3.77283	0.000161405	0.00169997			TRINITY_DN106772_c0_g1	FHIT_DICDI^FHIT_DICDI^Q:10-142,H:6-144^37.324%ID^E:4.06e-28^RecName: Full=Bis(5'-adenosyl)-triphosphatase;^Eukaryota; Amoebozoa; Evosea; Eumycetozoa; Dictyostelia; Dictyosteliales; Dictyosteliaceae; Dictyostelium	GO:0000166,GO:0003674,GO:0003824,GO:0004551,GO:0005488,GO:0005575,GO:0005737,GO:0016462,GO:0016787,GO:0016817,GO:0016818,GO:0036094,GO:0044424,GO:0044464,GO:0047710,GO:0097159,GO:1901265,GO:1901363	2.2593	-4.33837	1.3604	-3.18905	0.00142742	0.00919509
TRINITY_DN178603_c0_g1	SPB1_NEUCR^SPB1_NEUCR^Q:5-490,H:86-244^58.896%ID^E:1.35e-56^RecName: Full=AdoMet-dependent rRNA methyltransferase spb1 {ECO:0000255|HAMAP-Rule:MF_03163};^Eukaryota; Fungi; Dikarya; Ascomycota; Pezizomycotina; Sordariomycetes; Sordariomycetidae; Sordariales; Sordariaceae; Neurospora	GO:0000154,GO:0000451,GO:0000453,GO:0000460,GO:0000463,GO:0000466,GO:0000470,GO:0001510,GO:0003674,GO:0003824,GO:0005575,GO:0005634,GO:0005730,GO:0006139,GO:0006364,GO:0006396,GO:0006725,GO:0006807,GO:0008150,GO:0008152,GO:0008168,GO:0008171,GO:0008173,GO:0008649,GO:0008650,GO:0008757,GO:0009451,GO:0009987,GO:0016070,GO:0016072,GO:0016435,GO:0016436,GO:0016740,GO:0016741,GO:0030529,GO:0030684,GO:…	7.51322	4.28397	1.65795	2.58389	0.00976928	0.0390779			TRINITY_DN106987_c0_g1	RL35A_TETTS^RL35A_TETTS^Q:7-130,H:1-113^48%ID^E:1.47e-36^RecName: Full=60S ribosomal protein L35a;^Eukaryota; Alveolata; Ciliophora; Intramacronucleata; Oligohymenophorea; Hymenostomatida; Tetrahymenina; Tetrahymenidae; Tetrahymena	GO:0000049,GO:0003674,GO:0003676,GO:0003723,GO:0003735,GO:0005198,GO:0005488,GO:0005575,GO:0005622,GO:0005840,GO:0006412,GO:0006518,GO:0006807,GO:0008150,GO:0008152,GO:0009058,GO:0009059,GO:0009987,GO:0019538,GO:0030529,GO:0032991,GO:0034641,GO:0034645,GO:0043043,GO:0043170,GO:0043226,GO:0043228,GO:0043229,GO:0043232,GO:0043603,GO:0043604,GO:0044237,GO:0044238,GO:0044249,GO:0044260,GO:0044267,GO:…	22.5993	-7.11164	1.20264	-5.91335	3.35209e-09	3.33197e-07
TRINITY_DN178978_c0_g1	LUCB_OPLGR^LUCB_OPLGR^Q:67-435,H:27-358^27.568%ID^E:3.17e-34^RecName: Full=Oplophorus-luciferin 2-monooxygenase non-catalytic subunit;^Eukaryota; Metazoa; Ecdysozoa; Arthropoda; Crustacea; Multicrustacea; Malacostraca; Eumalacostraca; Eucarida; Decapoda; Pleocyemata; Caridea; Oplophoroidea; Oplophoridae; Oplophorus	GO:0005575,GO:0005576	25.5916	4.6702	1.14156	4.09105	4.2942e-05	0.00059511			TRINITY_DN107201_c0_g1	MDHC_XENTR^MDHC_XENTR^Q:8-532,H:24-196^40.571%ID^E:4.35e-41^RecName: Full=Malate dehydrogenase, cytoplasmic;^Eukaryota; Metazoa; Chordata; Craniata; Vertebrata; Euteleostomi; Amphibia; Batrachia; Anura; Pipoidea; Pipidae; Xenopodinae; Xenopus; Silurana	GO:0003674,GO:0003824,GO:0005575,GO:0005829,GO:0005975,GO:0006082,GO:0006099,GO:0006101,GO:0006107,GO:0006108,GO:0006139,GO:0006725,GO:0006732,GO:0006733,GO:0006734,GO:0006753,GO:0006793,GO:0006796,GO:0006807,GO:0008150,GO:0008152,GO:0009117,GO:0009987,GO:0016491,GO:0016614,GO:0016615,GO:0016616,GO:0019362,GO:0019637,GO:0019674,GO:0019752,GO:0030060,GO:0034641,GO:0043436,GO:0043648,GO:0044237,GO:…	1.82155	-3.5425	1.42925	-2.47858	0.0131908	0.0486924
TRINITY_DN179001_c0_g1	PTN7_MOUSE^PTN7_MOUSE^Q:688-1332,H:152-347^32.719%ID^E:8.22e-26^RecName: Full=Tyrosine-protein phosphatase non-receptor type 7;^Eukaryota; Metazoa; Chordata; Craniata; Vertebrata; Euteleostomi; Mammalia; Eutheria; Euarchontoglires; Glires; Rodentia; Myomorpha; Muroidea; Muridae; Murinae; Mus; Mus	GO:0003674,GO:0003824,GO:0004721,GO:0004725,GO:0005575,GO:0005737,GO:0005829,GO:0005856,GO:0006464,GO:0006470,GO:0006793,GO:0006796,GO:0006807,GO:0008150,GO:0008152,GO:0009898,GO:0009987,GO:0016311,GO:0016787,GO:0016788,GO:0016791,GO:0019538,GO:0036211,GO:0042578,GO:0043170,GO:0043226,GO:0043228,GO:0043229,GO:0043232,GO:0043412,GO:0044237,GO:0044238,GO:0044260,GO:0044267,GO:0044424,GO:0044425,GO:…	10.9485	2.28793	0.75023	3.04964	0.00229113	0.0132358			TRINITY_DN107256_c0_g1	UBIQ_ENCCU^UBIQ_ENCCU^Q:521-297,H:1-75^60%ID^E:1.41e-23^RecName: Full=Ubiquitin;^Eukaryota; Fungi; Fungi incertae sedis; Microsporidia; Unikaryonidae; Encephalitozoon	GO:0005575,GO:0005634,GO:0005737,GO:0043226,GO:0043227,GO:0043229,GO:0043231,GO:0044424,GO:0044464	1.87556	-4.06095	1.64449	-2.46943	0.0135328	0.0495628
TRINITY_DN179185_c0_g1	CCD47_DANRE^CCD47_DANRE^Q:45-524,H:26-466^38.54%ID^E:1.37e-99^RecName: Full=Coiled-coil domain-containing protein 47;^Eukaryota; Metazoa; Chordata; Craniata; Vertebrata; Euteleostomi; Actinopterygii; Neopterygii; Teleostei; Ostariophysi; Cypriniformes; Cyprinidae; Danio	GO:0003674,GO:0005488,GO:0005509,GO:0005575,GO:0005783,GO:0005789,GO:0016020,GO:0016021,GO:0030867,GO:0031090,GO:0031224,GO:0043167,GO:0043169,GO:0043226,GO:0043227,GO:0043229,GO:0043231,GO:0044422,GO:0044424,GO:0044425,GO:0044432,GO:0044444,GO:0044446,GO:0044464,GO:0046872,GO:0098588	883.995	0.742759	0.204983	3.62351	0.00029063	0.00269648			TRINITY_DN107261_c0_g1	BAR3_CHITE^BAR3_CHITE^Q:328-1248,H:232-515^26.409%ID^E:1.58e-06^RecName: Full=Balbiani ring protein 3;^Eukaryota; Metazoa; Ecdysozoa; Arthropoda; Hexapoda; Insecta; Pterygota; Neoptera; Holometabola; Diptera; Nematocera; Chironomoidea; Chironomidae; Chironominae; Chironomus	GO:0005575,GO:0005576	5.49852	-5.57722	1.15218	-4.8406	1.29449e-06	3.76284e-05
TRINITY_DN179589_c0_g1	PSB2B_ARATH^PSB2B_ARATH^Q:1-561,H:1-186^44.92%ID^E:9.1e-53^RecName: Full=Proteasome subunit beta type-2-B;^Eukaryota; Viridiplantae; Streptophyta; Embryophyta; Tracheophyta; Spermatophyta; Magnoliopsida; eudicotyledons; Gunneridae; Pentapetalae; rosids; malvids; Brassicales; Brassicaceae; Camelineae; Arabidopsis	GO:0003674,GO:0003824,GO:0004175,GO:0004298,GO:0005575,GO:0005634,GO:0005737,GO:0005839,GO:0006508,GO:0006511,GO:0006807,GO:0008150,GO:0008152,GO:0008233,GO:0009056,GO:0009057,GO:0009987,GO:0010498,GO:0010499,GO:0016787,GO:0019538,GO:0019774,GO:0019941,GO:0030163,GO:0032991,GO:0043161,GO:0043170,GO:0043226,GO:0043227,GO:0043229,GO:0043231,GO:0043234,GO:0043632,GO:0044237,GO:0044238,GO:0044248,GO:…	4.15266	4.39129	1.56206	2.81122	0.0049354	0.0237047			TRINITY_DN107269_c0_g1	MSRA_NITSB^MSRA_NITSB^Q:537-25,H:3-173^49.708%ID^E:5.09e-54^RecName: Full=Peptide methionine sulfoxide reductase MsrA {ECO:0000255|HAMAP-Rule:MF_01401};^Bacteria; Proteobacteria; Epsilonproteobacteria; Nitratiruptor; unclassified Nitratiruptor	GO:0003674,GO:0003824,GO:0006464,GO:0006807,GO:0008113,GO:0008150,GO:0008152,GO:0009987,GO:0016491,GO:0016667,GO:0016671,GO:0019538,GO:0036211,GO:0043170,GO:0043412,GO:0044237,GO:0044238,GO:0044260,GO:0044267,GO:0071704,GO:1901564	2.05091	-3.71123	1.38478	-2.68002	0.0073618	0.0317754
TRINITY_DN179649_c0_g1	SNU13_CANGA^SNU13_CANGA^Q:377-21,H:7-126^60%ID^E:2.04e-51^RecName: Full=13 kDa ribonucleoprotein-associated protein;^Eukaryota; Fungi; Dikarya; Ascomycota; Saccharomycotina; Saccharomycetes; Saccharomycetales; Saccharomycetaceae; Nakaseomyces; Nakaseomyces/Candida clade	GO:0000375,GO:0000377,GO:0000398,GO:0000462,GO:0000470,GO:0003674,GO:0003676,GO:0003723,GO:0005488,GO:0005575,GO:0005681,GO:0005730,GO:0005732,GO:0006139,GO:0006364,GO:0006396,GO:0006397,GO:0006725,GO:0006807,GO:0008150,GO:0008152,GO:0008380,GO:0009987,GO:0016070,GO:0016071,GO:0016072,GO:0017069,GO:0030490,GO:0030515,GO:0030529,GO:0030532,GO:0030621,GO:0030684,GO:0031428,GO:0032040,GO:0032991,GO:…	7.27401	3.80467	1.49562	2.54387	0.0109633	0.0424695			TRINITY_DN107272_c0_g1	MANA_DICDI^MANA_DICDI^Q:2927-591,H:42-829^36.6%ID^E:7.2e-130^RecName: Full=Lysosomal alpha-mannosidase;^Eukaryota; Amoebozoa; Evosea; Eumycetozoa; Dictyostelia; Dictyosteliales; Dictyosteliaceae; Dictyostelium	GO:0000323,GO:0003674,GO:0003824,GO:0004553,GO:0004559,GO:0005488,GO:0005575,GO:0005764,GO:0005773,GO:0005774,GO:0005975,GO:0005996,GO:0006013,GO:0006464,GO:0006517,GO:0006807,GO:0008150,GO:0008152,GO:0009100,GO:0009987,GO:0015923,GO:0016020,GO:0016787,GO:0016798,GO:0019318,GO:0019538,GO:0030139,GO:0030246,GO:0030587,GO:0031090,GO:0031410,GO:0031982,GO:0032009,GO:0032502,GO:0036211,GO:0043167,GO:…	19.7071	-3.7518	0.917967	-4.08708	4.36841e-05	0.000602802
TRINITY_DN179979_c0_g1	CATB_PIG^CATB_PIG^Q:3-306,H:8-334^35.777%ID^E:4.08e-56^RecName: Full=Cathepsin B;^Eukaryota; Metazoa; Chordata; Craniata; Vertebrata; Euteleostomi; Mammalia; Eutheria; Laurasiatheria; Artiodactyla; Suina; Suidae; Sus	GO:0000323,GO:0001948,GO:0003006,GO:0003674,GO:0003824,GO:0004175,GO:0004197,GO:0005488,GO:0005515,GO:0005518,GO:0005575,GO:0005615,GO:0005730,GO:0005764,GO:0005773,GO:0006508,GO:0006575,GO:0006590,GO:0006725,GO:0006807,GO:0008150,GO:0008152,GO:0008233,GO:0008234,GO:0009056,GO:0009719,GO:0009725,GO:0009888,GO:0009897,GO:0009987,GO:0010033,GO:0010817,GO:0016787,GO:0018958,GO:0019538,GO:0022414,GO:…	7.22372	4.19574	1.37082	3.06075	0.00220787	0.0128492			TRINITY_DN107300_c0_g1	ADCA_DICDI^ADCA_DICDI^Q:8-196,H:146-342^24.876%ID^E:2.83e-08^RecName: Full=Arrestin domain-containing protein A;^Eukaryota; Amoebozoa; Evosea; Eumycetozoa; Dictyostelia; Dictyosteliales; Dictyosteliaceae; Dictyostelium	GO:0003674,GO:0005488,GO:0005575,GO:0005768,GO:0006950,GO:0006970,GO:0006972,GO:0006979,GO:0008150,GO:0009266,GO:0009408,GO:0009628,GO:0016021,GO:0030139,GO:0031224,GO:0031410,GO:0031982,GO:0043167,GO:0043169,GO:0043226,GO:0043227,GO:0043229,GO:0044352,GO:0044354,GO:0044424,GO:0044425,GO:0044444,GO:0044464,GO:0045335,GO:0046872,GO:0050896,GO:0097708	4.70429	-4.5242	1.41667	-3.19354	0.00140538	0.00909465
TRINITY_DN179998_c0_g1	TRYP_ASTAS^TRYP_ASTAS^Q:37-270,H:1-235^37.603%ID^E:6.31e-44^RecName: Full=Trypsin-1;^Eukaryota; Metazoa; Ecdysozoa; Arthropoda; Crustacea; Multicrustacea; Malacostraca; Eumalacostraca; Eucarida; Decapoda; Pleocyemata; Astacidea; Astacoidea; Astacidae; Astacus	GO:0003674,GO:0003824,GO:0004175,GO:0004252,GO:0005488,GO:0005575,GO:0005615,GO:0006508,GO:0006807,GO:0007586,GO:0008150,GO:0008152,GO:0008233,GO:0008236,GO:0016787,GO:0017171,GO:0019538,GO:0032501,GO:0043167,GO:0043169,GO:0043170,GO:0044238,GO:0044421,GO:0044699,GO:0044707,GO:0046872,GO:0070011,GO:0071704,GO:1901564	224.626	4.16794	1.16211	3.58653	0.000335113	0.00300831			TRINITY_DN107314_c0_g1	ATG1_ASPCL^ATG1_ASPCL^Q:7-184,H:197-356^31.383%ID^E:8.78e-15^RecName: Full=Serine/threonine-protein kinase atg1 {ECO:0000250|UniProtKB:P53104};^Eukaryota; Fungi; Dikarya; Ascomycota; Pezizomycotina; Eurotiomycetes; Eurotiomycetidae; Eurotiales; Aspergillaceae; Aspergillus	GO:0000166,GO:0003674,GO:0003824,GO:0004672,GO:0004674,GO:0005488,GO:0005524,GO:0005575,GO:0006464,GO:0006468,GO:0006793,GO:0006796,GO:0006807,GO:0006810,GO:0006914,GO:0008104,GO:0008150,GO:0008152,GO:0009056,GO:0009987,GO:0015031,GO:0015833,GO:0016020,GO:0016301,GO:0016310,GO:0016740,GO:0016772,GO:0016773,GO:0017076,GO:0019538,GO:0030554,GO:0032553,GO:0032555,GO:0032559,GO:0033036,GO:0034045,GO:…	7.84533	-5.44704	1.31987	-4.12694	3.67621e-05	0.000526057
TRINITY_DN180430_c0_g1	MPU1_DROME^MPU1_DROME^Q:7-235,H:3-231^49.345%ID^E:5.51e-78^RecName: Full=Mannose-P-dolichol utilization defect 1 protein homolog;^Eukaryota; Metazoa; Ecdysozoa; Arthropoda; Hexapoda; Insecta; Pterygota; Neoptera; Holometabola; Diptera; Brachycera; Muscomorpha; Ephydroidea; Drosophilidae; Drosophila; Sophophora	GO:0005575,GO:0005975,GO:0006464,GO:0006486,GO:0006807,GO:0008150,GO:0008152,GO:0009058,GO:0009311,GO:0009312,GO:0009987,GO:0016021,GO:0016051,GO:0019538,GO:0031224,GO:0036211,GO:0043170,GO:0043412,GO:0043413,GO:0044237,GO:0044238,GO:0044260,GO:0044267,GO:0044425,GO:0044699,GO:0044710,GO:0044711,GO:0044723,GO:0044763,GO:0070085,GO:0071704,GO:1901564,GO:1901576	231.483	1.20848	0.417609	2.8938	0.00380612	0.0194827			TRINITY_DN107493_c0_g1	TBP_ACEPE^TBP_ACEPE^Q:604-77,H:16-190^42.458%ID^E:1.07e-35^RecName: Full=TATA-box-binding protein;^Eukaryota; Viridiplantae; Chlorophyta; Ulvophyceae; TCBD clade; Dasycladales; Polyphysaceae; Acetabularia	GO:0003674,GO:0003676,GO:0003677,GO:0005488,GO:0005575,GO:0005634,GO:0006139,GO:0006352,GO:0006725,GO:0006807,GO:0008150,GO:0008152,GO:0009058,GO:0009059,GO:0009987,GO:0016070,GO:0018130,GO:0019438,GO:0032774,GO:0034641,GO:0034654,GO:0043170,GO:0043226,GO:0043227,GO:0043229,GO:0043231,GO:0044237,GO:0044238,GO:0044249,GO:0044260,GO:0044271,GO:0044424,GO:0044464,GO:0046483,GO:0071704,GO:0090304,GO:…	1.8684	-4.18862	1.52445	-2.74762	0.00600295	0.027396
TRINITY_DN180519_c0_g1	MBD2_HUMAN^MBD2_HUMAN^Q:9-252,H:148-387^46.341%ID^E:1.41e-65^RecName: Full=Methyl-CpG-binding domain protein 2 {ECO:0000305};^Eukaryota; Metazoa; Chordata; Craniata; Vertebrata; Euteleostomi; Mammalia; Eutheria; Euarchontoglires; Primates; Haplorrhini; Catarrhini; Hominidae; Homo	GO:0000118,GO:0000122,GO:0000166,GO:0000183,GO:0000785,GO:0000790,GO:0000792,GO:0003674,GO:0003676,GO:0003677,GO:0003682,GO:0003690,GO:0003696,GO:0003723,GO:0003729,GO:0005488,GO:0005515,GO:0005575,GO:0005634,GO:0005654,GO:0005829,GO:0006139,GO:0006259,GO:0006325,GO:0006338,GO:0006342,GO:0006346,GO:0006355,GO:0006357,GO:0006725,GO:0006807,GO:0007507,GO:0007568,GO:0007610,GO:0008150,GO:0008152,GO:…	20.1276	1.58018	0.576854	2.73931	0.00615685	0.0278738			TRINITY_DN10766_c0_g1	ORB6_SCHPO^ORB6_SCHPO^Q:21-992,H:89-416^29.326%ID^E:3.34e-38^RecName: Full=Serine/threonine-protein kinase orb6;^Eukaryota; Fungi; Dikarya; Ascomycota; Taphrinomycotina; Schizosaccharomycetes; Schizosaccharomycetales; Schizosaccharomycetaceae; Schizosaccharomyces	GO:0000166,GO:0003674,GO:0003824,GO:0004672,GO:0004674,GO:0005488,GO:0005524,GO:0005575,GO:0005634,GO:0005737,GO:0005829,GO:0005938,GO:0006464,GO:0006468,GO:0006793,GO:0006796,GO:0006807,GO:0006950,GO:0006970,GO:0006996,GO:0007010,GO:0007163,GO:0007165,GO:0008150,GO:0008152,GO:0008360,GO:0009628,GO:0009651,GO:0009987,GO:0016043,GO:0016301,GO:0016310,GO:0016740,GO:0016772,GO:0016773,GO:0017076,GO:…	6.94218	-5.77228	1.20028	-4.80913	1.51592e-06	4.2845e-05
TRINITY_DN180579_c0_g1	SHPRH_MOUSE^SHPRH_MOUSE^Q:2-643,H:1019-1639^38.889%ID^E:4.87e-130^RecName: Full=E3 ubiquitin-protein ligase SHPRH;^Eukaryota; Metazoa; Chordata; Craniata; Vertebrata; Euteleostomi; Mammalia; Eutheria; Euarchontoglires; Glires; Rodentia; Myomorpha; Muroidea; Muridae; Murinae; Mus; Mus	GO:0000166,GO:0000209,GO:0000786,GO:0003674,GO:0003676,GO:0003677,GO:0003824,GO:0004386,GO:0004842,GO:0005488,GO:0005515,GO:0005524,GO:0005575,GO:0005634,GO:0006139,GO:0006259,GO:0006281,GO:0006325,GO:0006334,GO:0006464,GO:0006725,GO:0006807,GO:0006950,GO:0006974,GO:0008150,GO:0008152,GO:0009987,GO:0016043,GO:0016462,GO:0016567,GO:0016740,GO:0016787,GO:0016817,GO:0016818,GO:0017076,GO:0017111,GO:…	40.8603	1.28489	0.468209	2.74426	0.00606484	0.0275978			TRINITY_DN107804_c0_g1	ZNT4_RAT^ZNT4_RAT^Q:1-72,H:304-375^31.944%ID^E:7.08e-09^RecName: Full=Zinc transporter 4;^Eukaryota; Metazoa; Chordata; Craniata; Vertebrata; Euteleostomi; Mammalia; Eutheria; Euarchontoglires; Glires; Rodentia; Myomorpha; Muroidea; Muridae; Murinae; Rattus	GO:0000041,GO:0003674,GO:0005215,GO:0005385,GO:0005575,GO:0005737,GO:0005765,GO:0005768,GO:0005770,GO:0005774,GO:0005886,GO:0006810,GO:0006811,GO:0006812,GO:0006829,GO:0007584,GO:0007589,GO:0007595,GO:0008150,GO:0008324,GO:0009605,GO:0009636,GO:0009991,GO:0010008,GO:0010033,GO:0010035,GO:0010038,GO:0010043,GO:0015075,GO:0016020,GO:0016021,GO:0022857,GO:0022890,GO:0022891,GO:0022892,GO:0030001,GO:…	1.3975	-4.07489	1.56089	-2.61061	0.00903803	0.0368946
TRINITY_DN180644_c0_g1	PF07_PLAF7^PF07_PLAF7^Q:207-4,H:816-883^42.647%ID^E:4.96e-07^RecName: Full=Uncharacterized protein PFC0810c {ECO:0000312|EMBL:CAB11130.1};^Eukaryota; Alveolata; Apicomplexa; Aconoidasida; Haemosporida; Plasmodiidae; Plasmodium; Plasmodium (Laverania)	.	15.0513	3.49182	0.815363	4.28253	1.84778e-05	0.000307229			TRINITY_DN107822_c0_g1	TRIM3_HUMAN^TRIM3_HUMAN^Q:644-444,H:17-86^37.143%ID^E:5.41e-09^RecName: Full=Tripartite motif-containing protein 3;^Eukaryota; Metazoa; Chordata; Craniata; Vertebrata; Euteleostomi; Mammalia; Eutheria; Euarchontoglires; Primates; Haplorrhini; Catarrhini; Hominidae; Homo	GO:0000209,GO:0003674,GO:0003824,GO:0004842,GO:0005488,GO:0005515,GO:0005575,GO:0005737,GO:0005768,GO:0005769,GO:0005794,GO:0006464,GO:0006508,GO:0006511,GO:0006807,GO:0006810,GO:0007399,GO:0008022,GO:0008104,GO:0008150,GO:0008152,GO:0008270,GO:0009056,GO:0009057,GO:0009987,GO:0010498,GO:0015031,GO:0015833,GO:0016567,GO:0016740,GO:0019538,GO:0019787,GO:0019941,GO:0030163,GO:0030425,GO:0031410,GO:…	5.32513	-4.47544	1.3381	-3.34463	0.000823928	0.0060142
TRINITY_DN180652_c0_g2	HEXD_HUMAN^HEXD_HUMAN^Q:2-394,H:91-478^35.821%ID^E:3.27e-72^RecName: Full=Hexosaminidase D {ECO:0000305};^Eukaryota; Metazoa; Chordata; Craniata; Vertebrata; Euteleostomi; Mammalia; Eutheria; Euarchontoglires; Primates; Haplorrhini; Catarrhini; Hominidae; Homo	GO:0003674,GO:0003824,GO:0004553,GO:0004563,GO:0005575,GO:0005634,GO:0005737,GO:0005975,GO:0008150,GO:0008152,GO:0015929,GO:0016787,GO:0016798,GO:0031982,GO:0043226,GO:0043227,GO:0043229,GO:0043230,GO:0043231,GO:0044238,GO:0044421,GO:0044424,GO:0044464,GO:0071704,GO:0102148,GO:1903561	5.596	2.09648	0.825749	2.53889	0.0111206	0.0429191			TRINITY_DN107849_c0_g1	VEM1_CAEEL^VEM1_CAEEL^Q:387-10,H:14-146^34.586%ID^E:1.93e-13^RecName: Full=Protein vem-1 {ECO:0000305};^Eukaryota; Metazoa; Ecdysozoa; Nematoda; Chromadorea; Rhabditida; Rhabditina; Rhabditomorpha; Rhabditoidea; Rhabditidae; Peloderinae; Caenorhabditis	GO:0002376,GO:0005575,GO:0006950,GO:0006952,GO:0006955,GO:0007399,GO:0008150,GO:0012505,GO:0016020,GO:0016021,GO:0030424,GO:0031224,GO:0032502,GO:0042995,GO:0043005,GO:0044425,GO:0044464,GO:0045087,GO:0048731,GO:0048856,GO:0050896,GO:0097458,GO:0120025	2.55831	-3.48059	1.35328	-2.57196	0.0101124	0.0400717
TRINITY_DN180734_c0_g1	FLVC2_MOUSE^FLVC2_MOUSE^Q:65-501,H:90-528^53.075%ID^E:1.58e-167^RecName: Full=Feline leukemia virus subgroup C receptor-related protein 2;^Eukaryota; Metazoa; Chordata; Craniata; Vertebrata; Euteleostomi; Mammalia; Eutheria; Euarchontoglires; Glires; Rodentia; Myomorpha; Muroidea; Muridae; Murinae; Mus; Mus	GO:0003674,GO:0005215,GO:0005488,GO:0005575,GO:0005886,GO:0006810,GO:0008150,GO:0015232,GO:0015886,GO:0016020,GO:0016021,GO:0020037,GO:0031224,GO:0044425,GO:0044464,GO:0044699,GO:0044765,GO:0046906,GO:0051179,GO:0051181,GO:0051184,GO:0051234,GO:0055085,GO:0071702,GO:0071705,GO:0097037,GO:0097159,GO:1901363,GO:1901678,GO:1902578	177.952	2.19372	0.781149	2.80833	0.00497998	0.0238598			TRINITY_DN107928_c0_g1	NDUF6_MOUSE^NDUF6_MOUSE^Q:4-582,H:151-333^27.179%ID^E:3.29e-13^RecName: Full=NADH dehydrogenase (ubiquinone) complex I, assembly factor 6;^Eukaryota; Metazoa; Chordata; Craniata; Vertebrata; Euteleostomi; Mammalia; Eutheria; Euarchontoglires; Glires; Rodentia; Myomorpha; Muroidea; Muridae; Murinae; Mus; Mus	GO:0005575,GO:0005634,GO:0005737,GO:0005739,GO:0005743,GO:0006461,GO:0008150,GO:0009987,GO:0010257,GO:0016020,GO:0016043,GO:0019866,GO:0022607,GO:0031090,GO:0031966,GO:0032981,GO:0033108,GO:0034622,GO:0043226,GO:0043227,GO:0043229,GO:0043231,GO:0043623,GO:0043933,GO:0044085,GO:0044422,GO:0044424,GO:0044429,GO:0044444,GO:0044446,GO:0044464,GO:0065003,GO:0070271,GO:0071822,GO:0071840,GO:0097031	1.57148	-4.09946	1.56153	-2.62529	0.00865762	0.0357494
TRINITY_DN180950_c0_g1	FRK1_CAEEL^FRK1_CAEEL^Q:263-654,H:7-388^39.801%ID^E:9.09e-88^RecName: Full=Fer-related kinase 1 {ECO:0000303|PubMed:15958510};^Eukaryota; Metazoa; Ecdysozoa; Nematoda; Chromadorea; Rhabditida; Rhabditina; Rhabditomorpha; Rhabditoidea; Rhabditidae; Peloderinae; Caenorhabditis	GO:0000166,GO:0003674,GO:0003824,GO:0004672,GO:0004713,GO:0004715,GO:0005102,GO:0005488,GO:0005515,GO:0005524,GO:0005575,GO:0005634,GO:0005737,GO:0005886,GO:0005911,GO:0006464,GO:0006468,GO:0006793,GO:0006796,GO:0006807,GO:0006928,GO:0007155,GO:0007165,GO:0007166,GO:0007167,GO:0007169,GO:0008013,GO:0008150,GO:0008152,GO:0008284,GO:0009653,GO:0009966,GO:0009968,GO:0009987,GO:0010171,GO:0010172,GO:…	13.4141	2.21641	0.88105	2.51565	0.0118814	0.0450769			TRINITY_DN10798_c0_g1	CATR_ATRNU^CATR_ATRNU^Q:2-107,H:59-162^33.019%ID^E:2.99e-12^RecName: Full=Caltractin;^Eukaryota; Viridiplantae; Streptophyta; Embryophyta; Tracheophyta; Spermatophyta; Magnoliopsida; eudicotyledons; Gunneridae; Pentapetalae; Caryophyllales; Chenopodiaceae; Chenopodioideae; Atripliceae; Atriplex	GO:0003674,GO:0005488,GO:0005509,GO:0005575,GO:0005737,GO:0005856,GO:0007049,GO:0008150,GO:0009987,GO:0043167,GO:0043169,GO:0043226,GO:0043228,GO:0043229,GO:0043232,GO:0044424,GO:0044464,GO:0044699,GO:0044763,GO:0046872,GO:0051301	4.28841	-5.28871	1.45421	-3.63682	0.000276025	0.0025913
TRINITY_DN181056_c0_g1	CDC5_YEAST^CDC5_YEAST^Q:20-295,H:87-346^30.634%ID^E:1.73e-32^RecName: Full=Cell cycle serine/threonine-protein kinase CDC5/MSD2;^Eukaryota; Fungi; Dikarya; Ascomycota; Saccharomycotina; Saccharomycetes; Saccharomycetales; Saccharomycetaceae; Saccharomyces	GO:0000166,GO:0000212,GO:0000226,GO:0000278,GO:0000712,GO:0000922,GO:0003674,GO:0003676,GO:0003677,GO:0003690,GO:0003824,GO:0004672,GO:0004674,GO:0005488,GO:0005515,GO:0005524,GO:0005575,GO:0005634,GO:0005737,GO:0005815,GO:0005816,GO:0005935,GO:0006464,GO:0006468,GO:0006793,GO:0006796,GO:0006807,GO:0006996,GO:0007010,GO:0007017,GO:0007049,GO:0007051,GO:0008150,GO:0008152,GO:0009966,GO:0009967,GO:…	2.65995	3.80678	1.50079	2.53652	0.011196	0.0431333			TRINITY_DN108136_c0_g1	RL35_CAEEL^RL35_CAEEL^Q:24-380,H:6-123^41.176%ID^E:9.92e-16^RecName: Full=60S ribosomal protein L35;^Eukaryota; Metazoa; Ecdysozoa; Nematoda; Chromadorea; Rhabditida; Rhabditina; Rhabditomorpha; Rhabditoidea; Rhabditidae; Peloderinae; Caenorhabditis	GO:0000463,GO:0000470,GO:0003674,GO:0003676,GO:0003723,GO:0003729,GO:0003735,GO:0005198,GO:0005488,GO:0005575,GO:0006139,GO:0006364,GO:0006396,GO:0006412,GO:0006518,GO:0006725,GO:0006807,GO:0008150,GO:0008152,GO:0009058,GO:0009059,GO:0009987,GO:0015934,GO:0016070,GO:0016072,GO:0019538,GO:0022625,GO:0030529,GO:0032991,GO:0034470,GO:0034641,GO:0034645,GO:0034660,GO:0043043,GO:0043170,GO:0043603,GO:…	31.764	-5.66849	0.89984	-6.29944	2.98723e-10	5.13526e-08
[truncated: 12,146 more rows]

## Sheet: C9_DEGs10HY10NO
Table C9. Annotated DEGs significantly affected (Padj<0.05) by 10HY vs 10NO
UP											DOWN
gene_id	annotation	GO_term	baseMean	log2FC	lfcSE	stat	pvalue	padj			gene_id	annotation	GO_term	baseMean	log2FC	lfcSE	stat	pvalue	padj
[truncated: 448 more rows]

[truncated: 4 more sheets: C10_DEGs20HY20NO, C11_Frontload_up, C12_Frontload_down, C13_standardMO2]
