# Supplementary material for: Transcriptional frontloading contributes to cross‐tolerance between stressors
Source: Evol Appl. 2020 Oct 22;14(2):577–87. doi: 10.1111/eva.13142 (PMC7896706; doi:10.1111/eva.13142)
Supplement: Supplementary file 4 — Appendix S4 [file EVA-14-577-s004.xlsx]

## Sheet: Contents
	APPENDIX D GO ENRICHMENT
	CONTENTS
	>D1	GO enrichment 20NO vs 10NO upregulated DEGs
	>D2	GO enrichment 10HY vs 10NO upregulated DEGs
	>D3	GO enrichment 20HY vs 20NO upregulated DEGs
	>D4	GO enrichment 20NO vs 10NO downregulated DEGs
	>D5	GO enrichment 10HY vs 10NO upregulated DEGs
	>D6	GO enrichment 20HY vs 20NO upregulated DEGs
	>D7	GO enrichment PC1 genes top 100 loading
	>D8	GO enrichment PC2 genes top 100 loading
	>D9	GO enrichment PC3 genes top 100 loading
	>D10	GO enrichment frontloaded upregulated genes
	>D11	GO enrichment frontloaded downregulated genes

## Sheet: D1_GO20NO_10NOup
Table D1. GO enrichment for 20NO vs 10NO upregulated DEGs (Padj < 0.05 & log 2 fold change > 1).
GOSEQ RESULTS									GO SLIM
category	over_represented_pvalue	under_represented_pvalue	numDEInCat	numInCat	term	ontology	padj		ontology	No. GO terms mapped	Percent	GO slim
GO:0005576	6.02904e-33	1	257	3592	extracellular region	CC	1.39488e-28		BP	379	43.714	biological_process
GO:0004553	1.45265e-25	1	85	734	hydrolase activity, hydrolyzing O-glycosyl compounds	MF	1.68042e-21		BP	87	10.0346	anatomical structure development
GO:0016798	1.08567e-24	1	92	902	hydrolase activity, acting on glycosyl bonds	MF	8.37271e-21		BP	48	5.53633	cell differentiation
GO:0030246	1.44479e-19	1	81	726	carbohydrate binding	MF	8.35668e-16		BP	33	3.80623	transport
GO:1901136	2.20712e-16	1	60	545	carbohydrate derivative catabolic process	BP	7.34087e-13		BP	30	3.46021	catabolic process
GO:0001871	2.22104e-16	1	26	101	pattern binding	MF	7.34087e-13		BP	25	2.88351	lipid metabolic process
GO:0030247	2.22104e-16	1	26	101	polysaccharide binding	MF	7.34087e-13		BP	25	2.88351	signal transduction
GO:0016139	5.92001e-16	1	16	32	glycoside catabolic process	BP	1.71207e-12		BP	24	2.76817	immune system process
GO:0005764	1.04525e-15	1	104	1545	lysosome	CC	2.39742e-12		BP	21	2.42215	carbohydrate metabolic process
GO:0030248	1.04543e-15	1	15	28	cellulose binding	MF	2.39742e-12		BP	21	2.42215	locomotion
GO:0016137	1.18755e-15	1	19	52	glycoside metabolic process	BP	2.39742e-12		BP	14	1.61476	cellular protein modification proce...
GO:0005615	1.24347e-15	1	146	2058	extracellular space	CC	2.39742e-12		BP	14	1.61476	cellular nitrogen compound metaboli...
GO:0000323	1.39765e-15	1	105	1604	lytic vacuole	CC	2.48739e-12		BP	14	1.61476	small molecule metabolic process
GO:0051239	1.59636e-15	1	320	5570	regulation of multicellular organismal process	BP	2.63811e-12		BP	12	1.38408	cell motility
GO:0005975	2.80818e-14	1	141	2510	carbohydrate metabolic process	BP	4.33133e-11		BP	12	1.38408	transmembrane transport
GO:0008484	7.84393e-14	1	16	39	sulfuric ester hydrolase activity	MF	1.08421e-10		BP	11	1.26874	cellular component assembly
GO:0000272	7.96666e-14	1	39	293	polysaccharide catabolic process	BP	1.08421e-10		BP	10	1.1534	cytoskeleton organization
GO:0005537	4.31396e-13	1	20	74	mannose binding	MF	5.54488e-10		BP	9	1.03806	biosynthetic process
GO:0008810	5.24438e-13	1	12	19	cellulase activity	MF	6.386e-10		BP	9	1.03806	anatomical structure formation invo...
GO:0004872	7.63213e-13	1	111	1473	receptor activity	MF	8.40842e-10		BP	8	0.922722	response to stress
GO:0060089	7.63213e-13	1	111	1473	molecular transducer activity	MF	8.40842e-10		BP	7	0.807382	cell morphogenesis
GO:0004065	1.67011e-12	1	12	22	arylsulfatase activity	MF	1.75635e-09		BP	7	0.807382	cell proliferation
GO:0016477	1.76472e-12	1	112	1438	cell migration	BP	1.77515e-09		BP	5	0.576701	embryo development
GO:0030245	1.96203e-12	1	17	68	cellulose catabolic process	BP	1.81574e-09		BP	4	0.461361	circulatory system process
GO:0051275	1.96203e-12	1	17	68	beta-glucan catabolic process	BP	1.81574e-09		BP	4	0.461361	cell adhesion
GO:0044421	3.32813e-12	1	233	4332	extracellular region part	CC	2.96152e-09		BP	4	0.461361	protein transport
GO:0006026	3.70613e-12	1	27	154	aminoglycan catabolic process	BP	3.17574e-09		BP	4	0.461361	neurological system process
GO:0006004	4.54512e-12	1	12	32	fucose metabolic process	BP	3.75557e-09		BP	3	0.346021	reproduction
GO:0004560	8.05684e-12	1	11	26	alpha-L-fucosidase activity	MF	6.21343e-09		BP	3	0.346021	sulfur compound metabolic process
GO:0015928	8.05684e-12	1	11	26	fucosidase activity	MF	6.21343e-09		BP	3	0.346021	developmental maturation
GO:0009966	9.39866e-12	1	280	5267	regulation of signal transduction	BP	7.01443e-09		BP	3	0.346021	cell junction organization
GO:0030243	1.39318e-11	1	17	84	cellulose metabolic process	BP	1.00727e-08		BP	3	0.346021	macromolecular complex assembly
GO:0010646	2.24497e-11	1	312	6082	regulation of cell communication	BP	1.57393e-08		BP	2	0.230681	vesicle-mediated transport
GO:0023051	2.3519e-11	1	313	6116	regulation of signaling	BP	1.6004e-08		BP	2	0.230681	transposition
GO:2000026	2.80367e-11	1	228	3981	regulation of multicellular organismal development	BP	1.85331e-08		BP	2	0.230681	growth
GO:0051273	3.9752e-11	1	17	88	beta-glucan metabolic process	BP	2.55473e-08		BP	2	0.230681	symbiosis, encompassing mutualism t...
GO:0006022	8.76964e-11	1	54	545	aminoglycan metabolic process	BP	5.48363e-08		BP	1	0.11534	DNA metabolic process
GO:0044247	2.90413e-10	1	25	169	cellular polysaccharide catabolic process	BP	1.76815e-07		BP	1	0.11534	cell-cell signaling
GO:0048583	3.076e-10	1	351	7307	regulation of response to stimulus	BP	1.82478e-07		BP	1	0.11534	homeostatic process
GO:0051240	3.65406e-10	1	170	2716	positive regulation of multicellular organismal process	BP	2.11351e-07		MF	68	68	molecular_function
GO:0005102	3.87131e-10	1	124	1680	receptor binding	MF	2.18455e-07		MF	10	10	transmembrane transporter activity
GO:0004348	4.76752e-10	1	10	19	glucosylceramidase activity	MF	2.62622e-07		MF	9	9	hydrolase activity, acting on glyco...
GO:0005886	4.88258e-10	1	386	9318	plasma membrane	CC	2.62706e-07		MF	3	3	phosphatase activity
GO:0003008	5.36126e-10	1	154	2543	system process	BP	2.81905e-07		MF	2	2	structural molecule activity
GO:0032880	6.10317e-10	1	135	2198	regulation of protein localization	BP	3.13784e-07		MF	2	2	kinase activity
GO:0004871	7.85348e-10	1	105	1593	signal transducer activity	MF	3.94996e-07		MF	2	2	ion binding
GO:0003943	8.53223e-10	1	8	14	N-acetylgalactosamine-4-sulfatase activity	MF	4.11254e-07		MF	1	1	cytoskeletal protein binding
GO:0061580	8.53223e-10	1	8	14	colon epithelial cell migration	BP	4.11254e-07		MF	1	1	transferase activity, transferring ...
GO:0044275	1.13007e-09	1	28	239	cellular carbohydrate catabolic process	BP	5.27053e-07		MF	1	1	ATPase activity
GO:0009251	1.13903e-09	1	23	146	glucan catabolic process	BP	5.27053e-07		MF	1	1	enzyme binding
GO:0048870	1.52636e-09	1	120	2016	cell motility	BP	6.92427e-07		CC	51	31.0976	cellular_component
GO:0005976	1.75843e-09	1	45	559	polysaccharide metabolic process	BP	7.82367e-07		CC	27	16.4634	organelle
GO:0032879	2.32624e-09	1	269	5508	regulation of localization	BP	1.01547e-06		CC	25	15.2439	intracellular
GO:0016052	3.15182e-09	1	59	948	carbohydrate catabolic process	BP	1.35038e-06		CC	17	10.3659	cytoplasm
GO:0044459	3.31574e-09	1	243	4743	plasma membrane part	CC	1.39478e-06		CC	9	5.4878	vacuole
GO:0038023	4.50065e-09	1	89	1248	signaling receptor activity	MF	1.85941e-06		CC	8	4.87805	cytoskeleton
GO:0050793	4.62005e-09	1	271	5407	regulation of developmental process	BP	1.87525e-06		CC	8	4.87805	plasma membrane
GO:0005773	4.73108e-09	1	116	2710	vacuole	CC	1.88721e-06		CC	6	3.65854	extracellular region
GO:1901135	6.81132e-09	1	152	3230	carbohydrate derivative metabolic process	BP	2.67096e-06		CC	6	3.65854	macromolecular complex
GO:0045595	7.10741e-09	1	188	3318	regulation of cell differentiation	BP	2.74062e-06		CC	4	2.43902	lysosome
GO:0031032	8.81921e-09	1	44	356	actomyosin structure organization	BP	3.34494e-06		CC	1	0.609756	extracellular space
GO:0051960	1.5429e-08	1	134	2119	regulation of nervous system development	BP	5.73114e-06		CC	1	0.609756	chromosome
GO:0030239	1.581e-08	1	20	94	myofibril assembly	BP	5.73114e-06		CC	1	0.609756	cytoplasmic vesicle
GO:0008045	1.58538e-08	1	33	309	motor neuron axon guidance	BP	5.73114e-06
GO:0001667	1.70554e-08	1	46	472	ameboidal-type cell migration	BP	6.07066e-06
GO:0060284	1.86565e-08	1	141	2275	regulation of cell development	BP	6.53995e-06
GO:0007586	2.55298e-08	1	20	140	digestion	BP	8.8158e-06
GO:0038187	3.28347e-08	1	11	29	pattern recognition receptor activity	MF	1.09464e-05
GO:0050767	3.28453e-08	1	121	1903	regulation of neurogenesis	BP	1.09464e-05
GO:0061582	3.31194e-08	1	8	16	intestinal epithelial cell migration	BP	1.09464e-05
GO:0010647	3.41367e-08	1	158	2769	positive regulation of cell communication	BP	1.11238e-05
GO:0023056	3.59036e-08	1	157	2753	positive regulation of signaling	BP	1.1537e-05
GO:0043202	3.90243e-08	1	22	141	lysosomal lumen	CC	1.2368e-05
GO:1902533	4.73748e-08	1	93	1395	positive regulation of intracellular signal transduction	BP	1.48117e-05
GO:0031226	5.00781e-08	1	120	1958	intrinsic component of plasma membrane	CC	1.54481e-05
GO:1901658	7.25514e-08	1	19	145	glycosyl compound catabolic process	BP	2.20862e-05
GO:0042806	7.44818e-08	1	8	19	fucose binding	MF	2.23794e-05
GO:1902531	7.83647e-08	1	162	2878	regulation of intracellular signal transduction	BP	2.32442e-05
GO:0048029	8.01251e-08	1	27	230	monosaccharide binding	MF	2.34655e-05
GO:0007411	8.77424e-08	1	63	791	axon guidance	BP	2.53751e-05
GO:0001817	9.3776e-08	1	58	713	regulation of cytokine production	BP	2.67852e-05
GO:0005887	1.01731e-07	1	114	1849	integral component of plasma membrane	CC	2.8703e-05
GO:0009968	1.03433e-07	1	136	2490	negative regulation of signal transduction	BP	2.88317e-05
GO:0043627	1.19158e-07	1	15	91	response to estrogen	BP	3.28196e-05
GO:0051241	1.24891e-07	1	116	1884	negative regulation of multicellular organismal process	BP	3.39939e-05
GO:0030154	1.49784e-07	1	187	3851	cell differentiation	BP	4.02954e-05
GO:0098609	1.71954e-07	1	54	686	cell-cell adhesion	BP	4.57279e-05
GO:0048584	1.99728e-07	1	184	3591	positive regulation of response to stimulus	BP	5.25103e-05
GO:0006936	2.072e-07	1	33	310	muscle contraction	BP	5.38628e-05
GO:0051962	2.43199e-07	1	84	1201	positive regulation of nervous system development	BP	6.19147e-05
GO:0022610	2.4515e-07	1	98	1449	biological adhesion	BP	6.19147e-05
GO:0010631	2.48974e-07	1	35	350	epithelial cell migration	BP	6.19147e-05
GO:0045597	2.50906e-07	1	111	1762	positive regulation of cell differentiation	BP	6.19147e-05
GO:0004568	2.51555e-07	1	13	55	chitinase activity	MF	6.19147e-05
GO:0048869	2.58252e-07	1	308	6960	cellular developmental process	BP	6.28938e-05
GO:1904062	2.66168e-07	1	37	389	regulation of cation transmembrane transport	BP	6.41464e-05
GO:0031234	2.85923e-07	1	21	125	extrinsic component of cytoplasmic side of plasma membrane	CC	6.66407e-05
GO:0006680	2.89619e-07	1	7	13	glucosylceramide catabolic process	BP	6.66407e-05
GO:0050295	2.89619e-07	1	7	13	steryl-beta-glucosidase activity	MF	6.66407e-05
GO:0006073	2.91539e-07	1	28	317	cellular glucan metabolic process	BP	6.66407e-05
GO:0044042	2.91539e-07	1	28	317	glucan metabolic process	BP	6.66407e-05
GO:0051049	2.96006e-07	1	175	3527	regulation of transport	BP	6.66407e-05
GO:0097485	2.9668e-07	1	63	819	neuron projection guidance	BP	6.66407e-05
GO:0051094	3.0471e-07	1	143	2429	positive regulation of developmental process	BP	6.77862e-05
GO:0006032	3.33663e-07	1	14	67	chitin catabolic process	BP	7.21131e-05
GO:0007155	3.36075e-07	1	96	1424	cell adhesion	BP	7.21131e-05
GO:0010648	3.37646e-07	1	143	2697	negative regulation of cell communication	BP	7.21131e-05
GO:0023057	3.37646e-07	1	143	2697	negative regulation of signaling	BP	7.21131e-05
GO:0050769	3.39745e-07	1	76	1094	positive regulation of neurogenesis	BP	7.21131e-05
GO:0005775	3.4348e-07	1	26	221	vacuolar lumen	CC	7.22432e-05
GO:0008146	3.70768e-07	1	23	162	sulfotransferase activity	MF	7.72802e-05
GO:0045214	3.82907e-07	1	27	194	sarcomere organization	BP	7.90976e-05
GO:0061061	4.33629e-07	1	35	297	muscle structure development	BP	8.8672e-05
GO:0045664	4.36921e-07	1	101	1646	regulation of neuron differentiation	BP	8.8672e-05
GO:0005996	4.66163e-07	1	47	663	monosaccharide metabolic process	BP	9.37838e-05
GO:0004888	4.94495e-07	1	66	966	transmembrane signaling receptor activity	MF	9.7997e-05
GO:0006030	4.95576e-07	1	28	248	chitin metabolic process	BP	9.7997e-05
GO:0010959	5.77248e-07	1	39	440	regulation of metal ion transport	BP	0.00011318
GO:0050708	6.11043e-07	1	51	623	regulation of protein secretion	BP	0.000118799
GO:0018990	6.85403e-07	1	6	14	ecdysis, chitin-based cuticle	BP	0.000132146
GO:0003012	8.8123e-07	1	34	355	muscle system process	BP	0.000168497
GO:0016460	9.38948e-07	1	16	88	myosin II complex	CC	0.000178062
GO:0048646	9.68287e-07	1	121	2143	anatomical structure formation involved in morphogenesis	BP	0.000182132
GO:0040011	9.88412e-07	1	143	2869	locomotion	BP	0.00018262
GO:0005859	9.89214e-07	1	15	75	muscle myosin complex	CC	0.00018262
GO:0051597	9.94559e-07	1	10	35	response to methylmercury	BP	0.00018262
GO:0043123	1.02847e-06	1	20	143	positive regulation of I-kappaB kinase/NF-kappaB signaling	BP	0.00018736
GO:0046512	1.05578e-06	1	9	32	sphingosine biosynthetic process	BP	0.000190473
GO:0009967	1.06203e-06	1	136	2428	positive regulation of signal transduction	BP	0.000190473
GO:1901072	1.15287e-06	1	14	74	glucosamine-containing compound catabolic process	BP	0.000205175
GO:0045666	1.21052e-06	1	65	937	positive regulation of neuron differentiation	BP	0.000213791
GO:0046520	1.23694e-06	1	9	33	sphingoid biosynthetic process	BP	0.000216802
GO:0030207	1.25711e-06	1	6	11	chondroitin sulfate catabolic process	BP	0.000218681
GO:0048468	1.67471e-06	0.999999	117	2028	cell development	BP	0.000288119
GO:0044264	1.68119e-06	0.999999	31	403	cellular polysaccharide metabolic process	BP	0.000288119
GO:0044425	1.6978e-06	0.999999	599	16161	membrane part	CC	0.000288825
GO:0097164	1.71625e-06	0.999999	41	487	ammonium ion metabolic process	BP	0.000289833
GO:0009887	1.78984e-06	0.999999	88	1265	organ morphogenesis	BP	0.000300071
GO:0046348	1.81071e-06	1	15	90	amino sugar catabolic process	BP	0.000301385
GO:0005539	1.85717e-06	0.999999	32	288	glycosaminoglycan binding	MF	0.00030691
GO:0034312	1.90834e-06	1	9	34	diol biosynthetic process	BP	0.00031313
GO:0002376	2.03556e-06	0.999999	131	2424	immune system process	BP	0.000331653
GO:0010720	2.14136e-06	0.999999	88	1341	positive regulation of cell development	BP	0.000346452
GO:1901071	2.17354e-06	0.999999	34	347	glucosamine-containing compound metabolic process	BP	0.000349216
GO:0046514	2.23443e-06	1	12	63	ceramide catabolic process	BP	0.000355906
GO:0044723	2.24595e-06	0.999999	83	1670	single-organism carbohydrate metabolic process	BP	0.000355906
GO:0001618	2.31098e-06	1	13	64	virus receptor activity	MF	0.00036372
GO:0099600	2.33846e-06	0.999999	68	1047	transmembrane receptor activity	MF	0.000365559
GO:0030036	2.45164e-06	0.999999	77	1180	actin cytoskeleton organization	BP	0.000378747
GO:0097065	2.45557e-06	1	7	16	anterior head development	BP	0.000378747
GO:0006027	2.56271e-06	1	13	87	glycosaminoglycan catabolic process	BP	0.000392654
GO:0044057	2.62264e-06	0.999999	58	767	regulation of system process	BP	0.000399193
GO:0008284	2.70819e-06	0.999999	71	1102	positive regulation of cell proliferation	BP	0.000409521
GO:0048585	2.74032e-06	0.999998	159	3118	negative regulation of response to stimulus	BP	0.000411689
GO:0002791	2.84999e-06	0.999999	52	687	regulation of peptide secretion	BP	0.000425403
GO:0018108	3.06606e-06	0.999999	23	198	peptidyl-tyrosine phosphorylation	BP	0.00045472
GO:0007298	3.29025e-06	0.999999	19	117	border follicle cell migration	BP	0.000484861
GO:0042127	3.35785e-06	0.999998	130	2355	regulation of cell proliferation	BP	0.000491327
GO:0006670	3.3766e-06	1	9	35	sphingosine metabolic process	BP	0.000491327
GO:0019897	3.53414e-06	0.999999	25	235	extrinsic component of plasma membrane	CC	0.000511037
GO:0008363	3.67789e-06	1	6	12	larval chitin-based cuticle development	BP	0.00052852
GO:0006040	3.85715e-06	0.999998	37	426	amino sugar metabolic process	BP	0.000550858
GO:0008061	3.92047e-06	0.999999	26	226	chitin binding	MF	0.000556466
GO:0007297	3.96529e-06	0.999999	21	144	ovarian follicle cell migration	BP	0.000559396
GO:1903522	4.04729e-06	0.999999	29	270	regulation of blood circulation	BP	0.000567503
GO:0043394	4.91024e-06	0.999999	17	121	proteoglycan binding	MF	0.000684357
GO:0007525	4.96881e-06	0.999999	19	113	somatic muscle development	BP	0.000684826
GO:0006665	4.9728e-06	0.999998	36	465	sphingolipid metabolic process	BP	0.000684826
GO:0009886	5.10324e-06	0.999998	42	435	post-embryonic morphogenesis	BP	0.000698631
GO:0006643	5.34549e-06	0.999998	44	596	membrane lipid metabolic process	BP	0.000727489
GO:0060070	5.67207e-06	0.999999	17	97	canonical Wnt signaling pathway	BP	0.000767421
GO:1901615	5.828e-06	0.999997	75	1391	organic hydroxy compound metabolic process	BP	0.000783934
GO:0060361	5.89177e-06	1	6	14	flight	BP	0.000787931
GO:0042802	6.01156e-06	0.999996	187	3724	identical protein binding	MF	0.00079933
GO:0030148	6.33927e-06	0.999998	23	219	sphingolipid biosynthetic process	BP	0.000836023
GO:0046943	6.35979e-06	0.999997	37	424	carboxylic acid transmembrane transporter activity	MF	0.000836023
GO:0021754	6.63753e-06	0.999999	9	54	facial nucleus development	BP	0.000867604
GO:0016782	6.70668e-06	0.999998	27	304	transferase activity, transferring sulfur-containing groups	MF	0.000871718
GO:0006955	7.33734e-06	0.999996	65	1051	immune response	BP	0.000948361
GO:0008016	7.86091e-06	0.999997	27	245	regulation of heart contraction	BP	0.00101039
GO:0055008	8.24743e-06	0.999998	14	77	cardiac muscle tissue morphogenesis	BP	0.00105421
GO:0005765	8.5001e-06	0.999996	55	758	lysosomal membrane	CC	0.00108054
GO:0030029	8.74824e-06	0.999995	80	1289	actin filament-based process	BP	0.00110526
GO:0019898	8.79006e-06	0.999996	42	562	extrinsic component of membrane	CC	0.00110526
GO:0043395	1.0264e-05	0.999999	10	38	heparan sulfate proteoglycan binding	MF	0.00128361
GO:0031224	1.07993e-05	0.999992	447	11373	intrinsic component of membrane	CC	0.0013433
GO:0045321	1.09563e-05	0.999995	55	798	leukocyte activation	BP	0.00135554
GO:0044449	1.13384e-05	0.999995	50	641	contractile fiber part	CC	0.00138211
GO:0035335	1.1343e-05	0.999998	15	104	peptidyl-tyrosine dephosphorylation	BP	0.00138211
GO:0001818	1.13503e-05	0.999996	28	314	negative regulation of cytokine production	BP	0.00138211
GO:0015171	1.17668e-05	0.999996	27	269	amino acid transmembrane transporter activity	MF	0.00142533
GO:0043408	1.28075e-05	0.999993	64	984	regulation of MAPK cascade	BP	0.00154029
GO:0018212	1.2849e-05	0.999996	23	212	peptidyl-tyrosine modification	BP	0.00154029
GO:0034163	1.31113e-05	0.999999	7	19	regulation of toll-like receptor 9 signaling pathway	BP	0.00154767
GO:0005515	1.36492e-05	0.999989	708	19243	protein binding	MF	0.00159665
GO:0005342	1.36643e-05	0.999994	37	442	organic acid transmembrane transporter activity	MF	0.00159665
GO:0007040	1.38235e-05	0.999996	19	182	lysosome organization	BP	0.00159911
GO:0080171	1.38235e-05	0.999996	19	182	lytic vacuole organization	BP	0.00159911
GO:0060415	1.42409e-05	0.999997	15	89	muscle tissue morphogenesis	BP	0.00163919
GO:0006672	1.43526e-05	0.999995	24	236	ceramide metabolic process	BP	0.00164387
GO:0038024	1.4471e-05	0.999996	20	161	cargo receptor activity	MF	0.00164411
GO:0006066	1.44968e-05	0.999993	52	884	alcohol metabolic process	BP	0.00164411
GO:0043520	1.52031e-05	0.999999	6	24	regulation of myosin II filament assembly	BP	0.0017158
GO:0019220	1.55861e-05	0.99999	147	3065	regulation of phosphate metabolic process	BP	0.00174103
GO:0022603	1.56381e-05	0.99999	115	2100	regulation of anatomical structure morphogenesis	BP	0.00174103
GO:0042803	1.56524e-05	0.999991	86	1488	protein homodimerization activity	MF	0.00174103
GO:0044767	1.59664e-05	0.999988	511	12841	single-organism developmental process	BP	0.00176555
GO:0042325	1.60254e-05	0.99999	131	2643	regulation of phosphorylation	BP	0.00176555
GO:0034762	1.67707e-05	0.999992	44	632	regulation of transmembrane transport	BP	0.0018389
GO:0001948	1.69375e-05	0.999996	17	127	glycoprotein binding	MF	0.00184843
GO:0034311	1.76107e-05	0.999998	9	44	diol metabolic process	BP	0.0018973
GO:0065008	1.76536e-05	0.999987	368	9324	regulation of biological quality	BP	0.0018973
GO:0098900	1.76809e-05	0.999997	12	59	regulation of action potential	BP	0.0018973
GO:0005001	1.77954e-05	0.999997	12	68	transmembrane receptor protein tyrosine phosphatase activity	MF	0.0018973
GO:0019198	1.77954e-05	0.999997	12	68	transmembrane receptor protein phosphatase activity	MF	0.0018973
GO:0051174	1.81574e-05	0.999988	147	3068	regulation of phosphorus metabolic process	BP	0.00192702
GO:0010721	1.83472e-05	0.999991	53	735	negative regulation of cell development	BP	0.00193827
GO:0022028	1.88477e-05	0.999999	6	38	tangential migration from the subventricular zone to the olfactory bulb	BP	0.00197739
GO:0001775	1.88884e-05	0.99999	60	915	cell activation	BP	0.00197739
GO:0045760	1.90249e-05	0.999998	8	25	positive regulation of action potential	BP	0.00198271
GO:0034765	1.95117e-05	0.999991	43	613	regulation of ion transmembrane transport	BP	0.00202432
GO:0002366	1.9725e-05	0.999991	39	509	leukocyte activation involved in immune response	BP	0.00203731
GO:0098903	1.98159e-05	0.999999	6	11	regulation of membrane repolarization during action potential	BP	0.00203761
GO:0030241	2.00084e-05	0.999996	13	68	skeletal muscle myosin thick filament assembly	BP	0.00203927
GO:0008307	2.06503e-05	0.999995	16	111	structural constituent of muscle	MF	0.00209252
GO:0070887	2.07118e-05	0.999986	166	3567	cellular response to chemical stimulus	BP	0.00209252
GO:0006865	2.1413e-05	0.999992	29	301	amino acid transport	BP	0.00215396
GO:0007610	2.15088e-05	0.999987	103	1777	behavior	BP	0.00215424
GO:0006678	2.16636e-05	0.999998	8	30	glucosylceramide metabolic process	BP	0.00216039
GO:0002252	2.20217e-05	0.999989	59	947	immune effector process	BP	0.00218667
GO:0048149	2.27984e-05	0.999995	15	93	behavioral response to ethanol	BP	0.00225412
GO:0071310	2.32239e-05	0.999985	134	2665	cellular response to organic substance	BP	0.00228642
GO:0006677	2.47571e-05	0.999996	11	55	glycosylceramide metabolic process	BP	0.00242704
GO:0046466	2.7245e-05	0.999992	18	179	membrane lipid catabolic process	BP	0.00264849
GO:0046477	2.73883e-05	0.999997	8	30	glycosylceramide catabolic process	BP	0.00265128
GO:0050707	2.75831e-05	0.999992	19	149	regulation of cytokine secretion	BP	0.00265328
GO:0030259	2.76384e-05	0.999998	7	21	lipid glycosylation	BP	0.00265328
GO:0016021	2.82442e-05	0.999978	435	11139	integral component of membrane	CC	0.0026931
GO:0098552	2.82859e-05	0.999987	38	587	side of membrane	CC	0.0026931
GO:0007527	2.87548e-05	0.999996	9	36	adult somatic muscle development	BP	0.00271928
GO:0098852	2.8796e-05	0.999985	55	840	lytic vacuole membrane	CC	0.00271928
GO:0009653	2.96644e-05	0.999979	210	4418	anatomical structure morphogenesis	BP	0.0027899
GO:0015849	2.99233e-05	0.999986	47	653	organic acid transport	BP	0.00279156
GO:0046942	2.99233e-05	0.999986	47	653	carboxylic acid transport	BP	0.00279156
GO:0032412	3.11982e-05	0.999988	27	287	regulation of ion transmembrane transporter activity	BP	0.0028988
GO:0009986	3.16708e-05	0.999983	59	887	cell surface	CC	0.00293094
GO:0051961	3.29088e-05	0.999983	54	795	negative regulation of nervous system development	BP	0.00303338
GO:0048857	3.3059e-05	0.999994	11	82	neural nucleus development	BP	0.00303513
GO:0043269	3.46803e-05	0.999982	55	873	regulation of ion transport	BP	0.0031714
GO:0004715	3.4906e-05	0.99999	18	132	non-membrane spanning protein tyrosine kinase activity	MF	0.00317947
GO:0030203	3.52069e-05	0.999987	26	293	glycosaminoglycan metabolic process	BP	0.0031943
GO:0009056	3.57672e-05	0.999973	333	9709	catabolic process	BP	0.00323247
GO:0002263	3.64666e-05	0.999984	39	519	cell activation involved in immune response	BP	0.00327351
GO:0044712	3.65044e-05	0.999975	160	4206	single-organism catabolic process	BP	0.00327351
GO:0048539	3.96985e-05	0.999997	6	22	bone marrow development	BP	0.00353256
GO:0097475	4.21326e-05	0.999994	9	66	motor neuron migration	BP	0.00373478
GO:0007166	4.31851e-05	0.999971	145	2629	cell surface receptor signaling pathway	BP	0.00381348
GO:0065009	4.46101e-05	0.999968	214	4890	regulation of molecular function	BP	0.00392433
GO:0031346	4.52222e-05	0.999976	59	939	positive regulation of cell projection organization	BP	0.00396311
GO:0045596	4.74052e-05	0.999973	69	1084	negative regulation of cell differentiation	BP	0.00413874
GO:0060322	4.81141e-05	0.999994	8	34	head development	BP	0.00418484
GO:0022898	4.8737e-05	0.999981	27	294	regulation of transmembrane transporter activity	BP	0.00422314
GO:0010172	4.97692e-05	0.99999	12	81	embryonic body morphogenesis	BP	0.00429145
GO:0008509	5.00572e-05	0.999974	56	923	anion transmembrane transporter activity	MF	0.00429145
GO:0001932	5.00817e-05	0.999968	116	2348	regulation of protein phosphorylation	BP	0.00429145
GO:0071345	5.1302e-05	0.999975	45	672	cellular response to cytokine stimulus	BP	0.00437979
GO:0046513	5.18574e-05	0.999986	16	132	ceramide biosynthetic process	BP	0.00441093
GO:0046519	5.21837e-05	0.999992	9	55	sphingoid metabolic process	BP	0.00441589
GO:0010975	5.22975e-05	0.99997	75	1273	regulation of neuron projection development	BP	0.00441589
GO:0046527	5.38017e-05	0.999989	12	77	glucosyltransferase activity	MF	0.00452639
GO:0060831	5.53027e-05	0.99999	10	91	smoothened signaling pathway involved in dorsal/ventral neural tube patterning	BP	0.00463581
GO:0071689	5.65328e-05	0.999996	6	19	muscle thin filament assembly	BP	0.00472181
GO:0023021	5.76663e-05	0.999994	7	25	termination of signal transduction	BP	0.00479916
GO:0042060	5.86899e-05	0.999984	17	121	wound healing	BP	0.00486685
GO:0051223	5.91713e-05	0.999965	76	1330	regulation of protein transport	BP	0.00488924
GO:0043409	6.04413e-05	0.999975	30	379	negative regulation of MAPK cascade	BP	0.00493873
GO:1903825	6.06038e-05	0.99998	21	208	organic acid transmembrane transport	BP	0.00493873
GO:0030278	6.06241e-05	0.999977	26	307	regulation of ossification	BP	0.00493873
GO:0030054	6.12639e-05	0.999958	144	3135	cell junction	CC	0.00497334
GO:0007438	6.26128e-05	0.999996	6	13	oenocyte development	BP	0.00504742
GO:0005912	6.7031e-05	0.999966	50	633	adherens junction	CC	0.00524996
GO:0016459	6.71675e-05	0.999978	21	215	myosin complex	CC	0.00524996
GO:0015293	6.78264e-05	0.99997	35	401	symporter activity	MF	0.00528361
GO:0044087	6.9453e-05	0.999953	138	2932	regulation of cellular component biogenesis	BP	0.00538242
GO:0001764	6.95602e-05	0.999975	23	278	neuron migration	BP	0.00538242
GO:0032409	7.06261e-05	0.999973	27	300	regulation of transporter activity	BP	0.00544391
GO:0032982	7.08254e-05	0.999985	12	77	myosin filament	CC	0.00544391
GO:0031344	7.1592e-05	0.999956	93	1800	regulation of cell projection organization	BP	0.00548461
GO:0042551	7.34346e-05	0.999983	13	110	neuron maturation	BP	0.00556991
GO:0019377	7.34638e-05	0.999986	11	78	glycolipid catabolic process	BP	0.00556991
GO:0002221	7.36583e-05	0.999986	11	72	pattern recognition receptor signaling pathway	BP	0.00556991
GO:0051093	7.36684e-05	0.999954	93	1606	negative regulation of developmental process	BP	0.00556991
GO:0009268	8.00668e-05	0.999979	15	166	response to pH	BP	0.00603396
GO:0004062	8.05709e-05	0.999993	6	24	aryl sulfotransferase activity	MF	0.00605223
GO:0021610	8.15248e-05	0.999987	9	59	facial nerve morphogenesis	BP	0.00610407
GO:0090087	8.19089e-05	0.999951	78	1400	regulation of peptide transport	BP	0.00611305
GO:0014043	8.23855e-05	0.999987	9	64	negative regulation of neuron maturation	BP	0.00612885
GO:0070201	8.37252e-05	0.99995	80	1447	regulation of establishment of protein localization	BP	0.00618871
GO:0010469	8.71148e-05	0.999972	19	170	regulation of receptor activity	BP	0.00641875
GO:0051129	8.76881e-05	0.999945	97	1915	negative regulation of cellular component organization	BP	0.00644048
GO:0021785	9.0611e-05	0.999984	10	79	branchiomotor neuron axon guidance	BP	0.00661317
GO:0043230	9.15747e-05	0.999942	95	1632	extracellular organelle	CC	0.00666249
GO:0070062	9.36753e-05	0.999942	92	1559	extracellular exosome	CC	0.00679395
GO:1903561	9.4514e-05	0.999941	94	1602	extracellular vesicle	CC	0.00682802
GO:0006687	9.49109e-05	0.999972	17	149	glycosphingolipid metabolic process	BP	0.00682802
GO:0010927	9.50304e-05	0.99996	30	308	cellular component assembly involved in morphogenesis	BP	0.00682802
GO:0051092	9.73942e-05	0.999971	17	171	positive regulation of NF-kappaB transcription factor activity	BP	0.0069762
GO:0002274	0.000101725	0.999955	34	442	myeloid leukocyte activation	BP	0.00726393
GO:0050768	0.000102106	0.999948	47	677	negative regulation of neurogenesis	BP	0.00726872
GO:0001819	0.000104793	0.999955	31	362	positive regulation of cytokine production	BP	0.00743707
GO:0044262	0.000107044	0.999946	45	853	cellular carbohydrate metabolic process	BP	0.00757364
GO:2001257	0.000112228	0.999963	20	180	regulation of cation channel activity	BP	0.0079162
GO:0043122	0.000112913	0.999959	23	256	regulation of I-kappaB kinase/NF-kappaB signaling	BP	0.00794029
GO:0021602	0.000121385	0.99998	9	64	cranial nerve morphogenesis	BP	0.00851019
GO:0015291	0.000125219	0.999934	49	768	secondary active transmembrane transporter activity	MF	0.0087525
GO:0070161	0.000126137	0.999934	50	648	anchoring junction	CC	0.00879007
GO:0048841	0.000128505	0.999976	10	63	regulation of axon extension involved in axon guidance	BP	0.00892824
GO:0005344	0.000129167	0.999987	6	44	oxygen transporter activity	MF	0.00894734
GO:0035277	0.000131572	0.999982	8	30	spiracle morphogenesis, open tracheal system	BP	0.00908672
GO:0030018	0.000139243	0.999941	30	320	Z disc	CC	0.00958784
GO:0007517	0.000140028	0.99995	22	200	muscle organ development	BP	0.00961333
GO:0043292	0.000141434	0.99997	11	88	contractile fiber	CC	0.00968109
GO:0051050	0.000151868	0.999904	92	1734	positive regulation of transport	BP	0.0103342
GO:0050877	0.000154411	0.999901	95	1784	neurological system process	BP	0.0104764
GO:1901575	0.000156166	0.99988	287	8375	organic substance catabolic process	BP	0.0105645
GO:0022038	0.000158824	0.999986	6	17	corpus callosum development	BP	0.010713
GO:0042337	0.000160096	0.999986	6	19	cuticle development involved in chitin-based cuticle molting cycle	BP	0.010756
GO:0033563	0.000160687	0.99998	7	43	dorsal/ventral axon guidance	BP	0.010756
GO:0008202	0.000160857	0.999922	39	648	steroid metabolic process	BP	0.010756
GO:0001525	0.000162231	0.999928	32	420	angiogenesis	BP	0.0108167
GO:0097066	0.000163062	0.999968	10	86	response to thyroid hormone	BP	0.0108408
GO:0030149	0.000164571	0.999951	16	173	sphingolipid catabolic process	BP	0.0109098
GO:0015711	0.000165078	0.999905	63	1136	organic anion transport	BP	0.0109121
GO:0005200	0.000165944	0.999935	24	555	structural constituent of cytoskeleton	MF	0.0109382
GO:0051090	0.000167715	0.99992	37	543	regulation of sequence-specific DNA binding transcription factor activity	BP	0.0110234
GO:0002793	0.000171075	0.999927	29	360	positive regulation of peptide secretion	BP	0.0111808
GO:0006820	0.000172258	0.999896	74	1385	anion transport	BP	0.0112132
GO:0036230	0.000172994	0.999924	31	402	granulocyte activation	BP	0.0112132
GO:0042119	0.000173026	0.999925	30	381	neutrophil activation	BP	0.0112132
GO:0042813	0.000174347	0.999976	8	30	Wnt-activated receptor activity	MF	0.0112673
GO:0010976	0.000175601	0.999909	46	698	positive regulation of neuron projection development	BP	0.0113167
GO:0051270	0.000177168	0.999886	96	1737	regulation of cellular component movement	BP	0.011386
GO:0044092	0.000183339	0.999885	86	1648	negative regulation of molecular function	BP	0.0117499
GO:0007167	0.000185129	0.999896	59	795	enzyme linked receptor protein signaling pathway	BP	0.0118319
GO:0048771	0.00018946	0.999949	14	114	tissue remodeling	BP	0.0120753
GO:0019216	0.000201744	0.999895	45	711	regulation of lipid metabolic process	BP	0.0127753
GO:0009897	0.000202099	0.999918	26	293	external side of plasma membrane	CC	0.0127753
GO:0019318	0.000204729	0.999906	33	532	hexose metabolic process	BP	0.0129063
GO:0055092	0.000212972	0.99993	18	162	sterol homeostasis	BP	0.0133895
GO:0038083	0.000224089	0.999938	14	120	peptidyl-tyrosine autophosphorylation	BP	0.0140502
GO:0030016	0.000229399	0.999958	9	70	myofibril	CC	0.0143056
GO:0008514	0.000231389	0.999882	42	687	organic anion transmembrane transporter activity	MF	0.0143909
GO:0006313	0.000236133	0.999912	21	480	transposition, DNA-mediated	BP	0.0146466
GO:0048739	0.000241256	0.999976	6	23	cardiac muscle fiber development	BP	0.0149243
GO:0042641	0.000248472	0.999929	15	88	actomyosin	CC	0.0153297
GO:0046467	0.00025013	0.999896	26	329	membrane lipid biosynthetic process	BP	0.015391
GO:0034330	0.000259963	0.999875	36	445	cell junction organization	BP	0.0159114
GO:0050714	0.000262612	0.999889	27	324	positive regulation of protein secretion	BP	0.0160311
GO:0042692	0.000263949	0.999908	19	206	muscle cell differentiation	BP	0.0160704
GO:0045667	0.000266366	0.999904	20	231	regulation of osteoblast differentiation	BP	0.0161357
GO:0019852	0.000269904	0.999964	7	41	L-ascorbic acid metabolic process	BP	0.0161357
GO:0005432	0.000272318	0.999973	6	21	calcium:sodium antiporter activity	MF	0.016238
GO:0048522	0.000274007	0.999778	449	11349	positive regulation of cellular process	BP	0.0162967
GO:0030898	0.000275516	0.999955	8	61	actin-dependent ATPase activity	MF	0.0163444
GO:1903510	0.000278592	0.99991	17	149	mucopolysaccharide metabolic process	BP	0.0164847
GO:0036379	0.000282172	0.999921	14	104	myofilament	CC	0.0166539
GO:0032196	0.000285842	0.999889	22	513	transposition	BP	0.0168276
GO:0048598	0.000290615	0.999827	66	1126	embryonic morphogenesis	BP	0.0170528
GO:0002283	0.000291141	0.999871	29	379	neutrophil activation involved in immune response	BP	0.0170528
GO:0051046	0.000309253	0.999813	69	1246	regulation of secretion	BP	0.0180505
GO:0008013	0.000309736	0.999895	18	158	beta-catenin binding	MF	0.0180505
GO:0032502	0.000313574	0.999743	526	13899	developmental process	BP	0.0182199
GO:0001725	0.000315006	0.999924	12	64	stress fiber	CC	0.0182199
GO:0097517	0.000315006	0.999924	12	64	contractile actin filament bundle	CC	0.0182199
GO:1903430	0.000325246	0.999937	9	78	negative regulation of cell maturation	BP	0.0187187
GO:0005863	0.000343519	0.999928	10	58	striated muscle myosin thick filament	CC	0.0196724
GO:0006577	0.000347415	0.999927	10	56	amino-acid betaine metabolic process	BP	0.0198464
GO:0048525	0.00035069	0.999871	20	249	negative regulation of viral process	BP	0.0199841
GO:0051924	0.000355351	0.999865	21	244	regulation of calcium ion transport	BP	0.0202
GO:0045859	0.000356373	0.999781	72	1435	regulation of protein kinase activity	BP	0.0202084
GO:0051128	0.000359233	0.999718	299	7424	regulation of cellular component organization	BP	0.0203208
GO:0004725	0.00036106	0.999846	26	412	protein tyrosine phosphatase activity	MF	0.0203743
GO:0034754	0.000362071	0.999866	20	236	cellular hormone metabolic process	BP	0.0203817
GO:0005703	0.000367844	0.999915	11	70	polytene chromosome puff	CC	0.0206064
GO:0009888	0.000379635	0.999766	73	1221	tissue development	BP	0.0210629
GO:0006470	0.000398296	0.999807	34	591	protein dephosphorylation	BP	0.0219928
GO:0003779	0.000405097	0.999756	65	1374	actin binding	MF	0.0223151
GO:0031256	0.000408794	0.999822	27	310	leading edge membrane	CC	0.0224652
GO:0004713	0.000412765	0.999814	29	383	protein tyrosine kinase activity	MF	0.0226297
GO:0071688	0.000416946	0.999886	13	93	striated muscle myosin thick filament assembly	BP	0.0228049
GO:0070372	0.000425751	0.999833	22	241	regulation of ERK1 and ERK2 cascade	BP	0.0232315
GO:1901701	0.00042924	0.999727	81	1593	cellular response to oxygen-containing compound	BP	0.0233668
GO:0034329	0.000430601	0.9998	31	348	cell junction assembly	BP	0.0233859
GO:1904064	0.000439124	0.999858	16	153	positive regulation of cation transmembrane transport	BP	0.0234061
GO:0007427	0.000441916	0.999913	9	59	epithelial cell migration, open tracheal system	BP	0.0234061
GO:0055003	0.000442103	0.999952	6	19	cardiac myofibril assembly	BP	0.0234061
GO:0008422	0.000448082	0.999934	7	39	beta-glucosidase activity	MF	0.0236146
GO:0022612	0.00045695	0.999831	20	148	gland morphogenesis	BP	0.0240273
GO:0002076	0.000458261	0.999946	6	28	osteoblast development	BP	0.0240416
GO:0098656	0.000461227	0.999786	30	457	anion transmembrane transport	BP	0.0241424
GO:0002250	0.00046837	0.999867	13	149	adaptive immune response	BP	0.024461
GO:0007391	0.000480438	0.999839	17	120	dorsal closure	BP	0.0250347
GO:0010562	0.000491467	0.999679	89	1827	positive regulation of phosphorus metabolic process	BP	0.0254946
GO:0045937	0.000491467	0.999679	89	1827	positive regulation of phosphate metabolic process	BP	0.0254946
GO:1900449	0.000500109	0.999912	8	48	regulation of glutamate receptor signaling pathway	BP	0.0258848
GO:0014819	0.000501793	0.999914	8	38	regulation of skeletal muscle contraction	BP	0.025914
GO:0030204	0.000520601	0.999872	11	87	chondroitin sulfate metabolic process	BP	0.0267658
GO:0031290	0.000521874	0.999906	8	56	retinal ganglion cell axon guidance	BP	0.0267718
GO:0043312	0.000539307	0.999756	28	375	neutrophil degranulation	BP	0.0275743
GO:0002682	0.000539901	0.999639	98	1855	regulation of immune system process	BP	0.0275743
GO:0043549	0.000541143	0.999653	80	1630	regulation of kinase activity	BP	0.0275768
GO:0007613	0.000561415	0.999742	29	350	memory	BP	0.0285039
GO:0045665	0.000561799	0.999714	37	540	negative regulation of neuron differentiation	BP	0.0285039
GO:0008203	0.000563213	0.999784	20	241	cholesterol metabolic process	BP	0.0285131
GO:0007611	0.000568614	0.999694	43	640	learning or memory	BP	0.0287237
GO:0032970	0.000573496	0.999668	54	1021	regulation of actin filament-based process	BP	0.0288408
GO:0090288	0.00057698	0.999768	22	235	negative regulation of cellular response to growth factor stimulus	BP	0.0288408
GO:0034121	0.00057698	0.99987	10	65	regulation of toll-like receptor signaling pathway	BP	0.0288408
GO:0090287	0.000577077	0.999719	33	416	regulation of cellular response to growth factor stimulus	BP	0.0288408
GO:0034097	0.000578212	0.999675	49	824	response to cytokine	BP	0.0288408
GO:0030574	0.000583757	0.999864	10	105	collagen catabolic process	BP	0.0289824
GO:0061000	0.000588443	0.999896	8	41	negative regulation of dendritic spine development	BP	0.0291525
GO:1903169	0.000603482	0.999807	15	144	regulation of calcium ion transmembrane transport	BP	0.0298337
GO:0015294	0.000611828	0.999742	24	261	solute:cation symporter activity	MF	0.0301818
GO:0001933	0.000643256	0.999639	48	765	negative regulation of protein phosphorylation	BP	0.0316462
GO:0046664	0.00064425	0.999898	7	44	dorsal closure, amnioserosa morphology change	BP	0.0316462
GO:0045177	0.000645769	0.999731	23	265	apical part of cell	CC	0.0316536
GO:0071901	0.000670277	0.999726	22	264	negative regulation of protein serine/threonine kinase activity	BP	0.0327855
GO:0034481	0.000680038	0.999896	7	31	chondroitin sulfotransferase activity	MF	0.0331238
GO:0035584	0.000680058	0.999893	7	41	calcium-mediated signaling using intracellular calcium source	BP	0.0331238
GO:0086004	0.000685579	0.999875	8	42	regulation of cardiac muscle cell contraction	BP	0.0333226
GO:0006469	0.000687573	0.999674	30	416	negative regulation of protein kinase activity	BP	0.0333494
GO:0046479	0.000697303	0.999851	9	73	glycosphingolipid catabolic process	BP	0.0337506
GO:0051963	0.000714285	0.999689	25	267	regulation of synapse assembly	BP	0.0345004
GO:1901565	0.000719506	0.999478	145	3944	organonitrogen compound catabolic process	BP	0.0346151
GO:0002275	0.000719652	0.999658	30	423	myeloid cell activation involved in immune response	BP	0.0346151
GO:0043171	0.000721508	0.999753	16	194	peptide catabolic process	BP	0.0346324
GO:0043005	0.000730181	0.999491	115	2473	neuron projection	CC	0.0349761
GO:0002064	0.000746342	0.999636	32	381	epithelial cell development	BP	0.0356764
GO:1903115	0.00075496	0.99986	8	45	regulation of actin filament-based movement	BP	0.0360139
GO:0071353	0.00076287	0.999854	8	63	cellular response to interleukin-4	BP	0.0363164
GO:0016020	0.000765679	0.999355	683	19950	membrane	CC	0.0363369
GO:0044243	0.000766441	0.999815	10	107	multicellular organism catabolic process	BP	0.0363369
GO:0043407	0.00078039	0.999721	17	195	negative regulation of MAP kinase activity	BP	0.0367721
GO:0048518	0.000782482	0.999353	483	12551	positive regulation of biological process	BP	0.0367823
GO:0032501	0.000783787	0.999366	355	8826	multicellular organismal process	BP	0.0367823
GO:0043235	0.000788907	0.999624	30	371	receptor complex	CC	0.0369477
GO:0046983	0.000798532	0.999447	109	2507	protein dimerization activity	MF	0.0373229
GO:1903901	0.000809423	0.999731	15	178	negative regulation of viral life cycle	BP	0.0377557
GO:0048747	0.000819339	0.999718	16	155	muscle fiber development	BP	0.0378624
GO:0006928	0.000819893	0.999392	164	4245	movement of cell or subcellular component	BP	0.0378624
GO:0016318	0.000831054	0.999842	8	49	ommatidial rotation	BP	0.0383013
GO:0070445	0.000836689	0.999865	7	35	regulation of oligodendrocyte progenitor proliferation	BP	0.0384844
GO:0055013	0.000845876	0.999819	9	54	cardiac muscle cell development	BP	0.0388297
GO:0043299	0.000849792	0.999603	28	387	leukocyte degranulation	BP	0.0389323
GO:0015368	0.000853397	0.999885	6	33	calcium:cation antiporter activity	MF	0.0390202
GO:0035578	0.000855856	0.999775	11	93	azurophil granule lumen	CC	0.0390554
GO:0055002	0.000873984	0.999665	19	193	striated muscle cell development	BP	0.0398041
GO:0070663	0.00087748	0.999706	15	182	regulation of leukocyte proliferation	BP	0.0398848
GO:0051964	0.000890374	0.999784	10	77	negative regulation of synapse assembly	BP	0.0403125
GO:0035994	0.000892613	0.999884	6	24	response to muscle stretch	BP	0.0403349
GO:0044437	0.000899956	0.999401	87	2287	vacuolar part	CC	0.0404299
GO:0080134	0.000901987	0.999353	131	2808	regulation of response to stress	BP	0.0404426
GO:0060291	0.000933356	0.999794	9	65	long-term synaptic potentiation	BP	0.0416161
GO:0042129	0.00093337	0.99975	11	111	regulation of T cell proliferation	BP	0.0416161
GO:0019900	0.000933556	0.999385	83	1665	kinase binding	MF	0.0416161
GO:1902003	0.000937188	0.999794	9	62	regulation of beta-amyloid formation	BP	0.0416976
GO:0008201	0.000977129	0.999582	23	238	heparin binding	MF	0.0420202
GO:0050890	0.000983321	0.999452	44	681	cognition	BP	0.042208
GO:0006942	0.000997191	0.999639	17	150	regulation of striated muscle contraction	BP	0.0426025
GO:0060048	0.000999136	0.999778	9	63	cardiac muscle contraction	BP	0.0426025
GO:0048563	0.00100131	0.999653	16	118	post-embryonic organ morphogenesis	BP	0.0426025
GO:0002218	0.00100172	0.999646	16	189	activation of innate immune response	BP	0.0426025
GO:0010171	0.00100817	0.999674	14	146	body morphogenesis	BP	0.0427285
GO:0006664	0.00101018	0.999574	22	268	glycolipid metabolic process	BP	0.0427285
GO:0002764	0.00101022	0.999563	23	312	immune response-regulating signaling pathway	BP	0.0427285
GO:0031347	0.0010288	0.999379	57	1021	regulation of defense response	BP	0.0433558
GO:0050670	0.00103497	0.999663	14	167	regulation of lymphocyte proliferation	BP	0.0435363
GO:0030500	0.00105814	0.999738	10	74	regulation of bone mineralization	BP	0.0444305
GO:0031672	0.00107139	0.999636	15	150	A band	CC	0.0449051
GO:0045879	0.00107869	0.999614	16	234	negative regulation of smoothened signaling pathway	BP	0.0451295
GO:1901379	0.00109601	0.999644	14	129	regulation of potassium ion transmembrane transport	BP	0.0456961
GO:0061387	0.00109619	0.999524	23	307	regulation of extent of cell growth	BP	0.0456961
GO:0010817	0.00109851	0.99932	62	1161	regulation of hormone levels	BP	0.0457107
GO:0044273	0.00110061	0.999698	11	116	sulfur compound catabolic process	BP	0.0457158
GO:0044699	0.00110316	0.999062	1118	36140	single-organism process	BP	0.0457398
GO:0048856	0.00112734	0.999078	377	9590	anatomical structure development	BP	0.0466585
GO:0022412	0.00113839	0.999258	77	1454	cellular process involved in reproduction in multicellular organism	BP	0.0470318
GO:0046173	0.00114138	0.999625	14	164	polyol biosynthetic process	BP	0.0470706
GO:0032944	0.00115304	0.99962	14	169	regulation of mononuclear cell proliferation	BP	0.0473833
GO:0007435	0.00115548	0.999612	15	103	salivary gland morphogenesis	BP	0.0473993
GO:0019904	0.00115852	0.999236	81	1454	protein domain specific binding	MF	0.0474397
GO:0034122	0.00116215	0.999767	8	48	negative regulation of toll-like receptor signaling pathway	BP	0.0475045
GO:0045216	0.00118728	0.999411	31	400	cell-cell junction organization	BP	0.048446
GO:0019751	0.00120179	0.999495	21	322	polyol metabolic process	BP	0.0489143
GO:0098742	0.00120298	0.999452	25	376	cell-cell adhesion via plasma-membrane adhesion molecules	BP	0.0489143
GO:0051493	0.00120637	0.999215	75	1605	regulation of cytoskeleton organization	BP	0.0489658
GO:0055001	0.00120888	0.999509	20	217	muscle cell development	BP	0.0489819

## Sheet: D2_GO10HY_10NOup
Table D2. GO enrichment 10HY vs 10NO upregulated DEGs (Padj < 0.05 & log 2 fold change > 1)
GOSEQ RESULTS									GO SLIM
category	over_represented_pvalue	under_represented_pvalue	numDEInCat	numInCat	term	ontology	padj		ontology	No. GO terms mapped	Percent	GO slim
GO:0021934	0	1	6	14	hindbrain tangential cell migration	BP	0		BP	117	56.25	biological_process
GO:0021935	0	1	6	14	cerebellar granule cell precursor tangential migration	BP	0		BP	17	8.17308	anatomical structure development
GO:1904527	0	1	6	14	negative regulation of microtubule binding	BP	0		BP	11	5.28846	cellular protein modification proce...
GO:0018108	1.79727e-22	1	18	198	peptidyl-tyrosine phosphorylation	BP	1.03954e-18		BP	11	5.28846	signal transduction
GO:0018212	6.14857e-22	1	18	212	peptidyl-tyrosine modification	BP	2.84507e-18		BP	8	3.84615	cell differentiation
GO:0004713	5.6609e-19	1	19	383	protein tyrosine kinase activity	MF	2.18284e-15		BP	8	3.84615	locomotion
GO:0004715	4.35087e-18	1	14	132	non-membrane spanning protein tyrosine kinase activity	MF	1.43802e-14		BP	7	3.36538	immune system process
GO:0031234	1.03106e-16	1	13	125	extrinsic component of cytoplasmic side of plasma membrane	CC	2.98183e-13		BP	7	3.36538	cell motility
GO:0038083	7.62276e-16	1	12	120	peptidyl-tyrosine autophosphorylation	BP	1.95956e-12		BP	5	2.40385	cytoskeleton organization
GO:0019897	3.06834e-15	1	14	235	extrinsic component of plasma membrane	CC	7.09892e-12		BP	3	1.44231	plasma membrane organization
GO:0006793	1.59641e-14	1	54	7968	phosphorus metabolic process	BP	3.35769e-11		BP	3	1.44231	membrane organization
GO:0006796	3.51095e-14	1	52	7583	phosphate-containing compound metabolic process	BP	6.76911e-11		BP	2	0.961538	cell adhesion
GO:0048870	5.22187e-14	1	28	2016	cell motility	BP	9.29333e-11		BP	2	0.961538	cell proliferation
GO:0006468	9.22077e-14	1	34	3402	protein phosphorylation	BP	1.5238e-10		BP	2	0.961538	embryo development
GO:0016477	3.58128e-13	1	24	1438	cell migration	BP	5.3261e-10		BP	2	0.961538	cell division
GO:0004672	3.68333e-13	1	34	3810	protein kinase activity	MF	5.3261e-10		BP	1	0.480769	reproduction
GO:0006464	7.48784e-13	1	58	9833	cellular protein modification process	BP	9.62437e-10		BP	1	0.480769	cellular component assembly
GO:0036211	7.48784e-13	1	58	9833	protein modification process	BP	9.62437e-10		BP	1	0.480769	extracellular matrix organization
GO:0004721	9.72237e-13	1	20	1195	phosphoprotein phosphatase activity	MF	1.18388e-09		MF	26	66.6667	molecular_function
GO:0010172	1.20358e-12	1	9	81	embryonic body morphogenesis	BP	1.39231e-09		MF	6	15.3846	kinase activity
GO:1902816	4.53539e-12	1	6	20	regulation of protein localization to microtubule	BP	4.76958e-09		MF	5	12.8205	phosphatase activity
GO:1902817	4.53539e-12	1	6	20	negative regulation of protein localization to microtubule	BP	4.76958e-09		MF	2	5.12821	cytoskeletal protein binding
GO:0040011	6.5571e-12	1	30	2869	locomotion	BP	6.59587e-09		CC	18	56.25	cellular_component
GO:0016310	1.53198e-11	1	34	4126	phosphorylation	BP	1.45115e-08		CC	4	12.5	plasma membrane
GO:0006470	1.56806e-11	1	15	591	protein dephosphorylation	BP	1.45115e-08		CC	3	9.375	intracellular
GO:0043412	1.73322e-11	1	58	10634	macromolecule modification	BP	1.5423e-08		CC	2	6.25	organelle
GO:0004725	2.1365e-11	1	13	412	protein tyrosine phosphatase activity	MF	1.78444e-08		CC	1	3.125	extracellular region
GO:0018193	2.15959e-11	1	29	3052	peptidyl-amino acid modification	BP	1.78444e-08		CC	1	3.125	extracellular space
GO:0016773	2.95172e-11	1	34	4465	phosphotransferase activity, alcohol group as acceptor	MF	2.35486e-08		CC	1	3.125	cytoplasm
GO:0021681	4.0718e-11	1	6	25	cerebellar granular layer development	BP	3.14017e-08		CC	1	3.125	cytoskeleton
GO:0021535	7.41747e-11	1	6	25	cell migration in hindbrain	BP	5.53582e-08		CC	1	3.125	cilium
GO:0016791	1.18583e-10	1	20	1498	phosphatase activity	MF	8.57359e-08
GO:0045604	1.4241e-10	1	8	97	regulation of epidermal cell differentiation	BP	9.98421e-08
GO:0019898	2.09363e-10	1	14	562	extrinsic component of membrane	CC	1.42466e-07
GO:0098609	2.45702e-10	1	15	686	cell-cell adhesion	BP	1.62416e-07
GO:0010171	2.63002e-10	1	9	146	body morphogenesis	BP	1.69022e-07
GO:0051782	2.84962e-10	1	8	105	negative regulation of cell division	BP	1.78186e-07
GO:0045682	2.97762e-10	1	8	107	regulation of epidermis development	BP	1.8129e-07
GO:0016301	4.33374e-10	1	34	4942	kinase activity	MF	2.57091e-07
GO:0035335	5.54177e-10	1	8	104	peptidyl-tyrosine dephosphorylation	BP	3.20536e-07
GO:1904526	5.75508e-10	1	6	41	regulation of microtubule binding	BP	3.24755e-07
GO:0060070	6.06153e-10	1	8	97	canonical Wnt signaling pathway	BP	3.33904e-07
GO:0008013	8.60193e-10	1	9	158	beta-catenin binding	MF	4.62824e-07
GO:0021549	9.3054e-10	1	8	111	cerebellum development	BP	4.89295e-07
GO:0016311	1.10166e-09	1	15	801	dephosphorylation	BP	5.664e-07
GO:1903978	1.28424e-09	1	6	38	regulation of microglial cell activation	BP	6.32174e-07
GO:0032880	1.45262e-09	1	24	2198	regulation of protein localization	BP	7.00161e-07
GO:0048156	2.9789e-09	1	7	90	tau protein binding	MF	1.37839e-06
GO:0042578	5.32601e-09	1	20	1837	phosphoric ester hydrolase activity	MF	2.41613e-06
GO:0050321	7.02992e-09	1	7	123	tau-protein kinase activity	MF	3.07366e-06
GO:0007155	7.04114e-09	1	19	1424	cell adhesion	BP	3.07366e-06
GO:1903078	7.22663e-09	1	8	145	positive regulation of protein localization to plasma membrane	BP	3.09621e-06
GO:0007167	8.13782e-09	1	15	795	enzyme linked receptor protein signaling pathway	BP	3.42321e-06
GO:0018105	8.63179e-09	1	15	1087	peptidyl-serine phosphorylation	BP	3.56616e-06
GO:0022610	9.31513e-09	1	19	1449	biological adhesion	BP	3.78096e-06
GO:1904377	1.02645e-08	1	8	152	positive regulation of protein localization to cell periphery	BP	4.09447e-06
GO:0018209	1.67082e-08	1	15	1135	peptidyl-serine modification	BP	6.55187e-06
GO:0031344	1.72646e-08	1	20	1800	regulation of cell projection organization	BP	6.65723e-06
GO:0006928	1.87165e-08	1	30	4245	movement of cell or subcellular component	BP	7.09879e-06
GO:0007169	2.67805e-08	1	13	631	transmembrane receptor protein tyrosine kinase signaling pathway	BP	9.99344e-06
GO:0007026	3.07108e-08	1	6	70	negative regulation of microtubule depolymerization	BP	1.12782e-05
GO:0044306	3.40747e-08	1	7	113	neuron projection terminus	CC	1.2318e-05
GO:0004872	3.85687e-08	1	18	1473	receptor activity	MF	1.35201e-05
GO:0060089	3.85687e-08	1	18	1473	molecular transducer activity	MF	1.35201e-05
GO:0048598	3.97086e-08	1	16	1126	embryonic morphogenesis	BP	1.37119e-05
GO:0005001	4.18384e-08	1	6	68	transmembrane receptor protein tyrosine phosphatase activity	MF	1.40286e-05
GO:0019198	4.18384e-08	1	6	68	transmembrane receptor protein phosphatase activity	MF	1.40286e-05
GO:0043030	6.04848e-08	1	6	74	regulation of macrophage activation	BP	1.97095e-05
GO:0032091	6.52202e-08	1	8	212	negative regulation of protein binding	BP	2.09574e-05
GO:0016772	8.16954e-08	1	35	6327	transferase activity, transferring phosphorus-containing groups	MF	2.58918e-05
GO:0031114	9.09096e-08	1	6	83	regulation of microtubule depolymerization	BP	2.84228e-05
GO:1903076	1.44853e-07	1	8	220	regulation of protein localization to plasma membrane	BP	4.40964e-05
GO:0008284	1.5059e-07	1	15	1102	positive regulation of cell proliferation	BP	4.52474e-05
GO:0042127	1.56704e-07	1	22	2355	regulation of cell proliferation	BP	4.64807e-05
GO:1903729	2.55412e-07	1	8	237	regulation of plasma membrane organization	BP	7.3865e-05
GO:0030856	2.8949e-07	1	8	246	regulation of epithelial cell differentiation	BP	8.2687e-05
GO:0090090	3.22106e-07	1	8	258	negative regulation of canonical Wnt signaling pathway	BP	8.97862e-05
GO:0007166	3.65763e-07	1	23	2629	cell surface receptor signaling pathway	BP	0.000100741
GO:0030054	4.24811e-07	1	24	3135	cell junction	CC	0.000115629
GO:0044267	5.53838e-07	1	58	15626	cellular protein metabolic process	BP	0.000147283
GO:0019538	5.81577e-07	1	68	19207	protein metabolic process	BP	0.000152902
GO:1903827	6.29841e-07	1	16	1424	regulation of cellular protein localization	BP	0.00016373
GO:0030154	6.52544e-07	1	27	3851	cell differentiation	BP	0.000167747
GO:0038023	7.09432e-07	1	15	1248	signaling receptor activity	MF	0.000180367
GO:0031111	7.5027e-07	1	6	124	negative regulation of microtubule polymerization or depolymerization	BP	0.000188677
GO:1904375	8.73352e-07	1	8	287	regulation of protein localization to cell periphery	BP	0.000217267
GO:0005102	8.89703e-07	1	18	1680	receptor binding	MF	0.000218981
GO:2000026	9.20867e-07	1	28	3981	regulation of multicellular organismal development	BP	0.000224265
GO:0019894	9.60167e-07	1	6	131	kinesin binding	MF	0.0002314
GO:0031143	1.15933e-06	1	6	195	pseudopodium	CC	0.000276517
GO:0046777	1.22915e-06	1	12	927	protein autophosphorylation	BP	0.000287249
GO:0002694	1.24985e-06	1	10	533	regulation of leukocyte activation	BP	0.000289165
GO:0051239	1.46253e-06	0.999999	34	5570	regulation of multicellular organismal process	BP	0.000331737
GO:0010977	2.3351e-06	1	8	321	negative regulation of neuron projection development	BP	0.000514523
GO:0060828	2.42903e-06	1	9	443	regulation of canonical Wnt signaling pathway	BP	0.000530171
GO:0016788	2.92157e-06	0.999999	25	3953	hydrolase activity, acting on ester bonds	MF	0.000625865
GO:0050865	3.03209e-06	1	10	592	regulation of cell activation	BP	0.000643582
GO:1901564	3.62372e-06	0.999998	80	24928	organonitrogen compound metabolic process	BP	0.000750883
GO:0050793	3.63123e-06	0.999999	32	5407	regulation of developmental process	BP	0.000750883
GO:0030178	3.63498e-06	1	8	364	negative regulation of Wnt signaling pathway	BP	0.000750883
GO:0045595	4.02357e-06	0.999999	24	3318	regulation of cell differentiation	BP	0.000813203
GO:0051100	4.76971e-06	1	8	379	negative regulation of binding	BP	0.00094318
GO:0051302	5.05944e-06	0.999999	10	722	regulation of cell division	BP	0.000983657
GO:0005911	5.27012e-06	0.999999	15	1669	cell-cell junction	CC	0.00101588
GO:0044459	5.41719e-06	0.999998	29	4743	plasma membrane part	CC	0.00102731
GO:0002696	5.65284e-06	1	7	267	positive regulation of leukocyte activation	BP	0.00106329
GO:0044767	6.20002e-06	0.999997	55	12841	single-organism developmental process	BP	0.0011568
GO:1901880	6.46423e-06	1	6	196	negative regulation of protein depolymerization	BP	0.00118696
GO:0043393	7.30478e-06	0.999999	8	404	regulation of protein binding	BP	0.00133073
GO:0060491	7.6599e-06	0.999999	9	579	regulation of cell projection assembly	BP	0.00138453
GO:0043242	8.18333e-06	0.999999	6	203	negative regulation of protein complex disassembly	BP	0.00146767
GO:0004871	9.50546e-06	0.999998	15	1593	signal transducer activity	MF	0.00169168
GO:0050867	1.02601e-05	0.999999	7	293	positive regulation of cell activation	BP	0.00181205
GO:0099600	1.20691e-05	0.999998	12	1047	transmembrane receptor activity	MF	0.00209948
GO:0031345	1.39641e-05	0.999998	8	432	negative regulation of cell projection organization	BP	0.00241099
GO:0005539	1.73222e-05	0.999998	7	288	glycosaminoglycan binding	MF	0.0029468
GO:0035869	1.7607e-05	0.999999	6	263	ciliary transition zone	CC	0.0029734
GO:1901879	1.95793e-05	0.999999	6	235	regulation of protein depolymerization	BP	0.00328251
GO:0048869	2.3372e-05	0.999991	35	6960	cellular developmental process	BP	0.00386239
GO:0060341	2.44319e-05	0.999994	17	2138	regulation of cellular localization	BP	0.00400891
GO:0002682	2.67867e-05	0.999993	16	1855	regulation of immune system process	BP	0.00436435
GO:0032879	2.91983e-05	0.999989	30	5508	regulation of localization	BP	0.00471189
GO:0051128	2.93392e-05	0.999988	36	7424	regulation of cellular component organization	BP	0.00471189
GO:0004674	2.95308e-05	0.999991	20	3534	protein serine/threonine kinase activity	MF	0.00471189
GO:0030111	2.98917e-05	0.999996	9	611	regulation of Wnt signaling pathway	BP	0.00473681
GO:0004888	3.13865e-05	0.999994	11	966	transmembrane signaling receptor activity	MF	0.00490647
GO:0009653	3.77033e-05	0.999987	26	4418	anatomical structure morphogenesis	BP	0.00585439
GO:0005737	4.68874e-05	0.999977	70	21720	cytoplasm	CC	0.00718402
GO:0032502	5.02455e-05	0.999976	55	13899	developmental process	BP	0.00749986
GO:0030334	5.91539e-05	0.999986	13	1323	regulation of cell migration	BP	0.00877298
GO:0002684	6.23265e-05	0.999988	11	995	positive regulation of immune system process	BP	0.00918462
GO:0051129	7.18681e-05	0.999981	15	1915	negative regulation of cellular component organization	BP	0.0105237
GO:0031110	7.54514e-05	0.999993	6	285	regulation of microtubule polymerization or depolymerization	BP	0.0109789
GO:0045665	8.33692e-05	0.999988	8	540	negative regulation of neuron differentiation	BP	0.0115499
GO:0043025	8.96125e-05	0.999982	11	1100	neuronal cell body	CC	0.0123409
GO:2000145	0.00010598	0.999974	13	1432	regulation of cell motility	BP	0.0144232
GO:0007224	0.000117145	0.999988	6	356	smoothened signaling pathway	BP	0.0158495
GO:0097458	0.000135776	0.99995	24	4327	neuron part	CC	0.0179504
GO:0048523	0.00014973	0.99993	41	9378	negative regulation of cellular process	BP	0.0195715
GO:0002764	0.00016092	0.999983	6	312	immune response-regulating signaling pathway	BP	0.020916
GO:0016055	0.000166584	0.999974	8	600	Wnt signaling pathway	BP	0.0214815
GO:1903828	0.000167923	0.999982	6	309	negative regulation of cellular protein localization	BP	0.0214815
GO:0044463	0.000186533	0.999934	21	3948	cell projection part	CC	0.0233865
GO:0007610	0.000193989	0.999947	14	1777	behavior	BP	0.0240007
GO:1903829	0.000221031	0.999959	9	800	positive regulation of cellular protein localization	BP	0.027057
GO:0051130	0.000234201	0.999916	21	3638	positive regulation of cellular component organization	BP	0.0283689
GO:0043244	0.000238053	0.999973	6	399	regulation of protein complex disassembly	BP	0.0286854
GO:1902904	0.000241679	0.999972	6	352	negative regulation of fibril organization	BP	0.0289116
GO:0044092	0.00024243	0.999936	13	1648	negative regulation of molecular function	BP	0.0289116
GO:0005819	0.000264027	0.999949	9	931	spindle	CC	0.0308839
GO:0048519	0.000275089	0.999865	44	10751	negative regulation of biological process	BP	0.0314314
GO:0044425	0.000297682	0.999844	58	16161	membrane part	CC	0.033596
GO:0051494	0.000302125	0.999964	6	381	negative regulation of cytoskeleton organization	BP	0.0339319
GO:0005615	0.000307269	0.999908	15	2058	extracellular space	CC	0.0343428
GO:0022412	0.000313316	0.99992	12	1454	cellular process involved in reproduction in multicellular organism	BP	0.0348504
GO:0005886	0.000321512	0.999848	38	9318	plasma membrane	CC	0.0354214
GO:0044297	0.000381147	0.999907	11	1311	cell body	CC	0.0404506
GO:0050768	0.000387573	0.999931	8	677	negative regulation of neurogenesis	BP	0.0409447
GO:0010952	0.000393359	0.99995	6	401	positive regulation of peptidase activity	BP	0.041367
GO:0010975	0.000407752	0.9999	11	1273	regulation of neuron projection development	BP	0.042115
GO:0009888	0.000410255	0.999899	11	1221	tissue development	BP	0.0421851

## Sheet: D3_GO_20HY_20NOup
Table D3. GO enrichment 20HY vs 20NO upregulated DEGs (Padj < 0.05 & log 2 fold change > 1)
GOSEQ RESULTS									GO SLIM
category	over_represented_pvalue	under_represented_pvalue	numDEInCat	numInCat	term	ontology	padj		ontology	No. GO terms mapped	Percent	GO slim
No significantly enriched GO terms									No GO terms mapped to GO slim

## Sheet: D4_GO20NO_10NOdown
Table D4. GO enrichment 20NO vs 10NO downregulated DEGs (Padj < 0.05 & log 2 fold change < - 1)
GOSEQ RESULTS									GO SLIM
category	over_represented_pvalue	under_represented_pvalue	numDEInCat	numInCat	term	ontology	padj		ontology	No. GO terms mapped	Percent	GO slim
GO:0003735	1.68328e-197	1	1394	5401	structural constituent of ribosome	MF	3.89443e-193		BP	289	38.1266	biological_process
GO:0005840	2.16434e-180	1	1185	4141	ribosome	CC	2.50371e-176		BP	65	8.5752	small molecule metabolic process
GO:0043043	1.50742e-174	1	1453	5691	peptide biosynthetic process	BP	1.16252e-170		BP	45	5.93668	cellular nitrogen compound metaboli...
GO:0006412	2.54156e-171	1	1385	5493	translation	BP	1.47004e-167		BP	42	5.5409	biosynthetic process
GO:0043604	4.28092e-163	1	1495	5939	amide biosynthetic process	BP	1.98087e-159		BP	34	4.48549	catabolic process
GO:0006518	2.26866e-154	1	1555	6253	peptide metabolic process	BP	8.74795e-151		BP	32	4.22164	transport
GO:0043603	1.03858e-139	1	1662	6804	cellular amide metabolic process	BP	3.43265e-136		BP	26	3.43008	anatomical structure development
GO:0005198	1.08232e-136	1	1646	6971	structural molecule activity	MF	3.13007e-133		BP	18	2.37467	response to stress
GO:1901566	1.26851e-122	1	1931	8256	organonitrogen compound biosynthetic process	BP	3.26091e-119		BP	15	1.97889	reproduction
GO:0044445	7.60648e-93	1	973	4070	cytosolic part	CC	1.75984e-89		BP	13	1.71504	cellular amino acid metabolic proce...
GO:0044391	2.55501e-92	1	902	3874	ribosomal subunit	CC	5.37389e-89		BP	13	1.71504	lipid metabolic process
GO:0030529	5.6217e-88	1	1948	9198	intracellular ribonucleoprotein complex	CC	1.08386e-84		BP	11	1.45119	symbiosis, encompassing mutualism t...
GO:1990904	5.68732e-80	1	2002	9624	ribonucleoprotein complex	CC	1.01217e-76		BP	11	1.45119	transmembrane transport
GO:0034645	5.41704e-79	1	1747	8211	cellular macromolecule biosynthetic process	BP	8.95205e-76		BP	10	1.31926	cellular component assembly
GO:0044271	1.43686e-78	1	1990	9277	cellular nitrogen compound biosynthetic process	BP	2.21621e-75		BP	9	1.18734	protein transport
GO:0009059	6.05216e-72	1	1880	8905	macromolecule biosynthetic process	BP	8.75142e-69		BP	8	1.05541	cell morphogenesis
GO:0022627	1.27739e-66	1	420	1550	cytosolic small ribosomal subunit	CC	1.73845e-63		BP	8	1.05541	translation
GO:0015935	3.29626e-57	1	451	1788	small ribosomal subunit	CC	4.23679e-54		BP	8	1.05541	locomotion
GO:0044444	4.50204e-56	1	7199	37058	cytoplasmic part	CC	5.48206e-53		BP	8	1.05541	cell wall organization or biogenesi...
GO:0044249	3.97842e-53	1	2701	13337	cellular biosynthetic process	BP	4.60224e-50		BP	7	0.923483	anatomical structure formation invo...
GO:0009058	9.52512e-51	1	2846	14126	biosynthetic process	BP	1.0494e-47		BP	7	0.923483	macromolecular complex assembly
GO:1901576	1.92927e-50	1	2749	13605	organic substance biosynthetic process	BP	2.02889e-47		BP	6	0.791557	carbohydrate metabolic process
GO:0005622	3.96849e-45	1	382	1281	intracellular	CC	3.99196e-42		BP	6	0.791557	cell cycle
GO:1901564	3.2462e-44	1	4909	24928	organonitrogen compound metabolic process	BP	3.12933e-41		BP	6	0.791557	signal transduction
GO:0022625	2.30332e-38	1	390	1783	cytosolic large ribosomal subunit	CC	2.13159e-35		BP	6	0.791557	homeostatic process
GO:0009536	2.64597e-37	1	341	1155	plastid	CC	2.35451e-34		BP	5	0.659631	vesicle-mediated transport
GO:0019538	1.13989e-36	1	3770	19207	protein metabolic process	BP	9.76759e-34		BP	4	0.527704	immune system process
GO:0015934	1.76593e-36	1	453	2106	large ribosomal subunit	CC	1.45917e-33		BP	4	0.527704	cytoskeleton organization
GO:0043232	1.27404e-33	1	2880	14754	intracellular non-membrane-bounded organelle	CC	1.01642e-30		BP	4	0.527704	ribosome biogenesis
GO:0043228	2.13088e-33	1	2880	14761	non-membrane-bounded organelle	CC	1.64333e-30		BP	4	0.527704	membrane organization
GO:0009506	1.94973e-32	1	281	958	plasmodesma	CC	1.45513e-29		BP	3	0.395778	protein targeting
GO:0032991	6.02922e-32	1	4762	25335	macromolecular complex	CC	4.35912e-29		BP	3	0.395778	embryo development
GO:0019843	1.48391e-30	1	336	1389	rRNA binding	MF	1.04036e-27		BP	3	0.395778	ribonucleoprotein complex assembly
GO:0044267	9.67721e-29	1	2985	15626	cellular protein metabolic process	BP	6.58506e-26		BP	3	0.395778	cell differentiation
GO:0022626	2.66241e-28	1	221	819	cytosolic ribosome	CC	1.75993e-25		BP	3	0.395778	growth
GO:0005618	8.21289e-28	1	206	642	cell wall	CC	5.27815e-25		BP	3	0.395778	cell division
GO:0000786	1.37041e-27	1	124	377	nucleosome	CC	8.56914e-25		BP	3	0.395778	protein maturation
GO:0030312	7.25934e-26	1	206	654	external encapsulating structure	CC	4.41979e-23		BP	2	0.263852	mitotic cell cycle
GO:0002181	8.90823e-25	1	280	1330	cytoplasmic translation	BP	5.28463e-22		BP	2	0.263852	generation of precursor metabolites...
GO:0044424	1.64688e-24	1	10222	57263	intracellular part	CC	9.52554e-22		BP	2	0.263852	protein folding
GO:0045335	7.90303e-24	1	282	1043	phagocytic vesicle	CC	4.45962e-21		BP	2	0.263852	mitochondrion organization
GO:0005773	1.06804e-21	1	676	2710	vacuole	CC	5.88338e-19		BP	1	0.131926	circulatory system process
GO:0044815	1.34503e-21	1	126	415	DNA packaging complex	CC	7.23689e-19		BP	1	0.131926	cellular protein modification proce...
GO:0044769	3.52729e-21	1	157	470	ATPase activity, coupled to transmembrane movement of ions, rotational mechanism	MF	1.85471e-18		BP	1	0.131926	cell death
GO:0015078	2.39977e-20	1	223	754	hydrogen ion transmembrane transporter activity	MF	1.2338e-17		BP	1	0.131926	developmental maturation
GO:0051603	1.18193e-19	1	890	3811	proteolysis involved in cellular protein catabolic process	BP	5.9446e-17		BP	1	0.131926	cell motility
GO:0000028	3.18563e-19	1	124	469	ribosomal small subunit assembly	BP	1.56814e-16		MF	130	54.8523	molecular_function
GO:0043226	7.82477e-18	1	7619	41561	organelle	CC	3.69457e-15		MF	20	8.43882	transmembrane transporter activity
GO:0019829	8.57294e-18	1	209	743	cation-transporting ATPase activity	MF	3.96687e-15		MF	15	6.32911	oxidoreductase activity
GO:0004298	1.22692e-17	1	119	356	threonine-type endopeptidase activity	MF	5.45883e-15		MF	11	4.64135	peptidase activity
GO:0070003	1.22692e-17	1	119	356	threonine-type peptidase activity	MF	5.45883e-15		MF	8	3.37553	ATPase activity
GO:0042625	2.88147e-17	1	215	771	ATPase coupled ion transmembrane transporter activity	MF	1.25784e-14		MF	7	2.95359	RNA binding
GO:0043229	3.313e-17	1	7309	39745	intracellular organelle	CC	1.41943e-14		MF	7	2.95359	isomerase activity
GO:0006457	6.25797e-17	1	407	1653	protein folding	BP	2.63244e-14		MF	6	2.53165	kinase activity
GO:0033178	1.3901e-16	1	115	332	proton-transporting two-sector ATPase complex, catalytic domain	CC	5.74311e-14		MF	5	2.1097	ion binding
GO:0042788	2.18821e-16	1	138	561	polysomal ribosome	CC	8.88183e-14		MF	3	1.26582	structural molecule activity
GO:0010499	4.77555e-16	1	103	296	proteasomal ubiquitin-independent protein catabolic process	BP	1.90495e-13		MF	3	1.26582	lyase activity
GO:0031514	5.58476e-16	1	303	1314	motile cilium	CC	2.18998e-13		MF	3	1.26582	rRNA binding
GO:0005839	6.85797e-16	1	110	332	proteasome core complex	CC	2.64443e-13		MF	3	1.26582	ubiquitin-like protein binding
GO:0019752	1.4979e-15	1	1145	5212	carboxylic acid metabolic process	BP	5.68123e-13		MF	2	0.843882	translation factor activity, RNA bi...
GO:0098796	5.27712e-15	1	620	2647	membrane protein complex	CC	1.96922e-12		MF	2	0.843882	transferase activity, transferring ...
GO:0046961	6.0312e-15	1	107	309	proton-transporting ATPase activity, rotational mechanism	MF	2.21489e-12		MF	2	0.843882	phosphatase activity
GO:0003924	6.53049e-15	1	539	2734	GTPase activity	MF	2.36077e-12		MF	2	0.843882	ligase activity
GO:0006818	1.47654e-14	1	169	560	hydrogen transport	BP	5.09868e-12		MF	2	0.843882	protein binding, bridging
GO:0015992	1.47654e-14	1	169	560	proton transport	BP	5.09868e-12		MF	1	0.421941	mRNA binding
GO:1902600	1.47654e-14	1	169	560	hydrogen ion transmembrane transport	BP	5.09868e-12		MF	1	0.421941	GTPase activity
GO:0001883	1.56108e-14	1	629	3211	purine nucleoside binding	MF	5.23438e-12		MF	1	0.421941	lipid binding
GO:0032550	1.56108e-14	1	629	3211	purine ribonucleoside binding	MF	5.23438e-12		MF	1	0.421941	nucleotidyltransferase activity
GO:0005525	1.65158e-14	1	626	3199	GTP binding	MF	5.4587e-12		MF	1	0.421941	hydrolase activity, acting on glyco...
GO:0032993	1.77998e-14	1	139	536	protein-DNA complex	CC	5.80024e-12		MF	1	0.421941	enzyme binding
GO:0030139	2.49136e-14	1	306	1284	endocytic vesicle	CC	8.00556e-12		CC	124	25.1012	cellular_component
GO:0005929	7.94336e-14	1	521	2533	cilium	CC	2.5175e-11		CC	87	17.6113	intracellular
GO:0015399	1.0348e-13	1	352	1516	primary active transmembrane transporter activity	MF	3.19216e-11		CC	73	14.7773	organelle
GO:0015405	1.0348e-13	1	352	1516	P-P-bond-hydrolysis-driven transmembrane transporter activity	MF	3.19216e-11		CC	66	13.3603	cytoplasm
GO:0036442	1.1393e-13	1	110	337	hydrogen-exporting ATPase activity	MF	3.46827e-11		CC	60	12.1457	macromolecular complex
GO:0031288	1.26551e-13	1	88	223	sorocarp morphogenesis	BP	3.80245e-11		CC	10	2.02429	ribosome
GO:0019001	1.57576e-13	1	629	3248	guanyl nucleotide binding	MF	4.61479e-11		CC	10	2.02429	plastid
GO:0032561	1.57576e-13	1	629	3248	guanyl ribonucleotide binding	MF	4.61479e-11		CC	9	1.82186	mitochondrion
GO:0030587	1.73916e-13	1	99	289	sorocarp development	BP	4.96755e-11		CC	9	1.82186	cilium
GO:0032549	2.84157e-13	1	634	3285	ribonucleoside binding	MF	8.01738e-11		CC	8	1.61943	vacuole
GO:0016054	4.31939e-13	1	383	1510	organic acid catabolic process	BP	1.18968e-10		CC	8	1.61943	endoplasmic reticulum
GO:0046395	4.31939e-13	1	383	1510	carboxylic acid catabolic process	BP	1.18968e-10		CC	6	1.21457	cytosol
GO:0001882	5.75544e-13	1	637	3312	nucleoside binding	MF	1.56656e-10		CC	6	1.21457	cytoplasmic vesicle
GO:0051703	8.86287e-13	1	176	664	intraspecies interaction between organisms	BP	2.38432e-10		CC	4	0.809717	external encapsulating structure
GO:0032482	9.96002e-13	1	167	708	Rab protein signal transduction	BP	2.64868e-10		CC	3	0.607287	cell wall
GO:0044248	1.01967e-12	1	1722	8203	cellular catabolic process	BP	2.68079e-10		CC	3	0.607287	peroxisome
GO:0009056	1.5594e-12	1	2016	9709	catabolic process	BP	4.05373e-10		CC	3	0.607287	cytoskeleton
GO:0051082	1.68901e-12	1	301	1247	unfolded protein binding	MF	4.34189e-10		CC	3	0.607287	plasma membrane
GO:0009507	2.06851e-12	1	155	610	chloroplast	CC	5.259e-10		CC	1	0.202429	extracellular region
GO:0098798	2.46502e-12	1	207	754	mitochondrial protein complex	CC	6.199e-10		CC	1	0.202429	chromosome
GO:0006099	4.52998e-12	1	176	649	tricarboxylic acid cycle	BP	1.12694e-09
GO:0009206	5.41402e-12	1	115	390	purine ribonucleoside triphosphate biosynthetic process	BP	1.33254e-09
GO:0008152	5.86859e-12	1	7274	40083	metabolic process	BP	1.42922e-09
GO:0042579	6.19132e-12	1	289	1109	microbody	CC	1.49211e-09
GO:0016491	7.05883e-12	1	980	4535	oxidoreductase activity	MF	1.68364e-09
GO:0009145	7.24482e-12	1	115	391	purine nucleoside triphosphate biosynthetic process	BP	1.71037e-09
GO:0000502	7.84552e-12	1	180	624	proteasome complex	CC	1.83348e-09
GO:0043436	9.91221e-12	1	1160	5417	oxoacid metabolic process	BP	2.29329e-09
GO:0045454	1.00779e-11	1	168	646	cell redox homeostasis	BP	2.30854e-09
GO:0006101	1.10232e-11	1	176	654	citrate metabolic process	BP	2.50032e-09
GO:0006970	1.26834e-11	1	223	884	response to osmotic stress	BP	2.84897e-09
GO:0046686	1.64727e-11	1	148	505	response to cadmium ion	BP	3.62964e-09
GO:0044237	1.71384e-11	1	6580	36504	cellular metabolic process	BP	3.74069e-09
GO:0009142	1.81756e-11	1	142	519	nucleoside triphosphate biosynthetic process	BP	3.89492e-09
GO:0005777	1.81817e-11	1	260	991	peroxisome	CC	3.89492e-09
GO:0015985	2.57662e-11	1	85	261	energy coupled proton transport, down electrochemical gradient	BP	5.41933e-09
GO:0015986	2.57662e-11	1	85	261	ATP synthesis coupled proton transport	BP	5.41933e-09
GO:0006082	3.64748e-11	1	1162	5452	organic acid metabolic process	BP	7.60254e-09
GO:0071704	4.70925e-11	1	6858	37816	organic substance metabolic process	BP	9.72796e-09
GO:0072350	5.27844e-11	1	177	668	tricarboxylic acid metabolic process	BP	1.08073e-08
GO:0044434	5.50741e-11	1	105	375	chloroplast part	CC	1.09844e-08
GO:0044435	5.50741e-11	1	105	375	plastid part	CC	1.09844e-08
GO:1901565	5.49864e-11	1	879	3944	organonitrogen compound catabolic process	BP	1.09844e-08
GO:0005739	6.4517e-11	1	1156	5364	mitochondrion	CC	1.27578e-08
GO:0004185	8.15317e-11	1	87	252	serine-type carboxypeptidase activity	MF	1.58514e-08
GO:0098800	1.28716e-10	1	164	606	inner mitochondrial membrane protein complex	CC	2.48164e-08
GO:0070008	1.30608e-10	1	89	263	serine-type exopeptidase activity	MF	2.49731e-08
GO:0009201	2.50998e-10	1	117	417	ribonucleoside triphosphate biosynthetic process	BP	4.7599e-08
GO:0044712	2.66471e-10	1	924	4206	single-organism catabolic process	BP	5.01225e-08
GO:0071554	2.99133e-10	1	88	290	cell wall organization or biogenesis	BP	5.58125e-08
GO:1901575	3.93812e-10	1	1727	8375	organic substance catabolic process	BP	7.289e-08
GO:0019773	5.49838e-10	1	59	167	proteasome core complex, alpha-subunit complex	CC	1.00961e-07
GO:0006754	5.55332e-10	1	90	294	ATP biosynthetic process	BP	1.01167e-07
GO:0022853	6.93439e-10	1	216	877	active ion transmembrane transporter activity	MF	1.25339e-07
GO:0043161	9.43844e-10	1	420	1788	proteasome-mediated ubiquitin-dependent protein catabolic process	BP	1.69277e-07
GO:0010498	9.90181e-10	1	429	1827	proteasomal protein catabolic process	BP	1.76222e-07
GO:0016820	1.12181e-09	1	296	1334	hydrolase activity, acting on acid anhydrides, catalyzing transmembrane movement of substances	MF	1.96622e-07
GO:0042626	1.12181e-09	1	296	1334	ATPase activity, coupled to transmembrane movement of substances	MF	1.96622e-07
GO:0044282	1.41296e-09	1	443	1886	small molecule catabolic process	BP	2.45791e-07
GO:0043492	1.48696e-09	1	297	1344	ATPase activity, coupled to movement of substances	MF	2.56734e-07
GO:0030163	1.5183e-09	1	515	2252	protein catabolic process	BP	2.60202e-07
GO:0030435	1.63512e-09	1	83	268	sporulation resulting in formation of a cellular spore	BP	2.78162e-07
GO:0019941	1.71932e-09	1	650	2975	modification-dependent protein catabolic process	BP	2.90352e-07
GO:0033179	1.75907e-09	1	63	202	proton-transporting V-type ATPase, V0 domain	CC	2.94912e-07
GO:0033177	1.88285e-09	1	70	230	proton-transporting two-sector ATPase complex, proton-transporting domain	CC	3.13393e-07
GO:0044238	1.91944e-09	1	6467	35761	primary metabolic process	BP	3.17202e-07
GO:0043934	1.96245e-09	1	86	283	sporulation	BP	3.22009e-07
GO:0046933	2.14188e-09	1	60	180	proton-transporting ATP synthase activity, rotational mechanism	MF	3.48976e-07
GO:0009651	2.2341e-09	1	127	471	response to salt stress	BP	3.61455e-07
GO:0019774	4.28377e-09	1	58	181	proteasome core complex, beta-subunit complex	CC	6.83512e-07
GO:0016469	4.25688e-09	1	77	238	proton-transporting two-sector ATPase complex	CC	6.83512e-07
GO:0012505	4.35075e-09	1	235	1053	endomembrane system	CC	6.89445e-07
GO:0007265	4.48748e-09	1	249	1157	Ras protein signal transduction	BP	7.06275e-07
GO:0004197	4.59258e-09	1	228	911	cysteine-type endopeptidase activity	MF	7.17932e-07
GO:0034641	4.83821e-09	1	3426	19394	cellular nitrogen compound metabolic process	BP	7.51254e-07
GO:0043632	5.51685e-09	1	663	3067	modification-dependent macromolecule catabolic process	BP	8.50919e-07
GO:0009063	7.64181e-09	1	222	870	cellular amino acid catabolic process	BP	1.17087e-06
GO:0034440	8.41449e-09	1	153	546	lipid oxidation	BP	1.28077e-06
GO:0008234	8.63559e-09	1	326	1408	cysteine-type peptidase activity	MF	1.30584e-06
GO:0003746	8.94224e-09	1	147	680	translation elongation factor activity	MF	1.34343e-06
GO:0019395	9.82648e-09	1	151	537	fatty acid oxidation	BP	1.46266e-06
GO:0003674	9.86235e-09	1	11340	64721	molecular_function	MF	1.46266e-06
GO:0009141	9.97269e-09	1	279	1225	nucleoside triphosphate metabolic process	BP	1.46961e-06
GO:0071555	1.24024e-08	1	73	235	cell wall organization	BP	1.81609e-06
GO:0006909	1.36754e-08	1	108	391	phagocytosis	BP	1.9899e-06
GO:0005753	1.41491e-08	1	36	78	mitochondrial proton-transporting ATP synthase complex	CC	2.03325e-06
GO:0045259	1.41491e-08	1	36	78	proton-transporting ATP synthase complex	CC	2.03325e-06
GO:0006511	1.58186e-08	1	620	2816	ubiquitin-dependent protein catabolic process	BP	2.25913e-06
GO:0006635	1.69598e-08	1	134	476	fatty acid beta-oxidation	BP	2.40725e-06
GO:0016853	1.98996e-08	1	271	1194	isomerase activity	MF	2.8073e-06
GO:0005774	2.00798e-08	1	436	1966	vacuolar membrane	CC	2.81555e-06
GO:0045229	2.24911e-08	1	74	243	external encapsulating structure organization	BP	3.13467e-06
GO:0045261	2.50578e-08	1	53	163	proton-transporting ATP synthase complex, catalytic core F(1)	CC	3.47147e-06
GO:0098803	2.86431e-08	1	105	375	respiratory chain complex	CC	3.94457e-06
GO:0009205	2.92998e-08	1	244	1050	purine ribonucleoside triphosphate metabolic process	BP	4.01113e-06
GO:0006520	3.14418e-08	1	518	2363	cellular amino acid metabolic process	BP	4.27904e-06
GO:1990204	3.59783e-08	1	170	693	oxidoreductase complex	CC	4.8678e-06
GO:0070180	3.95664e-08	1	62	253	large ribosomal subunit rRNA binding	MF	5.32215e-06
GO:0006508	4.69679e-08	1	1184	5568	proteolysis	BP	6.28121e-06
GO:0044437	4.99037e-08	1	499	2287	vacuolar part	CC	6.63547e-06
GO:0032787	5.31669e-08	1	538	2401	monocarboxylic acid metabolic process	BP	7.02896e-06
GO:0003755	6.88017e-08	1	81	314	peptidyl-prolyl cis-trans isomerase activity	MF	9.0443e-06
GO:0048037	7.10308e-08	1	517	2351	cofactor binding	MF	9.28456e-06
GO:0009144	8.09479e-08	1	246	1073	purine nucleoside triphosphate metabolic process	BP	1.05214e-05
GO:0016859	8.76896e-08	1	86	335	cis-trans isomerase activity	MF	1.1334e-05
GO:0008233	9.79835e-08	1	862	4043	peptidase activity	MF	1.25941e-05
GO:0004180	9.96473e-08	1	134	479	carboxypeptidase activity	MF	1.27372e-05
GO:0016787	1.0572e-07	1	3229	17614	hydrolase activity	MF	1.34392e-05
GO:0045901	1.28006e-07	1	31	92	positive regulation of translational elongation	BP	1.6177e-05
GO:0003997	1.28655e-07	1	55	137	acyl-CoA oxidase activity	MF	1.6177e-05
GO:0043327	1.3221e-07	1	63	222	chemotaxis to cAMP	BP	1.65341e-05
GO:0016860	1.4059e-07	1	105	371	intramolecular oxidoreductase activity	MF	1.74876e-05
GO:0009199	1.43202e-07	1	246	1077	ribonucleoside triphosphate metabolic process	BP	1.77172e-05
GO:0046034	1.44857e-07	1	210	897	ATP metabolic process	BP	1.78266e-05
GO:1901606	1.46117e-07	1	198	793	alpha-amino acid catabolic process	BP	1.78866e-05
GO:0007017	1.47587e-07	1	741	4017	microtubule-based process	BP	1.79714e-05
GO:0002001	1.50593e-07	1	48	104	renin secretion into blood stream	BP	1.82415e-05
GO:0045472	1.55677e-07	1	71	244	response to ether	BP	1.86619e-05
GO:0005200	1.55621e-07	1	119	555	structural constituent of cytoskeleton	MF	1.86619e-05
GO:0042089	1.71656e-07	1	49	108	cytokine biosynthetic process	BP	2.03664e-05
GO:0042107	1.71656e-07	1	49	108	cytokine metabolic process	BP	2.03664e-05
GO:0006452	1.76828e-07	1	25	71	translational frameshifting	BP	2.0873e-05
GO:0044441	1.79321e-07	1	433	2194	ciliary part	CC	2.10598e-05
GO:0006414	1.87594e-07	1	138	640	translational elongation	BP	2.19034e-05
GO:0009062	1.88398e-07	1	157	592	fatty acid catabolic process	BP	2.19034e-05
GO:0009266	2.6852e-07	1	269	1208	response to temperature stimulus	BP	3.10624e-05
GO:0052793	2.90969e-07	1	22	39	pectin acetylesterase activity	MF	3.34918e-05
GO:0016462	3.05718e-07	1	1435	8183	pyrophosphatase activity	MF	3.50153e-05
GO:0009408	3.2988e-07	1	194	805	response to heat	BP	3.75966e-05
GO:0043648	3.35784e-07	1	164	622	dicarboxylic acid metabolic process	BP	3.80819e-05
GO:0072329	4.50442e-07	1	173	672	monocarboxylic acid catabolic process	BP	5.08362e-05
GO:0016818	4.60133e-07	1	1435	8190	hydrolase activity, acting on acid anhydrides, in phosphorus-containing anhydrides	MF	5.16779e-05
GO:0045905	4.78998e-07	1	25	72	positive regulation of translational termination	BP	5.35367e-05
GO:0016817	4.82752e-07	1	1436	8198	hydrolase activity, acting on acid anhydrides	MF	5.36969e-05
GO:0042776	4.96748e-07	1	34	79	mitochondrial ATP synthesis coupled proton transport	BP	5.49893e-05
GO:0009826	5.98024e-07	1	59	187	unidimensional cell growth	BP	6.58852e-05
GO:0031386	6.1487e-07	1	42	179	protein tag	MF	6.7102e-05
GO:0006097	6.13352e-07	1	47	125	glyoxylate cycle	BP	6.7102e-05
GO:0008135	6.7708e-07	1	263	1299	translation factor activity, RNA binding	MF	7.35443e-05
GO:0016634	7.18558e-07	1	55	142	oxidoreductase activity, acting on the CH-CH group of donors, oxygen as acceptor	MF	7.76848e-05
GO:0030323	7.26506e-07	1	49	111	respiratory tube development	BP	7.81788e-05
GO:0000325	7.72239e-07	1	54	161	plant-type vacuole	CC	8.25533e-05
GO:0070011	7.74294e-07	0.999999	828	3896	peptidase activity, acting on L-amino acid peptides	MF	8.25533e-05
GO:0044458	8.14433e-07	1	43	139	motile cilium assembly	BP	8.64345e-05
GO:0044281	8.66989e-07	0.999999	1681	8450	small molecule metabolic process	BP	9.15921e-05
GO:0022618	9.01956e-07	0.999999	387	2072	ribonucleoprotein complex assembly	BP	9.4853e-05
GO:0009127	9.44982e-07	1	110	430	purine nucleoside monophosphate biosynthetic process	BP	9.84825e-05
GO:0009168	9.44982e-07	1	110	430	purine ribonucleoside monophosphate biosynthetic process	BP	9.84825e-05
GO:0006465	9.52758e-07	1	61	167	signal peptide processing	BP	9.88476e-05
GO:0097228	9.62036e-07	1	44	121	sperm principal piece	CC	9.93646e-05
GO:0046487	1.03111e-06	1	55	164	glyoxylate metabolic process	BP	0.000106026
GO:1903013	1.20343e-06	1	47	141	response to 1-(3,5-dichloro-2,6-dihydroxy-4-methoxyphenyl)hexan-1-one	BP	0.000123197
GO:0009414	1.60264e-06	0.999999	58	187	response to water deprivation	BP	0.000163342
GO:0060187	1.77498e-06	1	21	52	cell pole	CC	0.000180114
GO:0005930	1.828e-06	0.999999	173	812	axoneme	CC	0.000183881
GO:0031152	2.26451e-06	0.999999	61	236	aggregation involved in sorocarp development	BP	0.000223994
GO:0098630	2.26451e-06	0.999999	61	236	aggregation of unicellular organisms	BP	0.000223994
GO:0003756	2.27519e-06	0.999999	68	224	protein disulfide isomerase activity	MF	0.000223994
GO:0016864	2.27519e-06	0.999999	68	224	intramolecular oxidoreductase activity, transposing S-S bonds	MF	0.000223994
GO:0004691	2.29065e-06	0.999999	57	197	cAMP-dependent protein kinase activity	MF	0.000224562
GO:0001891	2.63548e-06	0.999999	55	199	phagocytic cup	CC	0.000257276
GO:0000461	2.93074e-06	1	12	31	endonucleolytic cleavage to generate mature 3'-end of SSU-rRNA from (SSU-rRNA, 5.8S rRNA, LSU-rRNA)	BP	0.000284897
GO:0033180	3.00945e-06	0.999999	47	137	proton-transporting V-type ATPase, V1 domain	CC	0.000291325
GO:0070181	3.34774e-06	0.999999	38	136	small ribosomal subunit rRNA binding	MF	0.000322722
GO:0017111	3.36949e-06	0.999997	1368	7865	nucleoside-triphosphatase activity	MF	0.000323471
GO:0009526	3.59581e-06	0.999999	47	162	plastid envelope	CC	0.000340953
GO:0009941	3.59581e-06	0.999999	47	162	chloroplast envelope	CC	0.000340953
GO:0044036	3.56919e-06	0.999999	49	166	cell wall macromolecule metabolic process	BP	0.000340953
GO:0031164	3.61868e-06	0.999999	37	110	contractile vacuolar membrane	CC	0.000341722
GO:0072488	3.66383e-06	0.999999	25	47	ammonium transmembrane transport	BP	0.000344579
GO:0048367	3.84627e-06	0.999999	37	112	shoot system development	BP	0.000360273
GO:0009156	3.90978e-06	0.999998	121	489	ribonucleoside monophosphate biosynthetic process	BP	0.000364745
GO:0048566	4.86876e-06	0.999998	48	117	embryonic digestive tract development	BP	0.000452384
GO:0006559	5.07562e-06	0.999998	41	118	L-phenylalanine catabolic process	BP	0.000467847
GO:1902222	5.07562e-06	0.999998	41	118	erythrose 4-phosphate/phosphoenolpyruvate family amino acid catabolic process	BP	0.000467847
GO:0009161	5.39697e-06	0.999996	245	1100	ribonucleoside monophosphate metabolic process	BP	0.000495493
GO:0009126	5.80547e-06	0.999996	231	1031	purine nucleoside monophosphate metabolic process	BP	0.000528801
GO:0009167	5.80547e-06	0.999996	231	1031	purine ribonucleoside monophosphate metabolic process	BP	0.000528801
GO:0006448	5.8994e-06	0.999997	61	261	regulation of translational elongation	BP	0.000535249
GO:0010035	6.21107e-06	0.999995	401	1806	response to inorganic substance	BP	0.000561325
GO:0009415	6.75384e-06	0.999997	64	217	response to water	BP	0.000608003
GO:0016769	6.83658e-06	0.999997	84	305	transferase activity, transferring nitrogenous groups	MF	0.000610699
GO:0030286	6.81133e-06	0.999996	178	975	dynein complex	CC	0.000610699
GO:0098743	6.89085e-06	0.999997	62	245	cell aggregation	BP	0.00061318
GO:0031205	7.00805e-06	0.999999	9	18	endoplasmic reticulum Sec complex	CC	0.000621219
GO:0006558	7.57879e-06	0.999997	41	119	L-phenylalanine metabolic process	BP	0.000666703
GO:1902221	7.57879e-06	0.999997	41	119	erythrose 4-phosphate/phosphoenolpyruvate family amino acid metabolic process	BP	0.000666703
GO:1901605	8.74045e-06	0.999994	325	1451	alpha-amino acid metabolic process	BP	0.000765981
GO:0009793	9.34135e-06	0.999996	64	236	embryo development ending in seed dormancy	BP	0.000812487
GO:0008483	9.3809e-06	0.999995	82	299	transaminase activity	MF	0.000812871
GO:0009055	1.10876e-05	0.999994	113	489	electron carrier activity	MF	0.000957178
GO:0044447	1.11502e-05	0.999993	122	586	axoneme part	CC	0.000959003
GO:0003729	1.15407e-05	0.999991	368	1805	mRNA binding	MF	0.000988911
GO:0009631	1.20515e-05	0.999997	24	62	cold acclimation	BP	0.00102887
GO:0009123	1.37254e-05	0.99999	249	1141	nucleoside monophosphate metabolic process	BP	0.00116746
GO:0009124	1.40977e-05	0.999991	125	528	nucleoside monophosphate biosynthetic process	BP	0.00119474
GO:0019058	1.48896e-05	0.999994	51	129	viral life cycle	BP	0.00125725
GO:0043935	1.71108e-05	0.999995	22	62	sexual sporulation resulting in formation of a cellular spore	BP	0.00143955
GO:0003341	1.76234e-05	0.999989	140	688	cilium movement	BP	0.0014773
GO:0000221	1.77992e-05	0.999995	26	58	vacuolar proton-transporting V-type ATPase, V1 domain	CC	0.00148665
GO:0003352	1.81483e-05	0.999994	31	94	regulation of cilium movement	BP	0.00151036
GO:0044242	1.85756e-05	0.999987	237	987	cellular lipid catabolic process	BP	0.00154037
GO:0071826	2.04499e-05	0.999984	396	2170	ribonucleoprotein complex subunit organization	BP	0.00168975
GO:0003824	2.19125e-05	0.99998	6527	36427	catalytic activity	MF	0.00180415
GO:0030437	2.21042e-05	0.999994	20	53	ascospore formation	BP	0.00181349
GO:0009081	2.39892e-05	0.999988	68	242	branched-chain amino acid metabolic process	BP	0.00196118
GO:0009505	2.45194e-05	0.999992	28	72	plant-type cell wall	CC	0.00199746
GO:0045239	2.54556e-05	0.999988	59	205	tricarboxylic acid cycle enzyme complex	CC	0.00206646
GO:0033540	2.57047e-05	0.999989	47	131	fatty acid beta-oxidation using acyl-CoA oxidase	BP	0.00207939
GO:0005784	2.58911e-05	0.999992	25	66	Sec61 translocon complex	CC	0.00207992
GO:0071256	2.58911e-05	0.999992	25	66	translocon complex	CC	0.00207992
GO:0004690	2.71866e-05	0.999987	57	212	cyclic nucleotide-dependent protein kinase activity	MF	0.00217643
GO:0030062	2.78451e-05	0.999991	28	73	mitochondrial tricarboxylic acid cycle enzyme complex	CC	0.00222146
GO:0009547	3.34746e-05	0.999996	10	18	plastid ribosome	CC	0.00264323
GO:0043253	3.34746e-05	0.999996	10	18	chloroplast ribosome	CC	0.00264323
GO:0000275	3.46368e-05	0.999989	25	64	mitochondrial proton-transporting ATP synthase complex, catalytic core F(1)	CC	0.0027257
GO:0015367	3.47755e-05	0.999992	18	37	oxoglutarate:malate antiporter activity	MF	0.00272734
GO:0034293	3.5122e-05	0.999989	23	69	sexual sporulation	BP	0.00274521
GO:0048706	3.67274e-05	0.999984	48	122	embryonic skeletal system development	BP	0.00286103
GO:1990748	3.71924e-05	0.999983	48	159	cellular detoxification	BP	0.00288752
GO:0008379	3.90346e-05	0.999989	21	60	thioredoxin peroxidase activity	MF	0.00298101
GO:0005747	3.90408e-05	0.99998	62	223	mitochondrial respiratory chain complex I	CC	0.00298101
GO:0030964	3.90408e-05	0.99998	62	223	NADH dehydrogenase complex	CC	0.00298101
GO:0045271	3.90408e-05	0.99998	62	223	respiratory chain complex I	CC	0.00298101
GO:0006081	3.8853e-05	0.999977	103	393	cellular aldehyde metabolic process	BP	0.00298101
GO:0005788	4.17278e-05	0.999972	159	613	endoplasmic reticulum lumen	CC	0.0031757
GO:0070286	4.26251e-05	0.999975	93	447	axonemal dynein complex assembly	BP	0.00323336
GO:0035674	4.36847e-05	0.999995	11	17	tricarboxylic acid transmembrane transport	BP	0.00330291
GO:0019954	4.55219e-05	0.999983	32	107	asexual reproduction	BP	0.0034306
GO:0031597	4.75176e-05	0.999978	50	165	cytosolic proteasome complex	CC	0.00356938
GO:0008540	4.86016e-05	0.999976	59	197	proteasome regulatory particle, base subcomplex	CC	0.00363898
GO:0005853	4.94826e-05	0.999986	21	53	eukaryotic translation elongation factor 1 complex	CC	0.003693
GO:0004364	5.31312e-05	0.999973	61	233	glutathione transferase activity	MF	0.00395255
GO:0032455	5.53192e-05	0.999982	29	61	nerve growth factor processing	BP	0.00406306
GO:0005782	5.52182e-05	0.999972	62	188	peroxisomal matrix	CC	0.00406306
GO:0031907	5.52182e-05	0.999972	62	188	microbody lumen	CC	0.00406306
GO:0010038	5.52436e-05	0.999959	269	1160	response to metal ion	BP	0.00406306
GO:0031204	5.60818e-05	0.999981	27	76	posttranslational protein targeting to membrane, translocation	BP	0.00410087
GO:0003723	5.61884e-05	0.99995	1618	9221	RNA binding	MF	0.00410087
GO:0004105	5.64233e-05	0.99999	13	29	choline-phosphate cytidylyltransferase activity	MF	0.00410506
GO:1901002	5.67177e-05	0.999983	22	59	positive regulation of response to salt stress	BP	0.00411355
GO:0015031	6.2744e-05	0.999946	1197	6152	protein transport	BP	0.00453639
GO:0031143	6.68487e-05	0.999968	47	195	pseudopodium	CC	0.0048181
GO:0016667	6.78674e-05	0.999958	111	483	oxidoreductase activity, acting on a sulfur group of donors	MF	0.00486617
GO:0008238	6.79363e-05	0.999951	222	935	exopeptidase activity	MF	0.00486617
GO:0004427	6.83738e-05	0.99997	40	140	inorganic diphosphatase activity	MF	0.00488239
GO:0044455	6.87852e-05	0.999951	202	883	mitochondrial membrane part	CC	0.00489666
GO:0022413	7.05063e-05	0.99998	20	57	reproductive process in single-celled organism	BP	0.00498848
GO:0098754	7.04501e-05	0.999965	53	183	detoxification	BP	0.00498848
GO:0033542	7.09407e-05	0.999998	7	8	fatty acid beta-oxidation, unsaturated, even number	BP	0.00499475
GO:0001534	7.10267e-05	0.999975	27	79	radial spoke	CC	0.00499475
GO:0035082	7.57135e-05	0.999957	78	357	axoneme assembly	BP	0.00530821
GO:0043652	7.87741e-05	0.999969	31	107	engulfment of apoptotic cell	BP	0.00548951
GO:0009705	7.87077e-05	0.999968	34	105	plant-type vacuole membrane	CC	0.00548951
GO:0051920	7.91415e-05	0.999973	25	78	peroxiredoxin activity	MF	0.00549855
GO:0035890	8.19475e-05	0.999967	37	95	exit from host	BP	0.00562593
GO:0035891	8.19475e-05	0.999967	37	95	exit from host cell	BP	0.00562593
GO:0052126	8.19475e-05	0.999967	37	95	movement in host environment	BP	0.00562593
GO:0052192	8.19475e-05	0.999967	37	95	movement in environment of other organism involved in symbiotic interaction	BP	0.00562593
GO:0005952	8.29959e-05	0.999961	45	169	cAMP-dependent protein kinase complex	CC	0.00568105
GO:1902410	8.33211e-05	0.999965	36	137	mitotic cytokinetic process	BP	0.00568648
GO:0075519	8.73382e-05	0.999993	7	13	microtubule-dependent intracellular transport of viral material	BP	0.00589113
GO:0075521	8.73382e-05	0.999993	7	13	microtubule-dependent intracellular transport of viral material towards nucleus	BP	0.00589113
GO:0075606	8.73382e-05	0.999993	7	13	transport of viral material towards nucleus	BP	0.00589113
GO:0033625	8.66015e-05	0.999972	26	57	positive regulation of integrin activation	BP	0.00589113
GO:0009152	8.81101e-05	0.999941	139	612	purine ribonucleotide biosynthetic process	BP	0.00592591
GO:0045273	9.55063e-05	0.999981	14	28	respiratory chain complex II	CC	0.00640473
GO:0000270	9.68851e-05	0.999967	24	75	peptidoglycan metabolic process	BP	0.00647842
GO:0016209	9.89526e-05	0.999936	121	555	antioxidant activity	MF	0.0065976
GO:0030170	0.000101354	0.999933	138	579	pyridoxal phosphate binding	MF	0.0067383
GO:0000027	0.000102501	0.999935	105	558	ribosomal large subunit assembly	BP	0.00679505
GO:0006164	0.000104103	0.99993	142	627	purine nucleotide biosynthetic process	BP	0.0068812
GO:0009057	0.000104396	0.99991	971	4828	macromolecule catabolic process	BP	0.0068812
GO:0006572	0.000108484	0.999958	31	92	tyrosine catabolic process	BP	0.00713033
GO:0007264	0.000109009	0.999918	262	1331	small GTPase mediated signal transduction	BP	0.00714455
GO:0009678	0.000109698	0.999951	39	136	hydrogen-translocating pyrophosphatase activity	MF	0.00716944
GO:0016627	0.000110854	0.999929	122	464	oxidoreductase activity, acting on the CH-CH group of donors	MF	0.00722459
GO:0070279	0.000111979	0.999925	138	581	vitamin B6 binding	MF	0.00727741
GO:0010431	0.000113602	0.999987	9	16	seed maturation	BP	0.00736216
GO:0009253	0.000116055	0.999969	17	48	peptidoglycan catabolic process	BP	0.00750013
GO:0005829	0.000120245	0.999891	2651	13956	cytosol	CC	0.00774929
GO:0015833	0.000122762	0.999893	1200	6189	peptide transport	BP	0.00788953
GO:0051004	0.000123254	0.999957	29	64	regulation of lipoprotein lipase activity	BP	0.00789918
GO:0060294	0.000125353	0.999931	63	277	cilium movement involved in cell motility	BP	0.00801153
GO:0004807	0.000127537	0.999975	13	28	triose-phosphate isomerase activity	MF	0.0081251
GO:0006886	0.000127833	0.999892	778	4004	intracellular protein transport	BP	0.0081251
GO:0022613	0.000136132	0.999904	169	879	ribonucleoprotein complex biogenesis	BP	0.00862891
GO:0042026	0.000137112	0.999916	94	407	protein refolding	BP	0.0086673
GO:0031930	0.000137874	0.999989	9	12	mitochondria-nucleus signaling pathway	BP	0.00869169
GO:0005947	0.00014935	0.99995	24	64	mitochondrial alpha-ketoglutarate dehydrogenase complex	CC	0.00938959
GO:0004722	0.000150849	0.999899	131	586	protein serine/threonine phosphatase activity	MF	0.00943254
GO:0031410	0.000152834	0.999868	958	4749	cytoplasmic vesicle	CC	0.00953088
GO:0005509	0.000155315	0.999873	511	2609	calcium ion binding	MF	0.00965956
GO:0005868	0.000164639	0.999916	49	222	cytoplasmic dynein complex	CC	0.0102121
GO:0009742	0.00016528	0.999941	26	74	brassinosteroid mediated signaling pathway	BP	0.0102244
GO:2000099	0.00016941	0.99997	12	23	regulation of establishment or maintenance of bipolar cell polarity	BP	0.0104129
GO:2000100	0.00016941	0.99997	12	23	regulation of establishment or maintenance of bipolar cell polarity regulating cell shape	BP	0.0104129
GO:0030992	0.000169678	0.999906	66	259	intraciliary transport particle B	CC	0.0104129
GO:0009514	0.000172259	0.999961	15	32	glyoxysome	CC	0.0105433
GO:0080023	0.000173245	0.999991	7	9	3R-hydroxyacyl-CoA dehydratase activity	MF	0.0105757
GO:0051879	0.000176043	0.999907	57	205	Hsp90 protein binding	MF	0.0107183
GO:0006907	0.000185031	0.999909	47	169	pinocytosis	BP	0.011224
GO:0051537	0.000185321	0.999899	60	243	2 iron, 2 sulfur cluster binding	MF	0.011224
GO:0048548	0.00018767	0.999912	41	149	regulation of pinocytosis	BP	0.0112778
GO:0019205	0.000187385	0.999887	82	375	nucleobase-containing compound kinase activity	MF	0.0112778
GO:0016765	0.000188911	0.999879	108	471	transferase activity, transferring alkyl or aryl (other than methyl) groups	MF	0.0113207
GO:0005737	0.000189364	0.999825	3918	21720	cytoplasm	CC	0.0113207
GO:0006807	0.000192761	0.999821	5818	32766	nitrogen compound metabolic process	BP	0.0114941
GO:1990635	0.000196996	0.999924	31	76	proximal dendrite	CC	0.0116565
GO:0016486	0.000196943	0.999899	57	160	peptide hormone processing	BP	0.0116565
GO:0030131	0.000197805	0.999901	49	165	clathrin adaptor complex	CC	0.0116745
GO:0043446	0.000201149	0.999959	13	28	cellular alkane metabolic process	BP	0.0117867
GO:0043448	0.000201149	0.999959	13	28	alkane catabolic process	BP	0.0117867
GO:0016835	0.000201744	0.999863	136	601	carbon-oxygen lyase activity	MF	0.0117867
GO:0072522	0.000201553	0.999861	150	671	purine-containing compound biosynthetic process	BP	0.0117867
GO:0098556	0.00020887	0.999924	23	101	cytoplasmic side of rough endoplasmic reticulum membrane	CC	0.012151
GO:0033623	0.000209029	0.999926	27	63	regulation of integrin activation	BP	0.012151
GO:0019060	0.000212789	0.999964	10	26	intracellular transport of viral protein in host cell	BP	0.0123385
GO:0043532	0.000216883	0.999956	14	26	angiostatin binding	MF	0.0125445
GO:0051087	0.000221551	0.999863	93	354	chaperone binding	MF	0.0127826
GO:0015450	0.000223435	0.999917	26	77	P-P-bond-hydrolysis-driven protein transmembrane transporter activity	MF	0.0128592
GO:0034045	0.000225313	0.999881	55	200	pre-autophagosomal structure membrane	CC	0.0129351
GO:0007096	0.000232266	0.999901	33	113	regulation of exit from mitosis	BP	0.0133012
GO:0009932	0.000232945	0.999904	31	100	cell tip growth	BP	0.0133072
GO:0009532	0.000235473	0.999891	38	145	plastid stroma	CC	0.0133855
GO:0009570	0.000235473	0.999891	38	145	chloroplast stroma	CC	0.0133855
GO:0030122	0.000245068	0.999911	26	69	AP-2 adaptor complex	CC	0.0138544
GO:0008320	0.000245518	0.999896	33	103	protein transmembrane transporter activity	MF	0.0138544
GO:0005504	0.00024528	0.999883	44	131	fatty acid binding	MF	0.0138544
GO:0015140	0.000248345	0.99993	18	43	malate transmembrane transporter activity	MF	0.0139798
GO:0004550	0.000250791	0.999878	42	171	nucleoside diphosphate kinase activity	MF	0.0140832
GO:0003356	0.000252846	0.999911	23	74	regulation of cilium beat frequency	BP	0.0141301
GO:0004724	0.000252337	0.999868	52	203	magnesium-dependent protein serine/threonine phosphatase activity	MF	0.0141301
GO:0060091	0.000266207	0.999895	28	90	kinocilium	CC	0.0147166
GO:0046459	0.000266522	0.999887	33	99	short-chain fatty acid metabolic process	BP	0.0147166
GO:0007566	0.000266408	0.999865	52	150	embryo implantation	BP	0.0147166
GO:0016042	0.000264605	0.999795	302	1328	lipid catabolic process	BP	0.0147166
GO:0006108	0.000268865	0.999883	34	109	malate metabolic process	BP	0.0148106
GO:0035795	0.000276261	0.999941	12	32	negative regulation of mitochondrial membrane permeability	BP	0.015039
GO:0009853	0.000275164	0.999906	22	65	photorespiration	BP	0.015039
GO:0048549	0.000276113	0.99989	29	88	positive regulation of pinocytosis	BP	0.015039
GO:0043562	0.000273785	0.999866	44	152	cellular response to nitrogen levels	BP	0.015039
GO:0018916	0.000278305	0.999916	19	50	nitrobenzene metabolic process	BP	0.0150793
GO:0048364	0.00027766	0.999873	37	129	root development	BP	0.0150793
GO:0004175	0.000294292	0.999756	530	2510	endopeptidase activity	MF	0.0159083
GO:0009277	0.00030504	0.999921	15	41	fungal-type cell wall	CC	0.0164464
GO:0042886	0.000305669	0.99973	1212	6276	amide transport	BP	0.0164464
GO:0046166	0.000307144	0.999964	9	14	glyceraldehyde-3-phosphate biosynthetic process	BP	0.0164874
GO:0006631	0.000315029	0.999753	315	1420	fatty acid metabolic process	BP	0.0168715
GO:0034221	0.000320668	0.99994	11	25	fungal-type cell wall chitin biosynthetic process	BP	0.017016
GO:1903667	0.000319951	0.99991	16	48	regulation of chemorepellent activity	BP	0.017016
GO:1903669	0.000319951	0.99991	16	48	positive regulation of chemorepellent activity	BP	0.017016
GO:0010383	0.000319331	0.999881	25	77	cell wall polysaccharide metabolic process	BP	0.017016
GO:0002536	0.000325221	0.999946	10	21	respiratory burst involved in inflammatory response	BP	0.0172181
GO:0006995	0.000329682	0.999839	43	148	cellular response to nitrogen starvation	BP	0.0174144
GO:0042742	0.000332608	0.999761	174	746	defense response to bacterium	BP	0.017529
GO:0098554	0.000341546	0.999866	25	108	cytoplasmic side of endoplasmic reticulum membrane	CC	0.0179184
GO:0035615	0.000348835	0.999879	23	59	clathrin adaptor activity	MF	0.0181771
GO:0098748	0.000348835	0.999879	23	59	endocytic adaptor activity	MF	0.0181771
GO:0005471	0.0003488	0.999864	26	86	ATP:ADP antiporter activity	MF	0.0181771
GO:0045504	0.000352368	0.999832	39	146	dynein heavy chain binding	MF	0.01832
GO:0030644	0.000361899	0.999918	13	31	cellular chloride ion homeostasis	BP	0.0187733
GO:0004775	0.000367856	0.999864	24	74	succinate-CoA ligase (ADP-forming) activity	MF	0.0190397
GO:0002679	0.00037329	0.999922	12	28	respiratory burst involved in defense response	BP	0.0191648
GO:0045730	0.00037329	0.999922	12	28	respiratory burst	BP	0.0191648
GO:2000580	0.000375245	0.99986	23	90	regulation of ATP-dependent microtubule motor activity, plus-end-directed	BP	0.0191648
GO:2000582	0.000375245	0.99986	23	90	positive regulation of ATP-dependent microtubule motor activity, plus-end-directed	BP	0.0191648
GO:0005885	0.000372352	0.999829	35	137	Arp2/3 protein complex	CC	0.0191648
GO:0006570	0.000382852	0.999828	35	115	tyrosine metabolic process	BP	0.0195102
GO:0051211	0.000387925	0.999936	10	20	anisotropic cell growth	BP	0.0197253
GO:2000247	0.000393746	0.99993	11	21	positive regulation of establishment or maintenance of bipolar cell polarity regulating cell shape	BP	0.0199535
GO:0006616	0.000394137	0.999839	29	89	SRP-dependent cotranslational protein targeting to membrane, translocation	BP	0.0199535
GO:1990145	0.000404841	0.999916	11	31	maintenance of translational fidelity	BP	0.0204507
GO:0048408	0.000406255	0.999956	7	14	epidermal growth factor binding	MF	0.0204774
GO:0031156	0.000411281	0.999798	41	155	regulation of sorocarp development	BP	0.0206856
GO:0009908	0.000416546	0.999847	23	75	flower development	BP	0.0208597
GO:0061650	0.000420105	0.999746	74	349	ubiquitin-like protein conjugating enzyme activity	MF	0.0209926
GO:0009074	0.000425614	0.999794	41	134	aromatic amino acid family catabolic process	BP	0.021222
GO:0046390	0.000440527	0.999689	151	692	ribose phosphate biosynthetic process	BP	0.0219183
GO:0003858	0.000449551	0.999893	14	30	3-hydroxybutyrate dehydrogenase activity	MF	0.0222239
GO:0048102	0.000448271	0.999798	36	103	autophagic cell death	BP	0.0222239
GO:0061631	0.000449367	0.999732	70	326	ubiquitin conjugating enzyme activity	MF	0.0222239
GO:0009409	0.000451379	0.999726	76	332	response to cold	BP	0.0222668
GO:0005854	0.000456705	0.999846	19	69	nascent polypeptide-associated complex	CC	0.0224815
GO:0018685	0.000461498	0.999894	13	30	alkane 1-monooxygenase activity	MF	0.0226693
GO:0030031	0.000463178	0.999636	296	1520	cell projection assembly	BP	0.0227036
GO:0016829	0.000478797	0.99963	266	1235	lyase activity	MF	0.0234195
GO:0099402	0.000481892	0.999732	57	229	plant organ development	BP	0.0234885
GO:1901293	0.000482237	0.999636	221	1075	nucleoside phosphate biosynthetic process	BP	0.0234885
GO:0060976	0.00048716	0.99974	55	163	coronary vasculature development	BP	0.0236784
GO:0030002	0.000498993	0.999829	21	57	cellular anion homeostasis	BP	0.024193
GO:2000574	0.000499839	0.999793	27	104	regulation of microtubule motor activity	BP	0.024193
GO:0009814	0.000506884	0.999839	18	54	defense response, incompatible interaction	BP	0.0244828
GO:0006103	0.000512143	0.999727	51	177	2-oxoglutarate metabolic process	BP	0.0246853
GO:1990425	0.000517003	0.999926	9	16	ryanodine receptor complex	CC	0.0248678
GO:1901000	0.00053194	0.99978	28	89	regulation of response to salt stress	BP	0.0255331
GO:0030060	0.000534921	0.999815	21	58	L-malate dehydrogenase activity	MF	0.025623
GO:0030581	0.000541039	0.999893	10	28	symbiont intracellular protein transport in host	BP	0.0257226
GO:0051708	0.000541039	0.999893	10	28	intracellular protein transport in other organism involved in symbiotic interaction	BP	0.0257226
GO:0015217	0.000541687	0.999777	27	93	ADP transmembrane transporter activity	MF	0.0257226
GO:0042254	0.000542558	0.99964	105	497	ribosome biogenesis	BP	0.0257226
GO:0042288	0.000545346	0.999854	16	34	MHC class I protein binding	MF	0.0258019
GO:1904667	0.000548988	0.999831	17	51	negative regulation of ubiquitin protein ligase activity	BP	0.0259212
GO:2000576	0.000572709	0.999778	23	91	positive regulation of microtubule motor activity	BP	0.0269862
GO:0032506	0.000577207	0.999661	65	281	cytokinetic process	BP	0.0271428
GO:0007368	0.00058782	0.999612	106	418	determination of left/right symmetry	BP	0.0275154
GO:0031974	0.000588698	0.999504	584	2678	membrane-enclosed lumen	CC	0.0275154
GO:0043233	0.000588698	0.999504	584	2678	organelle lumen	CC	0.0275154
GO:0070013	0.000592391	0.999501	583	2673	intracellular organelle lumen	CC	0.0276322
GO:0051278	0.00060182	0.999874	11	27	fungal-type cell wall polysaccharide biosynthetic process	BP	0.0280155
GO:0010515	0.000605604	0.999863	12	29	negative regulation of induction of conjugation with cellular fusion	BP	0.028135
GO:0044265	0.000611471	0.999471	815	4110	cellular macromolecule catabolic process	BP	0.0283507
GO:0006657	0.000615383	0.999889	10	21	CDP-choline pathway	BP	0.0284182
GO:0015037	0.000614449	0.999735	30	95	peptide disulfide oxidoreductase activity	MF	0.0284182
GO:0045541	0.000619257	0.999931	7	13	negative regulation of cholesterol biosynthetic process	BP	0.0284833
GO:0090206	0.000619257	0.999931	7	13	negative regulation of cholesterol metabolic process	BP	0.0284833
GO:0006031	0.000621796	0.999779	21	63	chitin biosynthetic process	BP	0.0285434
GO:0009652	0.000623576	0.999901	9	18	thigmotropism	BP	0.0285684
GO:0022884	0.000634128	0.999713	33	107	macromolecule transmembrane transporter activity	MF	0.0289944
GO:0007031	0.000637671	0.999619	72	254	peroxisome organization	BP	0.0290989
GO:0006122	0.000648982	0.999761	22	68	mitochondrial electron transport, ubiquinol to cytochrome c	BP	0.0295568
GO:0004601	0.000657876	0.999591	78	350	peroxidase activity	MF	0.029903
GO:0001878	0.000679239	0.99972	29	75	response to yeast	BP	0.0308135
GO:0016018	0.000681439	0.999691	31	127	cyclosporin A binding	MF	0.0308528
GO:0004774	0.00068646	0.999733	24	76	succinate-CoA ligase activity	MF	0.0308987
GO:0042178	0.000685245	0.999667	38	132	xenobiotic catabolic process	BP	0.0308987
GO:0043130	0.000685364	0.999522	135	558	ubiquitin binding	MF	0.0308987
GO:0090567	0.000696232	0.999714	26	90	reproductive shoot system development	BP	0.0312777
GO:0000166	0.00072115	0.999334	3099	18133	nucleotide binding	MF	0.0322718
GO:1901265	0.00072115	0.999334	3099	18133	nucleoside phosphate binding	MF	0.0322718
GO:0047316	0.000734899	0.999889	9	16	glutamine-phenylpyruvate transaminase activity	MF	0.0328236
GO:0031072	0.00074381	0.999465	156	684	heat shock protein binding	MF	0.0331576
GO:0035370	0.000762009	0.999911	7	13	UBC13-UEV1A complex	CC	0.0339035
GO:0008154	0.00079272	0.999512	72	346	actin polymerization or depolymerization	BP	0.0352022
GO:0045184	0.000798862	0.999289	1211	6302	establishment of protein localization	BP	0.035407
GO:0000331	0.000827367	0.999651	27	90	contractile vacuole	CC	0.0366003
GO:0009642	0.00083333	0.999666	24	83	response to light intensity	BP	0.0367937
GO:0032182	0.000836783	0.999402	149	624	ubiquitin-like protein binding	MF	0.0368759
GO:0009799	0.000847823	0.999434	106	422	specification of symmetry	BP	0.0372206
GO:0009855	0.000847823	0.999434	106	422	determination of bilateral symmetry	BP	0.0372206
GO:1990542	0.000855244	0.999441	95	384	mitochondrial transmembrane transport	BP	0.0374752
GO:0009738	0.000866953	0.999602	32	110	abscisic acid-activated signaling pathway	BP	0.0379165
GO:1904874	0.000876146	0.999715	18	48	positive regulation of telomerase RNA localization to Cajal body	BP	0.0382463
GO:0098760	0.00088612	0.999738	17	37	response to interleukin-7	BP	0.0385362
GO:0098761	0.00088612	0.999738	17	37	cellular response to interleukin-7	BP	0.0385362
GO:0004683	0.000888978	0.999555	40	134	calmodulin-dependent protein kinase activity	MF	0.038588
GO:0003796	0.000897715	0.999695	18	58	lysozyme activity	MF	0.0388943
GO:0060918	0.000902109	0.999704	18	49	auxin transport	BP	0.0390116
GO:0014802	0.000906008	0.999859	9	16	terminal cisterna	CC	0.0390343
GO:0019136	0.000904952	0.999734	15	43	deoxynucleoside kinase activity	MF	0.0390343
GO:0014808	0.00091874	0.999884	8	13	release of sequestered calcium ion into cytosol by sarcoplasmic reticulum	BP	0.0392901
GO:1903514	0.00091874	0.999884	8	13	calcium ion transport from endoplasmic reticulum to cytosol	BP	0.0392901
GO:0009816	0.000916896	0.999846	9	18	defense response to bacterium, incompatible interaction	BP	0.0392901
GO:0071966	0.000918203	0.999792	11	29	fungal-type cell wall polysaccharide metabolic process	BP	0.0392901
GO:0009260	0.000927766	0.999336	144	668	ribonucleotide biosynthetic process	BP	0.0396029
GO:0004448	0.000937244	0.999593	29	88	isocitrate dehydrogenase activity	MF	0.0399339
GO:0048046	0.00097257	0.999591	26	89	apoplast	CC	0.0412446
GO:0005507	0.000973355	0.999432	60	240	copper ion binding	MF	0.0412446
GO:0006536	0.000975915	0.999418	67	238	glutamate metabolic process	BP	0.0412775
GO:0099513	0.00100204	0.999154	524	3046	polymeric cytoskeletal fiber	CC	0.0423051
GO:0070592	0.00102363	0.999693	15	44	cell wall polysaccharide biosynthetic process	BP	0.043138
GO:0042566	0.00107896	0.999809	9	19	hydrogenosome	CC	0.045387
GO:0004352	0.00108801	0.999606	21	55	glutamate dehydrogenase (NAD+) activity	MF	0.0456847
GO:0045041	0.00111153	0.99964	17	47	protein import into mitochondrial intermembrane space	BP	0.0465875
GO:0031625	0.00113655	0.999132	214	976	ubiquitin protein ligase binding	MF	0.0475502
GO:0015036	0.00113957	0.999279	77	350	disulfide oxidoreductase activity	MF	0.0475904
GO:0005732	0.00115373	0.999324	57	261	small nucleolar ribonucleoprotein complex	CC	0.048095
GO:0009617	0.00117043	0.999095	231	1073	response to bacterium	BP	0.0487032
GO:0036126	0.00117968	0.999311	57	249	sperm flagellum	CC	0.0489125
GO:0031593	0.00118507	0.999278	69	259	polyubiquitin binding	MF	0.0490481
GO:0036159	0.00118944	0.999302	56	286	inner dynein arm assembly	BP	0.049141
GO:1904643	0.00120113	0.999539	21	72	response to curcumin	BP	0.0495352
GO:0043243	0.0012087	0.999419	33	126	positive regulation of protein complex disassembly	BP	0.0497591

## Sheet: D5_GO10HY_10NOdown
Table D5. GO enrichment 10HY vs 10NO downregulated DEGs (Padj < 0.05 & log 2 fold change < - 1)
GOSEQ RESULTS									GO SLIM
category	over_represented_pvalue	under_represented_pvalue	numDEInCat	numInCat	term	ontology	padj		ontology	No. GO terms mapped	Percent	GO slim
GO:0003735	2.95946e-27	1	85	5401	structural constituent of ribosome	MF	6.84701e-23		BP	13	41.9355	biological_process
GO:0005198	1.15526e-25	1	102	6971	structural molecule activity	MF	1.3364e-21		BP	10	32.2581	biosynthetic process
GO:0043043	5.61132e-25	1	87	5691	peptide biosynthetic process	BP	4.32745e-21		BP	7	22.5806	cellular nitrogen compound metaboli...
GO:0043604	3.85317e-24	1	89	5939	amide biosynthetic process	BP	2.22867e-20		BP	1	3.22581	translation
GO:0006412	1.10737e-23	1	82	5493	translation	BP	5.12404e-20		MF	6	40	molecular_function
GO:0006518	1.34447e-23	1	92	6253	peptide metabolic process	BP	5.18427e-20		MF	4	26.6667	RNA binding
GO:0005840	5.78408e-23	1	71	4141	ribosome	CC	1.91172e-19		MF	2	13.3333	structural molecule activity
GO:0043603	2.14113e-21	1	95	6804	cellular amide metabolic process	BP	6.19216e-18		MF	2	13.3333	translation factor activity, RNA bi...
GO:0030529	1.41806e-19	1	112	9198	intracellular ribonucleoprotein complex	CC	3.64536e-16		MF	1	6.66667	rRNA binding
GO:1990904	1.0842e-18	1	114	9624	ribonucleoprotein complex	CC	2.50841e-15		CC	11	26.1905	cellular_component
GO:0034645	2.42035e-17	1	100	8211	cellular macromolecule biosynthetic process	BP	5.09066e-14		CC	7	16.6667	intracellular
GO:1901566	2.87456e-17	1	101	8256	organonitrogen compound biosynthetic process	BP	5.54215e-14		CC	7	16.6667	macromolecular complex
GO:0009059	3.62144e-17	1	107	8905	macromolecule biosynthetic process	BP	6.44506e-14		CC	6	14.2857	organelle
GO:0044271	1.28615e-15	1	107	9277	cellular nitrogen compound biosynthetic process	BP	2.12546e-12		CC	5	11.9048	cytoplasm
GO:0044249	1.72274e-11	1	131	13337	cellular biosynthetic process	BP	2.65715e-08		CC	4	9.52381	ribosome
GO:1901576	5.67535e-11	1	132	13605	organic substance biosynthetic process	BP	8.20655e-08		CC	2	4.7619	cytosol
GO:0009058	9.87972e-11	1	135	14126	biosynthetic process	BP	1.34457e-07
GO:0044445	1.98249e-10	1	49	4070	cytosolic part	CC	2.54816e-07
GO:0043232	2.54389e-10	1	140	14754	intracellular non-membrane-bounded organelle	CC	3.09101e-07
GO:0043228	2.67203e-10	1	140	14761	non-membrane-bounded organelle	CC	3.09101e-07
GO:0022627	4.96044e-09	1	25	1550	cytosolic small ribosomal subunit	CC	5.46499e-06
GO:0044391	1.3625e-08	1	42	3874	ribosomal subunit	CC	1.43285e-05
GO:0015935	4.19688e-08	1	26	1788	small ribosomal subunit	CC	4.22169e-05
GO:0032991	1.92314e-07	1	201	25335	macromolecular complex	CC	0.00018539
GO:0034641	2.33955e-07	1	161	19394	cellular nitrogen compound metabolic process	BP	0.000216511
GO:0008135	4.22079e-06	0.999999	22	1299	translation factor activity, RNA binding	MF	0.00375586
GO:0003723	4.77435e-06	0.999998	86	9221	RNA binding	MF	0.00409109
GO:0019843	8.80184e-06	0.999997	20	1389	rRNA binding	MF	0.00727283
GO:0003746	3.91171e-05	0.999991	13	680	translation elongation factor activity	MF	0.0312074
GO:0009506	5.00365e-05	0.999986	16	958	plasmodesma	CC	0.0385881

## Sheet: D6_GO_20HY_20NOdown
Table D6. GO enrichment 20NO vs 20NO downregulated DEGs (Padj < 0.05 & log 2 fold change < - 1)
GOSEQ RESULTS									GO SLIM
category	over_represented_pvalue	under_represented_pvalue	numDEInCat	numInCat	term	ontology	padj		ontology	No. GO terms mapped	Percent	GO slim
No significantly enriched GO terms									No GO terms mapped to GO slim

## Sheet: D7_GO_PC1
Table D7. GO enrichment for the top 100 highest loading genes for PC1
GOSEQ RESULTS									GO SLIM
category	over_represented_pvalue	under_represented_pvalue	numDEInCat	numInCat	term	ontology	padj		Ontology	No. GO terms mapped	Percent	GO slim
GO:0000272	0	1	9	293	polysaccharide catabolic process	BP	0		BP	10	58.8235	biological_process
GO:0005615	0	1	17	2058	extracellular space	CC	0		BP	5	29.4118	carbohydrate metabolic process
GO:0005576	0	1	22	3592	extracellular region	CC	0		BP	2	11.7647	catabolic process
GO:0005976	1.30284e-10	1	10	559	polysaccharide metabolic process	BP	5.02375e-07		MF	9	56.25	molecular_function
GO:0004553	9.08222e-11	1	11	734	hydrolase activity, hydrolyzing O-glycosyl compounds	MF	5.02375e-07		MF	5	31.25	peptidase activity
GO:0030246	1.21247e-10	1	11	726	carbohydrate binding	MF	5.02375e-07		MF	2	12.5	hydrolase activity, acting on glyco...
GO:0016798	9.50376e-10	1	11	902	hydrolase activity, acting on glycosyl bonds	MF	3.14113e-06		CC	5	27.7778	cellular_component
GO:0006030	2.13248e-07	1	6	248	chitin metabolic process	BP	0.000290218		CC	3	16.6667	extracellular region
GO:0016052	2.54546e-07	1	9	948	carbohydrate catabolic process	BP	0.000327176		CC	2	11.1111	intracellular
GO:0008234	6.04742e-07	1	10	1408	cysteine-type peptidase activity	MF	0.0006787		CC	2	11.1111	cytoplasm
GO:0044421	6.2131e-07	1	17	4332	extracellular region part	CC	0.0006787		CC	2	11.1111	vacuole
GO:1901071	1.58668e-06	1	6	347	glucosamine-containing compound metabolic process	BP	0.00131106		CC	2	11.1111	organelle
GO:0004197	1.95052e-06	1	8	911	cysteine-type endopeptidase activity	MF	0.00155611		CC	1	5.55556	extracellular space
GO:0044264	2.43826e-06	1	6	403	cellular polysaccharide metabolic process	BP	0.00182333		CC	1	5.55556	lysosome
GO:0070011	2.44308e-06	1	15	3896	peptidase activity, acting on L-amino acid peptides	MF	0.00182333
GO:0004175	3.42486e-06	0.999999	12	2510	endopeptidase activity	MF	0.00242926
GO:0008233	3.85052e-06	0.999999	15	4043	peptidase activity	MF	0.00262017
GO:0006040	4.79047e-06	1	6	426	amino sugar metabolic process	BP	0.00307868
GO:0006508	1.17124e-05	0.999997	17	5568	proteolysis	BP	0.00683948
GO:0005764	1.60857e-05	0.999998	9	1545	lysosome	CC	0.00845814
GO:0006022	1.86226e-05	0.999999	6	545	aminoglycan metabolic process	BP	0.00957449
GO:0000323	2.07475e-05	0.999997	9	1604	lytic vacuole	CC	0.0104351
GO:0005975	2.25066e-05	0.999996	11	2510	carbohydrate metabolic process	BP	0.011079
GO:0016787	4.35663e-05	0.999985	31	17614	hydrolase activity	MF	0.0205704

## Sheet: D8_GO_PC2
Table D8. GO enrichment for the top 100 highest loading genes for PC2
GOSEQ RESULTS									GO SLIM
category	over_represented_pvalue	under_represented_pvalue	numDEInCat	numInCat	term	ontology	padj		Ontology	No. GO terms mapped	Percent	GO slim
GO:0005198	0	1	21	6971	structural molecule activity	MF	0		BP	6	75	biological_process
GO:0005201	0	1	13	271	extracellular matrix structural constituent	MF	0		BP	2	25	anatomical structure development
GO:0005214	0	1	14	61	structural constituent of chitin-based cuticle	MF	0		MF	8	53.3333	molecular_function
GO:0005576	0	1	24	3592	extracellular region	CC	0		MF	7	46.6667	structural molecule activity
GO:0006030	0	1	8	248	chitin metabolic process	BP	0		CC	4	50	cellular_component
GO:0008010	0	1	14	61	structural constituent of chitin-based larval cuticle	MF	0		CC	2	25	extracellular region
GO:0008061	0	1	20	226	chitin binding	MF	0		CC	1	12.5	extracellular matrix
GO:0030023	0	1	13	49	extracellular matrix constituent conferring elasticity	MF	0		CC	1	12.5	macromolecular complex
GO:0031012	0	1	13	890	extracellular matrix	CC	0
GO:0032992	0	1	13	53	protein-carbohydrate complex	CC	0
GO:0040003	0	1	14	133	chitin-based cuticle development	BP	0
GO:0042302	0	1	21	249	structural constituent of cuticle	MF	0
GO:0042335	0	1	14	244	cuticle development	BP	0
GO:0097493	0	1	13	63	structural molecule activity conferring elasticity	MF	0
GO:1901071	6.07382e-11	1	8	347	glucosamine-containing compound metabolic process	BP	8.26611e-08
GO:0006040	2.84807e-10	1	8	426	amino sugar metabolic process	BP	3.66072e-07
GO:0006022	1.88527e-09	1	8	545	aminoglycan metabolic process	BP	2.29567e-06
GO:0044421	1.03829e-06	1	13	4332	extracellular region part	CC	0.0012011

## Sheet: D9_GO_PC3
Table D9. GO enrichment for the top 100 highest loading genes for PC3
GOSEQ RESULTS									GO SLIM
category	over_represented_pvalue	under_represented_pvalue	numDEInCat	numInCat	term	ontology	padj		Ontology	No. GO terms mapped	Percent	Goslim
GO:0042302	0	1	12	249	structural constituent of cuticle	MF	0		BP	No biological process GO slims
GO:0008061	4.723e-10	1	6	226	chitin binding	MF	5.46356e-06		MF	3	60	molecular_function
GO:0005576	1.81344e-09	1	12	3592	extracellular region	CC	1.39853e-05		MF	2	40	structural molecule activity
GO:0005198	2.45484e-07	1	12	6971	structural molecule activity	MF	0.0011359		CC	1	50	cellular_component
									CC	1	50	extracellular region

[truncated: 2 more sheets: D10_GO_frontload_up, D11_GO_frontload_down]
